# Supplementary material for: The importance of public health, poverty reduction programs and women’s empowerment in the reduction of child stunting in rural areas of Moramanga and Morondava, Madagascar
Source: PLoS One. 2017 Oct 18;12(10):e0186493. doi: 10.1371/journal.pone.0186493 (PMC5646813; doi:10.1371/journal.pone.0186493)
Supplement: S1 Table — (XLSX) [file pone.0186493.s001.xlsx]

## Sheet: Data
idenf	district	age	agem	mc	prisein	nivscolmer	ordurevac	eaustock	constock	eautrt	ageintralclass	cpnenf	lieuac	matrimer	emplmer	ranenf	catbmi	enfchargclas	enceinte	vitaenf	deparasit	fpn	vaccincplt	infresp	malenter	fievre	intergenescat	pratelev	terrcultiv	budgalimclass	nsca	othamib	giardia	ascaris	trichocp	othhelmint	hymenolepis	cryptosporidies	cyclospora	isospora	sesdec	clasagmer	Catgros	SexeEnf	SDAF
0002	Morondava	20.67	12a23m	1	0	primaire	Correcte	int	protege	non	inf1m	Persante	Centrsant	Etemariee	Travaille		normale		0	oui	oui	oui	1	1	0	0		1	oui	faible	Acceptable	0	0	0	0	0	0	0	0	0	Moyen pauvre	36etplus		0	0
0005	Morondava	12.42	12a23m	1	1	primaire	Incorrecte	int	protege	non	inf1m	Persante	Domicile	Marieeactu	Travaille	2-4emenf	normale	2a3	0	non	non	non	0	1	0	0	7-24m	0	oui	eleve	Acceptable	0	0	0	0	0	0	0	0	0	Moyen pauvre	inf23	3etmoins	0	0
0006	Morondava	12.62	12a23m	1	1	primaire	Correcte	int	protege	non	inf1m	Persante	Domicile	Marieeactu	Travaille	5et plus	exces	4etplus	0	non	non	oui	0	1	0	0	sup 48m	1	non	eleve	Limite	0	0	0	0	0	0	0	0	0	Pauvre	36etplus	6etsup	0	1
0007	Morondava	42.74	supegal36m	1	0	secondouplus	Correcte	int	protege	non	inf1m	Persante	Domicile	Marieeactu	Travaille	2-4emenf	exces	2a3	0	oui	oui	oui	1	0	0	0	sup 48m	1	oui	eleve	Limite	0	0	0	0	0	0	0	0	0	Riche	23a28	3etmoins	1	1
0008	Morondava	20.5	12a23m	0	1	primaire	Correcte	int	non protege	non	1a3m	Persante	Domicile	Marieeactu	Travaille	2-4emenf	exces	4etplus	0	non	non	non	0	0	0	0	sup 48m	1	oui	moyeneleve	Acceptable	0	0	0	0	0	0	0	0	0	Pauvre	29a35	4a5	0	0
0009	Morondava	20.3	12a23m	0	0	non scolarise	Correcte	int	non protege	non	inf1m	Persante	Domicile	Marieeactu	Travaille	5et plus	normale	4etplus	0	non	non	non	0	0	0	0	sup 48m	1	oui	moyenfaible	Acceptable	0	0	0	0	0	0	0	0	0	Riche	36etplus	6etsup	1	1
0010	Morondava	37.78	supegal36m	0	0	primaire	Correcte	int	non protege	oui	1a3m	Persante	Domicile	Marieeactu	Travaille	2-4emenf	normale	2a3	0	oui	oui	oui	0	0	0	0	entr24-48m	1	oui	moyenfaible	Limite	0	0	0	0	0	0	0	0	0	Moyen pauvre	inf23	3etmoins	0	1
0011	Morondava	28.09	24a35m	1	0	primaire	Correcte	int	non protege	non	1a3m	Persante	Domicile	Marieeactu	Netravaille	2-4emenf	normale	2a3	0	non	non	oui	0	1	1	1	entr24-48m	1	oui	moyenfaible	Acceptable	0	0	0	0	0	1	0	0	0	Riche	inf23	3etmoins	1	0
0012	Morondava	35.09	24a35m	1	0	primaire	Correcte	int	protege	non	supegal4m	Persante	Domicile	Marieeactu	Travaille	5et plus	exces	4etplus	0	oui	oui	non	1	0	0	0	entr24-48m	1	oui	eleve	Acceptable	0	0	0	0	0	0	0	0	0	Moyen riche	36etplus	6etsup	1	0
0013	Morondava	32	24a35m	0	0	primaire	Correcte	int	protege	non	1a3m	Persante	Domicile	Marieeactu	Travaille	5et plus	normale	4etplus	0	oui	oui	oui	0	0	0	0	entr24-48m	1	oui	eleve	Acceptable	0	0	0	0	0	0	0	0	0	Moyen pauvre	inf23	4a5	0	0
0014	Morondava	48.85	supegal36m	0	0	primaire	Correcte	int	non protege	non	supegal4m	Persante	Domicile	Marieeactu	Travaille	2-4emenf	exces	2a3	0	oui	oui	oui	1	0	0	0	entr24-48m	1	oui	moyenfaible	Acceptable	0	0	0	0	0	0	0	0	0	Moyen riche	inf23	3etmoins	0	0
0015	Morondava	25.82	24a35m	0	0	primaire	Correcte	int	non protege	oui	1a3m	Matrone	Domicile	Etemariee	Travaille	2-4emenf	normale	2a3	0	non	non	oui	0	0	0	0	sup 48m	1	oui	moyenfaible	Limite	0	0	0	0	0	0	0	0	0	Moyen pauvre	inf23	3etmoins	1	1
0016	Morondava	48	supegal36m	0	0	primaire	Correcte	int	protege	non	inf1m	Persante	Domicile	Marieeactu	Travaille	Premenf	normale	2a3	0	oui	oui	oui	1	0	0	0		1	oui	faible	Acceptable	0	0	0	0	0	0	0	0	0	Moyen pauvre	inf23	3etmoins	0	0
0017	Morondava	32	24a35m	0	0	primaire	Correcte	int	protege	non	supegal4m	Persante	Domicile	Marieeactu	Travaille	5et plus	exces	4etplus	0	oui	oui	oui	0	1	1	0	sup 48m	1	oui	moyeneleve	Acceptable	0	0	0	0	0	0	0	0	0	Riche	36etplus	6etsup	1	0
0019	Morondava	54.44	supegal36m	0	0	secondouplus	Correcte	int	protege	non	supegal4m	Persante	Domicile	Marieeactu	Netravaille	5et plus	exces	4etplus	0	oui	non	oui	1	0	1	0	sup 48m	1	oui	moyeneleve	Acceptable	0	0	0	0	0	0	0	0	0	Moyen riche	36etplus	6etsup	0	0
0020	Morondava	18.14	12a23m	1	1	primaire	Correcte	int	non protege	non	1a3m	Persante	Domicile	Marieeactu	Netravaille	5et plus	maigreur	4etplus	0	oui	oui	non	0	0	0	0		1	oui	eleve	Acceptable	0	0	1	0	0	0	0	0	0	Moyen riche	29a35	6etsup	1	0
0022	Morondava	48	supegal36m	0	1	non scolarise	Correcte	int	protege	non	1a3m	Persante	Centrsant	Marieeactu	Travaille	2-4emenf	normale	2a3	0	non	non	oui	0	0	0	0	entr24-48m	1	oui	eleve	Acceptable	0	0	0	0	0	0	0	0	0	Pauvre	inf23	3etmoins	0	0
0023	Morondava	22.93	12a23m	0	1	primaire	Incorrecte	int	non protege	non	1a3m	Persante	Centrsant	Marieeactu	Travaille	5et plus	normale	4etplus	0	oui	oui	non	1	1	0	1	sup 48m	1	oui	eleve	Acceptable	0	0	0	0	0	0	0	0	0	Moyen pauvre	29a35	4a5	1	0
0025	Morondava	9.4	6a11m	0	1	secondouplus	Correcte	int	non protege	non	1a3m	Persante	Centrsant	Marieeactu	Travaille	2-4emenf	normale	2a3	0	non	non	non	0	1	1	1	sup 48m	1	oui	moyenfaible	Acceptable	0	0	0	0	0	0	0	0	0	Moyen riche	inf23	3etmoins	0	0
0026	Morondava	35.91	24a35m	1	0	primaire	Correcte	int	protege	non	1a3m	Persante	Centrsant	Etemariee	Travaille	2-4emenf	normale	2a3	0	non	non	non	0	0	0	0	sup 48m	1	oui	faible	Limite	0	0	0	0	0	0	0	0	0	Riche	23a28	3etmoins	1	1
0027	Morondava	51.12	supegal36m	1	0	primaire	Incorrecte	int	non protege	non	1a3m	Persante	Domicile	Etemariee	Travaille	Premenf	maigreur	unseul	0	oui	non	oui	1	1	1	1		1	oui	faible	Acceptable	0	0	0	0	0	0	0	0	0	Riche	inf23	3etmoins	0	1
0028	Morondava	31.54	24a35m	0	0	primaire	Correcte	int	protege	non	1a3m	Persante	Centrsant	Etemariee	Travaille	Premenf	normale	unseul	0	non	non	non	0	0	0	0		0	oui	faible	Limite	0	0	0	0	0	0	0	0	0	Riche	inf23	3etmoins	0	1
0030	Morondava	49.94	supegal36m	0	0	primaire	Incorrecte	int	protege	non	inf1m	Matrone	Domicile	Marieeactu	Travaille	Premenf	exces	2a3	0	oui	oui	non	0	0	0	0		1	oui	eleve	Acceptable	0	0	0	0	0	0	0	0	0	Riche	inf23	3etmoins	1	0
0032	Morondava	49.22	supegal36m	0	0	primaire	Correcte	int	non protege	non	supegal4m	Persante	Domicile	Marieeactu	Travaille	5et plus	exces	4etplus	0	oui	oui	non	1	0	0	0	sup 48m	1	oui	eleve	Acceptable	0	0	0	0	0	0	0	0	0	Riche	29a35	6etsup	0	0
0035	Morondava	35.38	24a35m	0	1	primaire	Correcte	int	protege	non	supegal4m	Persante	Centrsant	Marieeactu	Travaille	2-4emenf	normale	2a3	0	oui	oui	non	1	1	0	0	entr24-48m	1	oui	faible	Limite	0	0	0	0	0	0	0	0	0	Moyen riche	23a28	3etmoins	0	0
0040	Morondava	48	supegal36m	0	0	secondouplus	Correcte	int	non protege	non	inf1m	Persante	Domicile	Etemariee	Travaille		normale		0	oui	oui	non	0	1	0	0		1	oui	eleve	Acceptable	1	0	0	0	0	0	0	0	0	Moyen pauvre	36etplus		0	0
0042	Morondava	16.95	12a23m	1	1	secondouplus	Correcte	int	protege	non	inf1m	Persante	Centrsant	Marieeactu	Travaille	2-4emenf	normale	2a3	0									1	oui	eleve	Limite	0	0	0	0	0	0	0	0	0	Riche	23a28	3etmoins	1	1
0046	Morondava	56.48	supegal36m	0	0	secondouplus	Correcte	int	protege	non	inf1m	Persante	Domicile	Marieeactu	Travaille	5et plus	exces	4etplus	0	oui	oui	non	0	1	0	0	sup 48m	1	oui	eleve	Acceptable	0	0	0	0	0	0	0	0	0	Riche	36etplus	6etsup	1	0
0047	Morondava	23.03	12a23m	1	0	primaire	Correcte	int	protege	non	inf1m	Persante	Domicile	Marieeactu	Travaille	5et plus	normale	4etplus	0	oui	oui	non	0	0	0	0	entr24-48m	0	oui	faible	Acceptable	0	0	0	0	0	0	0	0	0	Riche	29a35	6etsup	1	0
0049	Morondava	43.83	supegal36m	0	0	primaire	Incorrecte	int	protege	non	1a3m	Persante	Centrsant	Etemariee	Travaille	2-4emenf	normale	2a3	0	oui	oui	non	0	0	0	0	entr24-48m	1	oui	faible	Acceptable	0	0	0	0	0	0	0	0	0	Riche	inf23	3etmoins	1	0
0050	Morondava	57.89	supegal36m	1	0	primaire	Correcte	int	protege	non	supegal4m	Persante	Domicile	Etemariee	Travaille	2-4emenf	exces	4etplus	0	oui	oui	oui	0	0	0	1	entr24-48m	1	oui	moyenfaible	Acceptable	0	0	0	0	0	0	0	0	0	Riche	23a28	4a5	1	1
0051	Morondava	58.41	supegal36m	1	0	primaire	Incorrecte	int	non protege	non	inf1m	Persante	Centrsant	Etemariee	Travaille		normale		0	non	non	oui	0	1	0	1		1	oui	moyenfaible	Acceptable	0	0	0	0	0	1	0	0	0	Moyen riche	23a28		0	0
0054	Morondava	54.67	supegal36m	1	0	secondouplus	Correcte	int	protege	non	1a3m	Persante	Domicile	Jamaismariee	Travaille	2-4emenf	normale	4etplus	0	oui	oui	oui	1	1	0	0	entr24-48m	1	oui	eleve	Acceptable	0	0	0	0	0	0	0	0	0	Moyen riche	36etplus	4a5	0	0
0055	Morondava	40.48	supegal36m	1	0	secondouplus	Correcte	int	protege	non	1a3m	Persante	Centrsant	Marieeactu	Travaille	5et plus	normale	4etplus	0	non	non	oui	1	1	1	1	entr24-48m	1	oui	eleve	Acceptable	1	0	0	0	0	0	0	0	0	Riche	36etplus	6etsup	1	0
0057	Morondava	44.68	supegal36m	1	0	primaire	Correcte	int	protege	non	inf1m	Persante	Domicile	Marieeactu	Travaille	2-4emenf	exces	4etplus	0	oui	oui	oui	1	0	0	0	sup 48m	1	oui	eleve	Acceptable	0	0	0	0	0	0	0	0	0	Pauvre	36etplus	4a5	1	0
0059	Morondava	43.6	supegal36m	0	0	primaire	Correcte	int	protege	non	inf1m	Persante	Centrsant	Etemariee	Travaille		normale		0									1	oui	eleve	Acceptable	0	0	0	0	0	0	0	0	0	Riche	29a35		0	1
0060	Morondava	12.52	12a23m	1	1	primaire	Correcte	int	protege	non	supegal4m	Persante	Domicile	Etemariee	Travaille	2-4emenf	maigreur	unseul	0	oui	oui	oui	0	0	1	0		1	non	faible	Limite	0	0	0	0	0	0	0	0	0	Riche	inf23	3etmoins	1	0
0061	Morondava	25.26	24a35m	1	0	primaire	Incorrecte	int	protege	non	inf1m	Persante	Domicile	Marieeactu	Travaille	2-4emenf	normale	2a3	0	oui	oui	non	0	1	1	0	entr24-48m	1	oui	faible	Acceptable	0	0	0	0	0	0	0	0	0	Moyen pauvre	inf23	3etmoins	0	1
0066	Morondava	16.92	12a23m	1	1	secondouplus	Correcte	int	non protege	non	inf1m	Persante	Centrsant	Marieeactu	Travaille	Premenf	normale	unseul	0	oui	non	non	1	1	1	1		1	oui	moyenfaible	Limite	0	0	0	0	0	0	0	0	0	Riche	inf23	3etmoins	1	0
0067	Morondava	21.68	12a23m	1	0	non scolarise	Incorrecte	int	non protege	non	supegal4m	Persante	Centrsant	Etemariee	Travaille	5et plus	normale	4etplus	0	oui	oui	non	0	1	0	0	sup 48m	1	oui	moyenfaible	Acceptable	0	0	0	0	0	0	0	0	0	Moyen riche	29a35	6etsup	1	1
0070	Morondava	25.03	24a35m	1	0	secondouplus	Correcte	int	protege	non	1a3m	Persante	Domicile	Marieeactu	Travaille	Premenf	normale	unseul	0	non	non	oui	0	0	0	0		1	oui	moyeneleve	Limite	0	0	0	0	0	0	0	0	0	Moyen riche	23a28	3etmoins	0	0
0075	Morondava	9.95	6a11m	0	1	secondouplus	Incorrecte	int	protege	non	inf1m	Persante	Centrsant	Marieeactu	Travaille	2-4emenf	normale	2a3	0	oui	oui	non	0	1	1	1	entr24-48m	0	oui	eleve	Acceptable	0	0	0	0	0	0	0	0	0	Riche	23a28	3etmoins	0	0
0076	Morondava	52.21	supegal36m	0	0	primaire	Correcte	int	protege	non	1a3m	Persante	Centrsant	Marieeactu	Travaille	5et plus		4etplus	0	oui	oui	non	1	1	1	1	sup 48m	1	oui	eleve	Acceptable	0	0	0	0	0	0	0	0	0	Pauvre	36etplus	6etsup	1	0
0077	Morondava	47.67	supegal36m	0	0	non scolarise	Correcte	int	non protege	non	1a3m	Persante	Domicile	Marieeactu	Travaille	Premenf	normale	unseul	0	oui	oui	oui	0	0	0	0		1	oui	eleve	Limite	0	0	0	0	0	0	0	0	0	Riche	29a35	3etmoins	1	0
0083	Morondava	52.53	supegal36m	1	0	primaire	Correcte	int	protege	oui	1a3m	Persante	Domicile	Marieeactu	Travaille	5et plus	normale	4etplus	0	oui	oui	non	1	0	0	0	7-24m	1	oui	eleve	Acceptable	0	0	0	0	0	0	0	0	0	Pauvre	29a35	6etsup	0	1
0084	Morondava	16.03	12a23m	1	1	secondouplus	Correcte	int	non protege	non	inf1m	Persante	Centrsant	Marieeactu	Travaille	Premenf	maigreur	unseul	0	oui	oui	non	1	0	0	0		1	oui	eleve	Acceptable	0	0	0	0	0	0	0	0	0	Riche	inf23	3etmoins	1	0
0085	Morondava	10.12	6a11m	0	1	primaire	Incorrecte	ext	protege	non	inf1m	Persante	Domicile	Marieeactu	Travaille	2-4emenf	normale	2a3	0	non	non	non	0	1	1	0	entr24-48m	1	oui	faible	Acceptable	0	0	0	0	0	0	0	0	0	Moyen riche	inf23	3etmoins	1	0
0086	Morondava	42.74	supegal36m	0	0	secondouplus	Correcte	int	non protege	oui	inf1m	Persante	Centrsant	Marieeactu	Travaille	5et plus	normale	4etplus	0	oui	oui	non	0	1	0	0	sup 48m	1	oui	eleve	Acceptable	0	0	0	0	0	0	0	0	0	Riche	36etplus	4a5	1	0
0088	Morondava	46.75	supegal36m	1	0	secondouplus	Correcte	int	non protege	non	inf1m	Persante	Domicile	Marieeactu	Travaille		normale		0	oui	oui	oui	0	1	0	1	sup 48m	1	oui	eleve	Acceptable	0	0	0	0	0	0	0	0	0	Moyen riche	36etplus		1	0
0089	Morondava	45.5	supegal36m	0	0	primaire	Correcte	int	protege	non	supegal4m	Persante	Domicile	Marieeactu	Travaille	2-4emenf	exces	2a3	0	oui	oui	oui	1	1	1	1	entr24-48m	1	oui	faible	Acceptable	0	0	0	0	0	0	0	0	0	Riche	23a28	3etmoins	1	1
0090	Morondava	27	24a35m	0	0	non scolarise	Incorrecte	int	non protege	non	inf1m	Persante	Centrsant	Etemariee	Travaille	2-4emenf	normale	2a3	0	oui	oui	non	0	1	0	0	entr24-48m	1	oui	eleve	Acceptable	0	0	0	0	0	0	0	0	0	Pauvre	inf23	3etmoins	1	1
0092	Morondava	27	24a35m	1	0	secondouplus	Correcte	int	protege	non	inf1m	Persante	Centrsant	Marieeactu	Travaille		maigreur		0	non	non	oui	0	0	0	0		1	oui	faible	Acceptable	0	0	0	0	0	0	0	0	0	Moyen pauvre	36etplus		0	1
0093	Morondava	41.46	supegal36m	1	0	secondouplus	Incorrecte	int	protege	non	inf1m	Persante	Centrsant	Marieeactu	Travaille	Premenf	normale	unseul	0	oui	non	non	1	1	0	0		1	oui	moyenfaible	Acceptable	0	0	0	0	0	0	0	0	0	Riche	inf23	3etmoins	1	0
0095	Morondava	29.01	24a35m	1	1	secondouplus	Correcte	int	non protege	non	1a3m	Persante	Domicile	Marieeactu	Travaille		normale		0	oui	oui	oui	0	0	0	1		1	oui	faible	Acceptable	0	0	0	0	0	0	0	0	0	Pauvre	36etplus		1	0
0096	Morondava	25.26	24a35m	1	0	primaire	Correcte	int	protege	non	supegal4m	Persante	Domicile	Marieeactu	Travaille	2-4emenf	normale	2a3	0	oui	oui	oui	1	0	0	0	sup 48m	1	oui	eleve	Acceptable	0	0	0	0	0	0	0	0	0	Riche	23a28	3etmoins	1	0
0098	Morondava	24.9	24a35m	0	1	primaire	Correcte	int	non protege	non	inf1m	Matrone	Domicile	Marieeactu	Travaille	5et plus	normale	4etplus	0	non	non	non	0	0	0	0	entr24-48m	1	oui	moyenfaible	Acceptable	0	0	0	0	0	0	0	0	0	Pauvre	36etplus	6etsup	1	0
0101	Morondava	38.21	supegal36m	1	0	secondouplus	Correcte	int	non protege	non	1a3m	Persante	Centrsant	Marieeactu	Travaille	Premenf	exces	2a3	0	oui	oui	non	0	0	0	0		1	oui	eleve	Acceptable	0	0	0	0	0	0	0	0	0	Riche	23a28	3etmoins	1	0
0102	Morondava	31.84	24a35m	0	0	secondouplus	Correcte	int	non protege	non	inf1m	Persante	Domicile	Marieeactu	Travaille	2-4emenf	exces	2a3	0	oui	oui	non	1	0	0	0	sup 48m	1	oui	eleve	Acceptable	0	0	0	0	0	0	0	0	0	Moyen riche	23a28	3etmoins	1	0
0103	Morondava	26.51	24a35m	1	0	secondouplus	Correcte	int	non protege	non	supegal4m	Matrone	Domicile	Marieeactu	Travaille		exces		0	non	non	oui	0	1	0	0		1	oui	eleve	Acceptable	0	0	0	0	0	0	0	0	0	Riche	36etplus		1	0
0104	Morondava	30.16	24a35m	1	0	primaire	Incorrecte	ext	non protege	non	1a3m	Persante	Centrsant	Marieeactu	Travaille	2-4emenf	exces	2a3	0			oui	0	0	0	0	sup 48m	1	non	moyeneleve	Limite	0	0	0	0	0	0	0	0	0	Riche	23a28	3etmoins	1	1
0105	Morondava	48	supegal36m	1	0	primaire	Correcte	int	protege	non	inf1m	Persante	Domicile	Marieeactu	Travaille	2-4emenf	normale	2a3	0	oui	oui	oui	0	0	0	0	7-24m	0	oui	moyeneleve	Acceptable	0	0	0	0	0	0	0	0	0	Moyen riche	inf23	4a5	1	0
0109	Morondava	14.55	12a23m	1	1	primaire	Correcte	int	non protege	non	supegal4m	Persante	Domicile	Marieeactu	Travaille	2-4emenf	normale	2a3	0	oui	non	oui	1	1	0	1	entr24-48m	1	oui	moyeneleve	Acceptable	0	0	0	0	0	0	0	0	0	Moyen pauvre	36etplus	3etmoins	0	0
0110	Morondava	14.69	12a23m	1	1	non scolarise	Correcte	ext	non protege	non	supegal4m	Persante	Centrsant	Marieeactu	Travaille	Premenf	normale	unseul	0	oui	oui	non	1	0	1	0		1	oui	moyenfaible	Limite	0	0	0	0	0	0	0	0	0	Moyen riche	inf23	3etmoins	0	1
0111	Morondava	16.2	12a23m	1	0	primaire	Correcte	int	protege	non	inf1m	Persante	Domicile	Marieeactu	Travaille		normale		0	oui	oui	non	1	0	0	0		1	oui	eleve	Acceptable	0	0	0	0	0	0	0	0	0	Riche	36etplus		0	0
0112	Morondava	35.42	24a35m	0	0	secondouplus	Correcte	int	non protege	non	inf1m	Persante	Domicile	Marieeactu	Travaille	2-4emenf	normale	2a3	0	oui	oui	oui	1	0	0	0	entr24-48m	0	oui	eleve	Acceptable	0	0	0	0	0	0	0	0	0	Moyen pauvre	inf23	3etmoins	0	1
0116	Morondava	26.84	24a35m	1	0	secondouplus	Correcte	int	non protege	non	1a3m	Persante	Centrsant	Marieeactu	Netravaille	5et plus	normale	4etplus	0	oui	oui	non	0	0	1	0		1	oui	eleve	Acceptable	0	0	0	0	0	0	0	0	0	Moyen riche	36etplus	4a5	0	0
0117	Morondava	50.86	supegal36m	0	0	primaire	Correcte	int	protege	non	1a3m	Persante	Domicile	Marieeactu	Netravaille	5et plus	normale	4etplus	0	oui	oui	oui	1	0	0	0	sup 48m	1	oui	eleve	Limite	0	0	0	0	0	0	0	0	0	Pauvre	36etplus	6etsup	1	1
0118	Morondava	49.41	supegal36m	0	0	secondouplus	Incorrecte	int	non protege	non	1a3m	Persante	Centrsant	Marieeactu	Netravaille	2-4emenf	normale	2a3	0	oui	oui	non	0	0	0	0	entr24-48m	1	oui	eleve	Acceptable	0	0	0	0	0	0	0	0	0	Riche	inf23	3etmoins	0	0
0119	Morondava	12.52	12a23m	0	0	primaire	Correcte	int	non protege	non	1a3m	Persante	Centrsant	Etemariee	Travaille	2-4emenf	exces	4etplus	0	oui	oui	oui	0	1	1	1	sup 48m	1	oui	faible	Acceptable	0	0	0	0	0	0	0	0	0	Moyen pauvre	29a35	4a5	1	1
0120	Morondava	42	supegal36m	1	0	primaire	Correcte	int	protege	non	inf1m	Persante	Centrsant	Marieeactu	Travaille		maigreur		0	oui	oui	oui	0	0	0	1		1	oui	moyenfaible	Acceptable	0	0	0	0	0	0	0	0	0	Moyen riche	36etplus		1	1
0121	Morondava	13.47	12a23m	0	1	primaire	Correcte	int	non protege	non	inf1m	Persante	Domicile	Marieeactu	Travaille	2-4emenf	exces	2a3	0	oui	non	oui	1	0	0	0	entr24-48m	1	oui	eleve	Acceptable	0	0	0	0	0	0	0	0	0	Riche	inf23	3etmoins	1	1
0123	Morondava	42.84	supegal36m	1	0	primaire	Correcte	int	protege	non	inf1m	Persante	Centrsant	Marieeactu	Travaille	5et plus	exces	4etplus	0	oui	oui	oui	0	0	0	0	entr24-48m	1	oui	moyenfaible	Acceptable	0	0	0	0	0	0	0	0	0	Moyen riche	36etplus	6etsup	0	0
0124	Morondava	47.08	supegal36m	0	0	primaire	Correcte	int	non protege	oui	supegal4m	Persante	Centrsant	Marieeactu	Travaille	2-4emenf	maigreur	2a3	0	oui	oui	oui	1	0	0	0	entr24-48m	1	oui	eleve	Acceptable	0	0	0	0	0	0	0	0	0	Moyen riche	inf23	3etmoins	0	1
0125	Morondava	7.39	6a11m	0	1	secondouplus	Correcte	int	non protege	non	inf1m	Persante	Domicile	Marieeactu	Travaille	Premenf	normale	unseul	0	non	non	non	0	1	0	1		1	oui	faible	Limite	0	0	0	0	0	0	0	0	0	Riche	inf23	3etmoins	1	0
0126	Morondava	14.52	12a23m	1	1	primaire	Incorrecte	int	protege	non	1a3m	Non	Domicile	Jamaismariee	Travaille	5et plus	maigreur	4etplus	0	oui	oui	oui	0	0	0	0	sup 48m	0	oui	eleve	Acceptable	0	0	0	0	0	0	0	0	0	Moyen pauvre	23a28	6etsup	0	0
0128	Morondava	13.47	12a23m	1	1	primaire	Incorrecte	int	non protege	non	1a3m	Persante	Domicile	Marieeactu	Travaille	2-4emenf	exces	2a3	0	non	non	oui	0	0	0	0	sup 48m	1	oui	faible	Limite	0	0	0	0	0	0	0	0	0	Riche	inf23	3etmoins	1	1
0129	Morondava	49.68	supegal36m	0	0	primaire	Incorrecte	int	non protege	non	1a3m	Persante	Centrsant	Marieeactu	Netravaille		maigreur		0	non	non	non	0	0	0	0		1	oui	moyeneleve	Limite	0	0	0	0	0	1	0	0	0	Moyen riche	23a28		0	0
0131	Morondava	19	12a23m	0	0	primaire	Correcte	int	non protege	non	inf1m	Matrone	Domicile	Etemariee	Travaille	Premenf	normale	unseul	0	non	non	oui	0	0	0	0		1	oui	eleve	Acceptable	0	0	0	0	0	0	0	0	0	Moyen riche	inf23	3etmoins	1	1
0132	Morondava	47.15	supegal36m	1	0	primaire	Correcte	int	non protege	non	1a3m	Persante	Domicile	Marieeactu	Travaille		maigreur		0	oui	oui	oui	0	0	0	0		1	oui	moyeneleve	Acceptable	1	0	0	0	0	0	0	0	0	Riche	inf23		0	1
0137	Morondava	18.76	12a23m	1	1	secondouplus	Correcte	int	non protege	non	supegal4m	Persante	Domicile	Etemariee	Travaille	Premenf	normale	unseul	0	oui	oui	oui	0	0	0	0		1	oui	eleve	Acceptable	0	0	0	0	0	0	0	0	0	Riche	23a28	3etmoins	1	1
0138	Morondava	33	24a35m	1	0	primaire	Correcte	int	non protege	non	inf1m	Persante	Domicile	Marieeactu	Travaille	2-4emenf	normale	2a3	0	non	non	oui	0	0	0	0	entr24-48m	1	oui	moyeneleve	Acceptable	1	0	0	0	0	1	0	0	0	Moyen riche	23a28	3etmoins	1	1
0139	Morondava	11.86	6a11m	0	1	non scolarise	Correcte	int	non protege	non	inf1m	Persante	Centrsant	Marieeactu	Travaille		normale	4etplus	0	oui	non	non	0	1	0	0		0	oui	eleve	Acceptable	0	0	0	0	0	0	0	0	0	Moyen pauvre	29a35		1	0
0140	Morondava	47.61	supegal36m	0	0	secondouplus	Correcte	int	protege	non	1a3m	Persante	Domicile	Jamaismariee	Travaille	Premenf	normale	unseul	0	oui	oui	non	1	1	0	0		1	oui	moyeneleve	Acceptable	0	0	0	0	0	0	0	0	0	Riche	23a28	3etmoins	0	0
0141	Morondava	22.44	12a23m	1	1	secondouplus	Correcte	int	protege	non	supegal4m	Persante	Centrsant	Marieeactu	Travaille	5et plus	normale	4etplus	0	oui	oui	oui	0	1	0	0	entr24-48m	1	oui	eleve	Acceptable	0	0	0	0	0	0	0	0	0	Pauvre	36etplus	6etsup	0	0
0144	Morondava	37.98	supegal36m	1	0	primaire	Incorrecte	int	non protege	non	supegal4m	Persante	Centrsant	Marieeactu	Travaille	2-4emenf	normale	2a3	0	non	non	non	1	0	1	0	entr24-48m	1	oui	eleve	Acceptable	0	0	0	0	0	0	0	0	0	Moyen riche	23a28	3etmoins	1	0
0145	Morondava	16.85	12a23m	1	1	primaire	Correcte	int	non protege	non	inf1m	Persante	Centrsant	Jamaismariee	Travaille	Premenf	maigreur	unseul	0	oui	oui	oui	1	0	0	0		0	oui	moyeneleve	Pauvre	0	0	0	0	0	0	0	0	0	Pauvre	inf23	3etmoins	1	0
0146	Morondava	53.65	supegal36m	0	0	non scolarise	Correcte	int	protege	non	supegal4m	Persante	Centrsant	Marieeactu	Travaille	2-4emenf	normale	2a3	0	oui	oui	non	0	0	0	0	7-24m	1	oui	moyenfaible	Acceptable	0	0	0	0	0	0	0	0	0	Moyen riche	23a28	3etmoins	1	0
0148	Morondava	55.06	supegal36m	0	0	secondouplus	Correcte	int	non protege	non	inf1m	Persante	Domicile	Etemariee	Travaille	2-4emenf	exces	4etplus	0	oui	oui	non	0	1	0	0	entr24-48m	1	oui	moyenfaible	Acceptable	0	0	0	0	0	0	0	0	0	Moyen pauvre	29a35	4a5	0	0
0149	Morondava	37.75	supegal36m	0	0	primaire	Correcte	int	protege	non	inf1m	Persante	Centrsant	Marieeactu	Travaille		maigreur		0	non	non	non	0	0	0	0		1	oui	eleve	Acceptable	0	0	0	0	0	0	0	0	0	Riche	36etplus		1	0
0150	Morondava	59.3	supegal36m	0	0	primaire	Correcte	int	non protege	non	supegal4m	Persante	Centrsant	Marieeactu	Travaille	5et plus	exces	4etplus	0	oui	oui	non	0	1	1	0	sup 48m	1	oui	faible	Acceptable	0	0	0	0	0	0	0	0	0	Moyen riche	36etplus	6etsup	1	0
0151	Morondava	56.57	supegal36m	1	0	secondouplus	Correcte	int	protege	non	1a3m	Persante	Centrsant	Marieeactu	Travaille	Premenf	exces	unseul	0	oui	oui	oui	1	0	0	0		1	oui	moyenfaible	Limite	1	0	0	0	0	0	0	0	0	Riche	23a28	3etmoins	1	1
0152	Morondava	7.95	6a11m	0	1	primaire	Correcte	int	non protege	non	inf1m	Persante	Domicile	Marieeactu	Travaille	2-4emenf	exces	4etplus	0	oui		oui	1	0	0	0	sup 48m	1	oui	eleve	Acceptable	0	0	0	0	0	0	0	0	0	Riche	29a35	4a5	0	0
0153	Morondava	11.43	6a11m	1	1	primaire	Incorrecte	int	protege	non	1a3m	Persante	Domicile	Marieeactu	Travaille	5et plus	exces	4etplus	0	oui	non	oui	1	1	0	1	entr24-48m	1	oui	faible	Acceptable	0	0	0	0	0	0	0	0	0	Moyen pauvre	29a35	4a5	1	0
0155	Morondava	39.1	supegal36m	0	0	secondouplus	Correcte	int	non protege	non	supegal4m	Persante	Centrsant	Marieeactu	Netravaille	2-4emenf	exces	2a3	0	oui	oui	non	0	0	0	0		0	non	faible	Acceptable	0	1	0	0	0	0	0	0	0	Moyen riche	23a28	3etmoins	1	0
0159	Morondava	10.22	6a11m	0	1	primaire	Correcte	int	protege	oui	1a3m	Persante	Domicile	Marieeactu	Travaille	2-4emenf	normale	2a3	0	non	non	oui	0	0	0	0	sup 48m	1	oui	moyenfaible	Acceptable	0	0	0	0	0	0	0	0	0	Riche	29a35	3etmoins	0	0
0162	Morondava	52.04	supegal36m	0	0	primaire	Correcte	int	protege	non	inf1m	Persante	Domicile	Marieeactu	Travaille		normale		0	oui	oui	non	0	0	0	0		1	oui	eleve	Acceptable	0	0	0	0	0	0	0	0	0	Riche	36etplus		1	0
0164	Morondava	16.72	12a23m	1	1	primaire	Correcte	int	non protege	non	1a3m	Persante	Domicile	Marieeactu	Travaille	2-4emenf	normale	2a3	0	non	non	oui	0	0	0	0	entr24-48m	1	oui	moyenfaible	Limite	0	0	0	0	0	0	0	0	0	Moyen pauvre	inf23	3etmoins	0	1
0166	Morondava	42.02	supegal36m	0	0	secondouplus	Correcte	int	protege	non	1a3m	Persante	Domicile	Marieeactu	Travaille	Premenf	normale	unseul	0	oui	oui	oui	1	0	1	0		1	oui	moyenfaible	Acceptable	0	0	0	0	0	0	0	0	0	Moyen riche	23a28	3etmoins	0	1
0168	Morondava	57.03	supegal36m	1	0	primaire	Incorrecte	int	non protege	non	1a3m	Persante	Domicile	Marieeactu	Travaille	5et plus	normale	4etplus	0	oui	oui	oui	1	0	0	0	sup 48m	1	oui	faible	Limite	0	0	0	0	0	0	0	0	0	Moyen riche	36etplus	6etsup	0	1
0169	Morondava	18.37	12a23m	0	1	primaire	Correcte	int	protege	non	inf1m	Persante	Domicile	Marieeactu	Travaille	2-4emenf	maigreur	2a3	0	oui	oui	oui	0	0	0	0	7-24m	1	oui	faible	Limite	0	0	0	0	0	0	0	0	0	Riche	inf23	3etmoins	0	1
0170	Morondava	12.29	12a23m	0	1	primaire	Incorrecte	int	non protege	non	1a3m	Persante	Centrsant	Marieeactu	Netravaille	Premenf	normale	unseul	0	non	non	oui	0	1	1	1		1	oui	faible	Acceptable	0	0	0	0	0	0	0	0	0	Riche	29a35	3etmoins	0	0
0171	Morondava	8.15	6a11m	0	1	primaire	Correcte	int	protege	non	1a3m	Persante	Domicile	Marieeactu	Netravaille	Premenf	maigreur	unseul	0	oui	non	oui	0	1	0	0		1	oui	faible	Acceptable	0	0	0	0	0	0	0	0	0	Moyen riche	inf23	3etmoins	1	0
0172	Morondava	28.35	24a35m	0	0	non scolarise	Correcte	int	protege	non	supegal4m	Persante	Centrsant	Marieeactu	Travaille				0	oui	oui	non	1	1	0	0		1	oui	moyeneleve	Acceptable	0	0	0	0	0	0	0	0	0	Riche	36etplus		1	0
0173	Morondava	36	supegal36m	0	0	primaire	Correcte	int	protege	non	supegal4m	Persante	Centrsant	Marieeactu	Netravaille	2-4emenf	normale	2a3	0	non	non	oui	0	0	0	0	entr24-48m	1	oui	moyenfaible	Acceptable	0	0	0	0	0	0	0	0	0	Moyen riche	23a28	3etmoins	1	0
0175	Morondava	40	supegal36m	1	0	primaire	Correcte	int	protege	non	inf1m	Persante	Domicile	Marieeactu	Travaille	2-4emenf	normale	2a3	0	oui	oui	oui	1	1	0	0	entr24-48m	1	oui	faible	Acceptable	0	0	0	0	0	0	0	0	0	Riche	23a28	3etmoins	0	0
0176	Morondava	21.26	12a23m	0	0	primaire	Correcte	int	non protege	non	1a3m	Persante	Domicile	Marieeactu	Netravaille	2-4emenf	normale	2a3	0	non	non	non	0	0	0	0	entr24-48m	1	oui	eleve	Limite	0	0	0	0	0	0	0	0	0	Moyen pauvre	inf23	3etmoins	0	1
0177	Morondava	23.52	12a23m	1	0	secondouplus	Correcte	int	protege	oui	inf1m	Persante	Domicile	Marieeactu	Travaille		normale		0	oui	oui	oui	0	1	0	0		1	oui	eleve	Acceptable	0	0	0	0	0	0	0	0	0	Pauvre	36etplus		1	0
0178	Morondava	37.85	supegal36m	0	0	primaire	Incorrecte	int	non protege	non	inf1m	Persante	Domicile	Marieeactu	Travaille	5et plus	normale	2a3	0	oui	oui	oui	1	0	0	0	sup 48m	0	oui	faible	Limite	0	0	0	0	0	0	0	0	0	Moyen riche	29a35	6etsup	0	0
0181	Morondava	26.25	24a35m	1	0	primaire	Incorrecte	ext	non protege	non	inf1m	Matrone	Domicile	Marieeactu	Travaille	5et plus	normale	4etplus	0	non	non	oui	0	1	0	0	sup 48m	1	oui	eleve	Acceptable	0	0	0	0	0	0	0	0	0	Riche	36etplus	6etsup	1	1
0184	Morondava	18.96	12a23m	0	1	primaire	Correcte	int	protege	non	inf1m	Persante	Domicile	Marieeactu	Travaille		normale		0	oui	oui	non	0	0	0	1		1	oui	eleve	Acceptable	0	0	0	0	0	0	0	0	0	Riche	36etplus		1	0
0185	Morondava	21.91	12a23m	1	0	primaire	Correcte	int	protege	non	supegal4m	Persante	Centrsant	Etemariee	Travaille	5et plus	maigreur	4etplus	0	oui	oui	oui	1	1	0	0	sup 48m	1	oui	eleve	Limite	0	0	0	0	0	0	0	0	0	Moyen pauvre	29a35	4a5	1	1
0186	Morondava	19.88	12a23m	0	0	primaire	Correcte	int	protege	non	inf1m	Matrone	Domicile	Marieeactu	Travaille		normale		0	oui	oui	non	0	0	0	0		1	oui	eleve	Acceptable	0	0	0	0	0	0	0	0	0	Riche	36etplus		1	0
0187	Morondava	30.03	24a35m	0	0	primaire	Correcte	int	protege	non	1a3m	Persante	Centrsant	Etemariee	Travaille	2-4emenf	normale	4etplus	0	oui	oui	non	0	0	0	0	sup 48m	1	oui	eleve	Acceptable	0	0	0	0	0	0	0	0	0	Riche	29a35	4a5	0	0
0189	Morondava	51.75	supegal36m	1	0	non scolarise	Incorrecte	int	protege	non	1a3m	Matrone	Domicile	Marieeactu	Netravaille	2-4emenf	normale	2a3	0	non	non	non	1	1	0	0	7-24m	1	oui	eleve	Acceptable	0	0	0	0	0	0	0	0	0	Pauvre	36etplus	4a5	0	1
0190	Morondava	13.11	12a23m	1	1	non scolarise	Incorrecte	int	non protege	non	inf1m	Persante	Domicile	Marieeactu	Travaille	2-4emenf	normale	2a3	0	oui	oui	oui	1	1	1	0	entr24-48m	1	oui	eleve	Acceptable	0	0	0	0	0	0	0	0	0	Moyen pauvre	inf23	3etmoins	1	1
0192	Morondava	11.86	6a11m	0	1	secondouplus	Correcte	int	protege	oui	supegal4m	Persante	Domicile	Marieeactu	Netravaille	2-4emenf	normale	4etplus	0	oui	non	non	0	0	1	0	sup 48m	0	oui	eleve	Limite	0	0	0	0	0	0	0	0	0	Moyen pauvre	36etplus	4a5	1	0
0194	Morondava	7	6a11m	0	1	non scolarise	Correcte	int	protege	non	inf1m	Non	Domicile	Marieeactu	Travaille	5et plus	maigreur	4etplus	0	non	non	oui	0	1	0	1	entr24-48m	1	oui	eleve	Acceptable	1	0	0	0	0	0	0	0	0	Pauvre	29a35	4a5	0	0
0195	Morondava	36	supegal36m	0	0	non scolarise	Correcte	int	non protege	non	inf1m	Persante	Domicile	Marieeactu	Travaille	5et plus	normale	4etplus	0	non	non	oui	0	1	0	1	entr24-48m	1	oui	eleve	Pauvre	0	0	0	0	0	0	0	0	0	Moyen pauvre		4a5	1	1
0196	Morondava	38	supegal36m	0	1	non scolarise	Incorrecte	int	non protege	non	supegal4m	Persante	Domicile	Marieeactu	Netravaille	5et plus	maigreur	4etplus	0	oui	oui	oui	0	0	0	0		1	oui	faible	Limite	0	0	0	0	0	0	0	0	0	Pauvre	23a28	6etsup	1	0
0198	Morondava	40.44	supegal36m	0	0	non scolarise	Correcte	int	non protege	non	inf1m	Persante	Domicile	Marieeactu	Travaille	2-4emenf	maigreur	2a3	0	non	non	oui	1	1	0	1	7-24m	1	oui	moyenfaible	Acceptable	0	0	0	0	0	0	0	0	0	Riche	23a28	4a5	0	1
0199	Morondava	8.61	6a11m	1	1	non scolarise	Incorrecte	int	non protege	non	inf1m	Persante	Domicile	Marieeactu	Travaille	2-4emenf	maigreur	2a3	0	non		oui	0	0	0	0	entr24-48m	1	oui	eleve	Acceptable	0	0	0	0	0	0	0	0	0	Moyen riche	23a28	3etmoins	1	0
0201	Morondava	48	supegal36m	0	1	secondouplus	Correcte	int	protege	non	inf1m	Persante	Domicile	Marieeactu	Travaille	2-4emenf	normale	4etplus	0	oui	oui	non	0	0	0	0	sup 48m	1	oui	eleve	Limite	0	0	0	0	0	0	0	0	0	Moyen riche	36etplus	4a5	1	0
0202	Morondava	37.29	supegal36m	1	0	secondouplus	Correcte	int	protege	oui	inf1m	Persante	Centrsant	Etemariee	Netravaille		normale		0	oui	oui	oui	1	1	0	0		0	oui	faible	Acceptable	0	0	0	0	0	0	0	0	0	Riche	36etplus		1	0
0203	Morondava	17.74	12a23m	0	1	secondouplus	Correcte	int	non protege	non	1a3m	Persante	Centrsant	Marieeactu	Netravaille	Premenf	normale	unseul	0	oui	oui	non	0	1	0	1		1	oui	eleve	Acceptable	1	0	0	0	0	0	0	0	0	Riche	23a28	3etmoins	1	0
0209	Morondava	50.73	supegal36m	0	0	primaire	Correcte	ext	non protege	non	1a3m	Matrone	Domicile	Etemariee	Travaille	5et plus	normale	4etplus	0	non	non	non	0	0	0	0	sup 48m	1	oui	eleve	Acceptable	1	0	0	0	0	0	0	0	0	Pauvre	36etplus	6etsup	0	0
0210	Morondava	20.73	12a23m	1	0	non scolarise	Incorrecte	int	protege	non	1a3m	Persante	Centrsant	Marieeactu	Travaille	2-4emenf	normale	2a3	0	oui	oui	oui	1	0	0	0	sup 48m	1	oui	eleve	Acceptable	0	0	0	0	0	0	0	0	0	Moyen riche	23a28	3etmoins	1	0
0213	Morondava	30.13	24a35m	1	0	primaire	Correcte	int	protege	non	supegal4m		Centrsant	Jamaismariee	Travaille	Premenf	normale	unseul	0	non	non	non	0	0	0	0		1	oui	eleve	Limite	0	0	0	0	0	0	0	0	0	Riche	inf23	3etmoins	1	0
0215	Morondava	40.97	supegal36m	0	0	primaire	Correcte	int	non protege	non	inf1m	Persante	Domicile	Marieeactu	Travaille	2-4emenf	normale	4etplus	0	oui	oui	oui	1	0	0	0	sup 48m	1	oui	moyenfaible	Acceptable	0	0	0	0	0	0	0	0	0	Riche	29a35	4a5	0	0
0216	Morondava	58	supegal36m	0	0	non scolarise	Correcte	int	protege	non	inf1m	Persante	Domicile	Jamaismariee	Travaille	5et plus	exces	4etplus	0	oui	oui	oui	1	0	0	0	sup 48m	1	oui	moyenfaible	Acceptable	1	0	0	0	0	0	0	0	0	Riche	29a35	6etsup	1	0
0218	Morondava	12.12	12a23m	1	1	primaire	Correcte	int	non protege	non	supegal4m	Persante	Domicile	Marieeactu	Netravaille	2-4emenf	normale	2a3	0	oui	oui	oui	0	0	0	0		1	oui	faible	Acceptable	0	0	0	0	0	0	0	0	0	Moyen pauvre	inf23	3etmoins	1	0
0219	Morondava	23.56	12a23m	1	0	primaire	Incorrecte	int	protege	non	inf1m	Persante	Domicile	Marieeactu	Travaille	Premenf	normale	unseul	0			oui	0	1	0	0		1	oui	moyeneleve	Acceptable	1	0	0	0	0	1	0	0	0	Moyen riche	inf23	3etmoins	0	1
0220	Morondava	53.45	supegal36m	1	0	non scolarise	Incorrecte	int	non protege	non	supegal4m	Persante	Domicile	Marieeactu	Netravaille	5et plus	normale	4etplus	0	non	non	oui	0	0	0	0		1	oui	eleve	Acceptable	0	0	0	0	0	1	0	0	0	Pauvre		6etsup	0	0
0223	Morondava	17.22	12a23m	0	1	primaire	Correcte	int	protege	oui	1a3m	Persante	Domicile	Marieeactu	Netravaille	2-4emenf	normale	4etplus	0	non	non	oui	0	0	0	0	7-24m	1	oui	eleve	Acceptable	0	0	0	0	0	0	0	0	0	Moyen riche	23a28	4a5	1	0
0224	Morondava	33.51	24a35m	0	0	primaire	Correcte	int	protege	oui	inf1m	Persante	Domicile	Marieeactu	Travaille	5et plus	exces	4etplus	0	oui	oui	non	1	0	0	1	entr24-48m	1	oui	eleve	Acceptable	0	0	0	0	0	0	0	0	0	Pauvre	36etplus	6etsup	1	0
0226	Morondava	26.97	24a35m	0	0	primaire	Correcte	int	protege	non	1a3m	Persante	Domicile	Marieeactu	Netravaille	Premenf	normale	unseul	0	oui	oui	oui	1	0	0	0		1	oui	faible	Acceptable	0	0	0	0	0	0	0	0	0	Riche	inf23	3etmoins	0	1
0227	Morondava	40.31	supegal36m	0	0	primaire	Correcte	int	non protege	non	1a3m	Persante	Domicile	Marieeactu	Travaille	2-4emenf	exces	4etplus	0	oui	oui	oui	0	0	0	0	sup 48m	1	oui	eleve	Acceptable	0	0	0	1	0	0	0	0	0	Pauvre	29a35	4a5	1	0
0228	Morondava	37.59	supegal36m	1	0	secondouplus	Correcte	int	protege	non	1a3m	Persante	Centrsant	Marieeactu	Netravaille	Premenf	normale	unseul	0	non	non	non	1	0	0	0		1	oui	faible	Acceptable	0	0	0	0	0	0	0	0	0	Riche	29a35	3etmoins	0	0
0229	Morondava	48.82	supegal36m	0	0	primaire	Correcte	int	non protege	non	inf1m	Matrone	Domicile	Etemariee	Travaille	Premenf	exces	unseul	0	oui	oui	non	0	0	0	0		1	oui	moyenfaible	Acceptable	0	0	0	0	0	0	0	0	0	Riche	inf23	3etmoins	1	0
0231	Morondava	11.4	6a11m	0	1	primaire	Correcte	ext	non protege	non	1a3m	Persante	Centrsant	Marieeactu	Travaille	2-4emenf	exces	2a3	0	oui	oui	non	0	1	1	0	sup 48m	1	oui	eleve	Acceptable	0	0	0	0	0	0	0	0	0	Riche	23a28	3etmoins	0	0
0232	Morondava	17.35	12a23m	1	1	primaire	Correcte	int	non protege	non	inf1m	Persante	Domicile	Etemariee	Travaille	Premenf	maigreur	unseul	0	non	non	oui	0	0	0	0		1	oui	moyenfaible	Acceptable	0	0	0	0	0	0	0	0	0	Riche	inf23	3etmoins	0	0
0235	Morondava	32	24a35m	0	0	primaire	Correcte	ext	non protege	non	1a3m	Persante	Domicile	Marieeactu	Travaille	Premenf	normale	2a3	0	oui	oui	oui	0	0	0	0		1	oui	moyenfaible	Limite	0	0	0	0	0	0	0	0	0	Riche	inf23	3etmoins	1	1
0236	Morondava	49	supegal36m	0	0	secondouplus	Correcte	int	protege	non	supegal4m	Persante	Domicile	Marieeactu	Travaille	Premenf	normale	2a3	0	oui	oui	oui	0	1	0	0		1	oui	faible	Acceptable	0	0	0	0	0	0	0	0	0	Riche	inf23	3etmoins	0	0
0237	Morondava	19	12a23m	1	1	primaire	Incorrecte	int	protege	non	inf1m	Persante	Domicile	Etemariee	Travaille	2-4emenf	normale	2a3	0	oui	oui	oui	0	0	0	0	entr24-48m	1	oui	moyenfaible	Limite	0	0	0	0	0	0	0	0	0	Moyen riche	inf23	3etmoins	0	1
0239	Morondava	48.95	supegal36m	0	1	primaire	Correcte	int	non protege	non	1a3m	Persante	Centrsant	Marieeactu	Travaille	5et plus	normale	4etplus	0	non	non	oui	0	1	0	0	7-24m	1	oui	eleve	Acceptable	0	0	0	0	0	0	0	0	0	Pauvre	36etplus	6etsup	1	0
0240	Morondava	7.29	6a11m	0	1	primaire	Correcte	int	protege	non	supegal4m	Persante	Domicile	Marieeactu	Travaille	2-4emenf	normale	2a3	0	oui		oui	1	0	0	0	entr24-48m	1	oui	faible	Acceptable	0	0	0	0	0	0	1	0	0	Moyen riche	inf23	3etmoins	0	0
0241	Morondava	24	24a35m	1	1	primaire	Correcte	int	non protege	non	1a3m	Non	Domicile	Marieeactu	Netravaille	2-4emenf	maigreur	2a3	0	non	non	oui	0	1	0	0		1	oui	eleve	Acceptable	0	0	0	0	0	0	0	0	0	Moyen riche	inf23	3etmoins	1	0
0242	Morondava	37.49	supegal36m	0	0	primaire	Incorrecte	int	protege	oui	supegal4m	Persante	Domicile	Marieeactu	Travaille	2-4emenf	normale	2a3	0	non	non	oui	1	1	1	1	entr24-48m	1	oui	faible	Acceptable	0	0	0	0	0	0	0	0	0	Moyen riche	23a28	3etmoins	0	1
0243	Morondava	34.76	24a35m	0	0	secondouplus	Correcte	int	non protege	non	supegal4m	Persante	Centrsant	Marieeactu	Travaille	2-4emenf	normale	2a3	0	oui	oui	non	1	1	0	0	sup 48m	1	oui	moyeneleve	Acceptable	0	0	0	0	0	0	1	0	0	Moyen pauvre	29a35	3etmoins	0	0
0244	Morondava	21.29	12a23m	0	1	primaire	Correcte	int	protege	non	1a3m	Persante	Domicile	Marieeactu	Netravaille	5et plus	maigreur	4etplus	0	non	non	oui	0	0	0	0	sup 48m	1	oui	eleve	Limite	0	0	0	0	0	0	0	0	0	Riche	29a35	4a5	0	1
0246	Morondava	48.66	supegal36m	1	0	primaire	Correcte	int	non protege	non	1a3m	Persante	Domicile	Marieeactu	Travaille	Premenf	normale	unseul	0	non	non	oui	0	1	0	0		1	oui	faible	Acceptable	0	0	0	0	0	0	0	0	0	Moyen pauvre	inf23	3etmoins	0	0
0247	Morondava	51.19	supegal36m	1	0	secondouplus	Incorrecte	int	non protege	non	1a3m	Persante	Centrsant	Marieeactu	Netravaille		normale		0	non	non	oui	0	0	0	0		1	oui	eleve	Acceptable	0	0	0	0	0	0	0	0	0	Riche	36etplus		0	0
0248	Morondava	11.7	6a11m	0	0	secondouplus	Correcte	int	protege	non	supegal4m	Persante	Centrsant	Marieeactu	Netravaille		normale		0	oui	oui	non	0	0	0	0		0	oui	moyenfaible	Limite	0	0	0	0	0	0	0	0	0	Riche	36etplus		1	0
0250	Morondava	49.18	supegal36m	0	0	primaire	Correcte	int	non protege	non	inf1m	Persante	Domicile	Marieeactu	Travaille	2-4emenf	normale	4etplus	0	non	non	oui	0	0	0	0	entr24-48m	1	oui	moyeneleve	Acceptable	0	0	0	0	0	0	0	0	0	Pauvre	23a28	4a5	0	0
0252	Morondava	26.84	24a35m	1	0	secondouplus	Correcte	int	protege	non	inf1m		Domicile	Marieeactu	Travaille		normale		0	oui	oui	oui	0	0	0	0		1	oui	eleve	Acceptable	0	0	0	0	0	0	0	0	0	Pauvre	36etplus		0	0
0254	Morondava	22.6	12a23m	0	0	secondouplus	Correcte	int	non protege	non	supegal4m	Persante	Centrsant	Marieeactu	Netravaille	2-4emenf	normale	2a3	0	oui	oui	oui	0	1	1	1		1	oui	eleve	Acceptable	1	0	0	0	0	0	0	0	0	Riche	23a28	3etmoins	0	0
0256	Morondava	49.94	supegal36m	0	0	secondouplus	Correcte	int	non protege	non	supegal4m	Persante	Domicile	Jamaismariee	Travaille	2-4emenf	normale	4etplus	0	oui	oui	oui	0	0	0	0	sup 48m	1	non	moyenfaible	Limite	0	0	0	0	0	0	0	0	0	Moyen pauvre	29a35	4a5	1	0
0258	Morondava	13.4	12a23m	0	1	primaire	Correcte	int	protege	non	supegal4m	Persante	Centrsant	Marieeactu	Netravaille	2-4emenf	normale	4etplus	0	oui	non	oui	0	1	0	1	sup 48m	1	oui	moyenfaible	Limite	0	0	0	0	0	0	0	0	0	Moyen riche	29a35	4a5	0	1
0261	Morondava	15.87	12a23m	1	1	primaire	Correcte	int	non protege	non	1a3m	Persante	Domicile	Etemariee	Travaille	Premenf	normale	unseul	0	oui	oui	non	1	0	0	0		1	oui	eleve	Limite	0	0	0	0	0	0	0	0	0	Riche	inf23	3etmoins	0	1
0262	Morondava	29.34	24a35m	1	0	primaire	Correcte	int	protege	non	supegal4m	Persante	Domicile	Marieeactu	Travaille	2-4emenf	normale	2a3	0	oui	oui	oui	1	1	0	0	sup 48m	1	oui	faible	Acceptable	0	0	0	0	0	0	0	0	0	Moyen riche	inf23	3etmoins	1	0
0264	Morondava	33.87	24a35m	1	0	primaire	Correcte	int	non protege	non	1a3m	Persante	Domicile	Marieeactu	Netravaille	2-4emenf	normale	4etplus	0	oui	oui	oui	0	0	0	0		1	oui	faible	Acceptable	0	0	0	0	0	0	0	0	0	Riche	29a35	4a5	1	0
0265	Morondava	49.18	supegal36m	0	0	secondouplus	Correcte	int	non protege	non	1a3m	Persante	Centrsant	Marieeactu	Travaille	Premenf		unseul	0	oui	oui	non	0	1	0	0		1	oui	faible	Acceptable	0	0	0	0	0	0	0	0	0	Moyen riche	23a28	3etmoins	0	1
0266	Morondava	45.9	supegal36m	0	0	secondouplus	Correcte	int	non protege	non	1a3m	Persante	Centrsant	Marieeactu	Travaille	5et plus	exces	4etplus	0	oui	oui	non	0	1	0	0	sup 48m	0	oui	eleve	Acceptable	0	0	0	0	0	0	0	0	0	Pauvre	29a35	6etsup	0	1
0268	Morondava	44.71	supegal36m	1	0	primaire	Correcte	int	protege	non	1a3m	Persante	Domicile	Marieeactu	Travaille	2-4emenf	normale	2a3	0	non	non	oui	0	1	1	0	7-24m	1	oui	moyenfaible	Acceptable	0	0	0	0	0	0	0	0	0	Moyen riche	inf23	3etmoins	1	0
0269	Morondava	39.89	supegal36m	0	0	primaire	Correcte	int	non protege	non	inf1m	Persante	Centrsant	Marieeactu	Travaille		normale		0	non	non	non	1	1	0	0		1	oui	faible	Acceptable	0	0	0	0	0	0	0	0	0	Riche	36etplus		1	1
0275	Morondava	53.98	supegal36m	0	0	primaire	Correcte	int	non protege	non	inf1m	Persante	Domicile	Marieeactu	Travaille	2-4emenf	normale	4etplus	0	oui	oui	oui	1	1	1	1		1	oui	eleve	Acceptable	0	0	0	0	0	0	0	0	0	Moyen pauvre	23a28	6etsup	0	0
0279	Morondava	30.72	24a35m	0	0	primaire	Incorrecte	int	protege	non	supegal4m	Persante	Domicile	Marieeactu	Travaille	Premenf	normale	unseul	0	oui	oui	oui	0	1	1	1		1	oui	moyenfaible	Limite	0	0	0	0	0	0	0	0	0	Pauvre	inf23	3etmoins	1	0
0280	Morondava	36.04	supegal36m	1	0	non scolarise	Incorrecte	int	protege	non	supegal4m	Persante	Domicile	Marieeactu	Travaille	2-4emenf	normale	4etplus	0	oui	oui	oui	0	0	0	1	7-24m	1	oui	eleve	Limite	0	0	0	0	0	0	0	0	0	Pauvre		4a5	1	1
0281	Morondava	22.11	12a23m	0	0	primaire	Correcte	int	protege	non	supegal4m	Persante	Domicile	Etemariee	Travaille	Premenf	normale	unseul	0	oui	oui	oui	1	0	0	0		1	oui	faible	Acceptable	0	0	0	0	0	0	0	0	0	Riche	inf23	3etmoins	0	0
0282	Morondava	21.16	12a23m	1	1	secondouplus	Correcte	int	protege	non	supegal4m	Persante	Centrsant	Marieeactu	Travaille	2-4emenf	normale	2a3	0	oui	oui	oui	1	0	0	0	sup 48m	1	oui	moyenfaible	Acceptable	0	0	0	0	0	0	0	0	0	Riche	23a28	3etmoins	1	0
0284	Morondava	12.55	12a23m	0	1	non scolarise	Correcte	int	non protege	non	1a3m	Persante	Domicile	Marieeactu	Netravaille	5et plus	normale	4etplus	0	non	non	oui	0	0	0	0		1	oui	moyenfaible	Acceptable	0	0	0	0	0	0	0	0	0	Pauvre	29a35	6etsup	1	0
0285	Morondava	10.28	6a11m	1	1	secondouplus	Incorrecte	ext	non protege	non	inf1m	Matrone	Domicile	Etemariee	Travaille	5et plus	normale	4etplus	0	non	non	oui	0	1	1	0	entr24-48m	1	oui	faible	Acceptable	0	0	0	0	0	0	0	0	0	Moyen riche	29a35	6etsup	1	0
0287	Morondava	32.79	24a35m	0	0	secondouplus	Correcte	int	protege	non	1a3m	Persante	Domicile	Marieeactu	Travaille	5et plus	normale	4etplus	0	oui	oui	oui	0	1	0	0	sup 48m	1	oui	moyenfaible	Acceptable	0	0	0	0	0	0	0	0	0	Riche	29a35	4a5	1	0
0288	Morondava	56.38	supegal36m	0	0	primaire	Correcte	int	non protege	non	1a3m	Persante	Domicile	Marieeactu	Travaille	Premenf	maigreur	unseul	0	non	non	oui	0	0	0	1		1	oui	faible	Acceptable	0	0	0	0	0	0	0	0	0	Moyen pauvre	inf23	3etmoins	1	0
0294	Morondava	27.86	24a35m	0	0	secondouplus	Correcte	int	non protege	non	supegal4m	Persante	Domicile	Marieeactu	Netravaille	Premenf	normale	unseul	0	oui	oui	oui	0	1	0	1		1	oui	faible	Acceptable	0	0	0	0	0	0	0	0	0	Moyen riche	23a28	3etmoins	1	0
0299	Morondava	41.3	supegal36m	1	0	secondouplus	Incorrecte	int	non protege	non	supegal4m	Persante	Centrsant	Marieeactu	Travaille		normale		0	oui	oui	non	1	0	1	0		1	oui	moyenfaible	Acceptable	1	0	0	0	0	0	0	0	0	Moyen riche	36etplus		0	0
0300	Morondava	23.95	12a23m	1	0	primaire	Correcte	int	protege	non	inf1m	Persante	Domicile	Etemariee	Travaille	5et plus	normale	4etplus	0	non	non	oui	0	0	0	1	sup 48m	1	oui	eleve	Acceptable	0	0	0	0	0	0	0	0	0	Riche	23a28	4a5	1	0
0305	Morondava	40.8	supegal36m	0	0	primaire	Correcte	ext	protege	non	inf1m	Persante	Centrsant	Marieeactu	Travaille	2-4emenf	normale	2a3	0	non	non	non	0	0	0	0	sup 48m	1	oui	moyeneleve	Acceptable	0	0	0	0	0	0	0	0	0	Moyen pauvre	29a35	3etmoins	1	0
0307	Morondava	27.01	24a35m	1	0	primaire	Correcte	int	non protege	non	1a3m	Persante	Domicile	Marieeactu	Travaille	5et plus	normale	4etplus	0	oui	oui	oui	0	1	0	1	7-24m	1	oui	faible	Acceptable	0	0	0	0	0	0	0	0	0	Moyen pauvre	23a28	6etsup	0	0
0309	Morondava	21.75	12a23m	1	0	primaire	Correcte	int	protege	non	1a3m	Persante	Centrsant	Marieeactu	Travaille	2-4emenf	exces	4etplus	0	oui	oui	non	1	0	0	1	7-24m	1	oui	faible	Acceptable	0	0	0	0	0	0	0	0	0	Riche	36etplus	4a5	1	0
0311	Morondava	23.59	12a23m	1	1	primaire	Correcte	int	protege	non	1a3m	Persante	Centrsant	Marieeactu	Travaille	5et plus	maigreur	4etplus	0	oui	oui	non	0	1	0	1	sup 48m	1	oui	moyenfaible	Acceptable	0	0	0	0	0	0	0	0	0	Moyen pauvre	29a35	4a5	0	0
0313	Morondava	40.74	supegal36m	0	0	secondouplus	Correcte	int	non protege	non	inf1m	Persante	Centrsant	Marieeactu	Travaille	Premenf	normale	2a3	0	oui	oui	non	1	1	1	1		1	oui	moyenfaible	Acceptable	0	0	0	0	0	0	0	0	0	Moyen pauvre	inf23	3etmoins	0	0
0314	Morondava	21.22	12a23m	1	0	primaire	Incorrecte	int	protege	non	1a3m	Persante	Domicile	Marieeactu	Travaille	5et plus	maigreur	4etplus	0	non	non	oui	0	0	0	0	entr24-48m	1	oui	eleve	Limite	0	0	0	0	0	0	0	0	0	Pauvre	36etplus	6etsup	0	1
0316	Morondava	28.16	24a35m	0	0	non scolarise	Correcte	int	non protege	non	1a3m	Persante	Domicile	Etemariee	Travaille		normale		0			oui	1	0	0	0		1	oui	moyenfaible	Limite	1	0	0	0	0	0	0	0	0	Moyen riche	36etplus		1	1
0318	Morondava	41.82	supegal36m	1	0	secondouplus	Incorrecte	int	protege	non	1a3m	Persante	Domicile	Marieeactu	Travaille		normale		0	non	non	non	0	0	0	0		1	oui	eleve	Acceptable	0	0	0	0	0	0	0	0	0	Moyen riche	inf23		0	0
0319	Morondava	22.54	12a23m	0	1	primaire	Correcte	int	non protege	non	inf1m	Persante	Domicile	Marieeactu	Travaille	Premenf	normale	unseul	0	non	non	oui	0	1	0	0		1	oui	faible	Acceptable	0	0	0	0	0	0	0	0	0	Riche	inf23	3etmoins	0	0
0320	Morondava	28.45	24a35m	0	1	secondouplus	Correcte	int	protege	non	1a3m	Persante	Domicile	Marieeactu	Travaille	2-4emenf	normale	2a3	0	oui	non	oui	0	0	0	0	7-24m	1	oui	eleve	Acceptable	1	0	0	0	0	0	0	0	0	Riche	36etplus	3etmoins	0	0
0323	Morondava	12.98	12a23m	1	0	primaire	Incorrecte	int	non protege	non	1a3m	Persante	Centrsant	Marieeactu	Netravaille	2-4emenf	normale	2a3	0	non	non	oui	0	0	0	0		1	oui	eleve	Acceptable	0	0	0	0	0	0	0	0	0	Moyen riche	inf23	3etmoins	1	0
0326	Morondava	14.49	12a23m	1	1	non scolarise	Correcte	int	protege	non	1a3m	Non	Domicile	Jamaismariee	Travaille		maigreur		0	oui	oui	oui	0	1	0	1		1	oui	moyeneleve	Acceptable	0	0	0	0	0	0	0	0	0	Pauvre			0	0
0327	Morondava	55.39	supegal36m	1	0	primaire	Correcte	int	protege	non	inf1m	Non	Domicile	Etemariee	Travaille	5et plus	maigreur	4etplus	0	oui	oui	oui	0	0	0	0	sup 48m	0	oui	eleve	Limite	0	0	0	0	0	0	0	0	0	Pauvre	36etplus	6etsup	0	1
0328	Morondava	14.19	12a23m	1	1	secondouplus	Correcte	int	protege	oui	inf1m	Persante	Centrsant	Marieeactu	Travaille	Premenf	maigreur	unseul	0	non	non	non	0	1	0	0		1	oui	moyenfaible	Acceptable	0	0	0	0	0	0	0	0	0	Riche	inf23	3etmoins	0	0
0330	Morondava	13.73	12a23m	1	0	secondouplus	Correcte	int	protege	non	1a3m	Persante	Domicile	Etemariee	Travaille	2-4emenf	normale	2a3	0	non	non	oui	0	1	1	1	7-24m	1	non	eleve	Acceptable	0	0	0	0	0	0	0	0	0	Pauvre	23a28	3etmoins	0	0
0331	Morondava	55.59	supegal36m	0	0	secondouplus	Correcte	int	non protege	non	supegal4m	Persante	Domicile	Etemariee	Travaille	2-4emenf	normale	4etplus	0	oui	oui	non	0	0	0	0	sup 48m	0	oui	faible	Acceptable	0	0	0	0	0	0	0	0	0	Moyen pauvre	29a35	4a5	0	1
0334	Morondava	30.69	24a35m	0	0	secondouplus	Correcte	int	protege	non	inf1m	Persante	Domicile	Marieeactu	Travaille	2-4emenf	normale	4etplus	0	oui	oui	oui	0	1	0	0	sup 48m	1	oui	moyenfaible	Limite	1	0	0	0	0	0	0	0	0	Moyen riche	29a35	4a5	1	0
0335	Morondava	27.99	24a35m	0	0	non scolarise	Incorrecte	int	non protege	non	inf1m	Persante	Domicile	Marieeactu	Netravaille	2-4emenf	normale	4etplus	0	non	non	oui	0	0	0	0		1	oui	eleve	Acceptable	1	0	0	0	0	0	0	0	0	Pauvre	23a28	4a5	0	0
0336	Morondava	19.55	12a23m	1	1	non scolarise	Correcte	int	non protege	non	supegal4m	Persante	Domicile	Jamaismariee	Travaille	Premenf	normale	unseul	0	oui	oui	oui	0	0	0	1		0	oui	moyeneleve	Acceptable	0	0	0	0	0	0	0	0	0	Riche	inf23	3etmoins	0	0
0337	Morondava	10.84	6a11m	0	0	primaire	Correcte	int	protege	non	supegal4m	Persante	Domicile	Marieeactu	Travaille		normale		0	non	non	oui	0	1	0	1		1	oui	moyenfaible	Acceptable	0	0	0	0	0	0	0	0	0	Moyen riche	36etplus		0	0
0338	Morondava	11.53	6a11m	1	1	primaire	Correcte	int	non protege	non	1a3m	Persante	Domicile	Marieeactu	Travaille	Premenf	maigreur	unseul	0	non	non	oui	0	0	0	0		0	oui	moyenfaible	Limite	0	0	0	0	0	0	0	0	0	Moyen pauvre	inf23	3etmoins	1	0
0339	Morondava	16.76	12a23m	1	1	secondouplus	Correcte	int	protege	oui	inf1m	Persante	Domicile	Marieeactu	Travaille	5et plus	normale	4etplus	0	oui	non	non	1	0	0	0	sup 48m	1	oui	moyeneleve	Limite	0	0	0	0	0	0	0	0	0	Riche	29a35	4a5	0	1
0342	Morondava	16.3	12a23m	1	0	primaire	Incorrecte	int	protege	non	1a3m	Persante	Domicile	Marieeactu	Travaille	Premenf	maigreur	unseul	0	oui	oui	non	0	0	1	1		0	oui	faible	Limite	0	0	0	0	0	0	0	0	0	Moyen riche	inf23	3etmoins	1	1
0343	Morondava	22.01	12a23m	1	0	primaire	Correcte	int	protege	non	supegal4m	Persante	Domicile	Marieeactu	Travaille	Premenf	exces	unseul	0	oui	oui	oui	0	1	0	1		1	oui	faible	Limite	1	0	0	0	0	0	0	0	0	Moyen riche	inf23	3etmoins	0	0
0344	Morondava	26.48	24a35m	1	0	primaire	Correcte	int	non protege	non	1a3m	Persante	Centrsant	Marieeactu	Travaille	5et plus	normale	2a3	0	non	non	oui	0	1	0	0	entr24-48m	1	oui	eleve	Acceptable	0	0	0	0	0	0	0	0	0	Pauvre	23a28	4a5	0	0
0347	Morondava	34.96	24a35m	0	0	non scolarise	Correcte	int	protege	non	supegal4m	Persante	Domicile	Marieeactu	Travaille	5et plus	maigreur	4etplus	0	oui	oui	oui	0	1	1	0	entr24-48m	1	oui	eleve	Acceptable	0	0	0	0	0	0	0	0	0	Pauvre	36etplus	6etsup	1	0
0348	Morondava	24	24a35m	0	0	secondouplus	Correcte	int	protege	oui	supegal4m	Persante	Centrsant	Marieeactu	Travaille	2-4emenf	normale	2a3	0	oui	non	non	0	1	1	1	sup 48m	1	oui	eleve	Acceptable	0	0	0	0	0	0	0	0	0	Riche	23a28	3etmoins	1	0
0351	Morondava	52.86	supegal36m	1	0	secondouplus	Correcte	int	protege	non	inf1m	Persante	Domicile	Marieeactu	Travaille		normale		0	oui	oui	oui	0	0	0	0		0	oui	moyenfaible	Acceptable	0	0	0	0	0	0	0	0	0	Pauvre	36etplus		0	1
0352	Morondava	55	supegal36m	1	0	non scolarise	Incorrecte	int	protege	oui	1a3m	Persante	Domicile	Marieeactu	Travaille	Premenf	normale	unseul	0	non	non	oui	0	0	0	0		1	oui	faible	Acceptable	0	0	0	0	0	0	0	0	0	Moyen riche		3etmoins	1	0
0353	Morondava	32.53	24a35m	1	0	secondouplus	Correcte	int	protege	non	inf1m	Persante	Domicile	Marieeactu	Travaille		normale		0	non	non	oui	0	1	1	0		1	oui	eleve	Acceptable	0	0	0	0	0	0	0	0	0	Riche	36etplus		0	0
0354	Morondava	22.11	12a23m	1	1	primaire	Correcte	int	non protege	non	supegal4m	Persante	Domicile	Marieeactu	Netravaille	5et plus	normale	2a3	0	non	non	oui	0	1	0	0		0	oui	faible	Acceptable	0	0	0	0	0	0	0	0	0	Pauvre	29a35	4a5	1	0
0355	Morondava	22	12a23m	0	0	primaire	Correcte	int	protege	oui	supegal4m	Persante	Domicile	Etemariee	Travaille		maigreur		0	oui	oui	oui	1	0	0	0		0	oui	eleve	Acceptable	0	0	0	0	0	0	0	0	0	Moyen riche	36etplus		0	0
0356	Morondava	21.95	12a23m	0	1	primaire	Correcte	int	non protege	non	inf1m	Matrone	Domicile	Marieeactu	Travaille	5et plus	normale	4etplus	0	non	non	oui	0	1	0	1	sup 48m	1	oui	faible	Acceptable	0	0	0	0	0	0	0	0	0	Riche	29a35	6etsup	1	0
0357	Morondava	20.27	12a23m	0	0	primaire	Correcte	int	non protege	non	1a3m	Persante	Domicile	Marieeactu	Netravaille		normale		0	oui	non	oui	0	0	0	0		1	oui	eleve	Acceptable	0	0	0	0	0	0	0	0	0	Riche	36etplus		0	1
0359	Morondava	21	12a23m	1	0	non scolarise	Correcte	int	non protege	non	inf1m	Matrone	Domicile	Marieeactu	Travaille	5et plus	normale	4etplus	0	non	non	oui	0	0	0	0	entr24-48m	1	oui	eleve	Limite	0	0	0	0	0	0	0	0	0	Pauvre	23a28	6etsup	0	1
0363	Morondava	21	12a23m	0	0	non scolarise	Correcte	int	protege	non	inf1m	Persante	Centrsant	Marieeactu	Travaille	5et plus	exces	4etplus	0	oui	oui	oui	1	1	0	0	sup 48m	1	oui	eleve	Acceptable	0	0	0	0	0	0	0	0	0	Pauvre	29a35	6etsup	0	0
0365	Morondava	25.2	24a35m	1	0	secondouplus	Correcte	int	non protege	non	inf1m	Persante	Centrsant	Marieeactu	Travaille	Premenf	normale	unseul	0			non	0	1	0	0		1	oui	moyenfaible	Acceptable	0	0	0	0	0	0	0	0	0	Moyen riche	inf23	3etmoins	1	0
0366	Morondava	19.32	12a23m	1	0	non scolarise	Correcte	ext	non protege	non	inf1m	Persante	Domicile	Marieeactu	Travaille	Premenf	normale	unseul	0	oui	oui	non	0	0	0	0		1	oui	eleve	Acceptable	0	0	0	0	0	0	0	0	0	Moyen riche	inf23	3etmoins	0	0
0367	Morondava	22.24	12a23m	1	1	primaire	Correcte	int	non protege	non	1a3m	Persante	Domicile	Marieeactu	Travaille	Premenf	normale	unseul	0	non	non	oui	1	0	0	0		0	oui	moyenfaible	Acceptable	0	0	0	0	0	0	0	0	0	Riche	inf23	3etmoins	1	0
0369	Morondava	31.77	24a35m	0	0	primaire	Correcte	int	non protege	non	1a3m	Persante	Domicile	Marieeactu	Netravaille	5et plus	exces	2a3	0	oui	oui	oui	0	0	1	0		1	oui	moyenfaible	Acceptable	0	0	0	0	1	0	0	0	0	Moyen riche	23a28	4a5	0	1
0370	Morondava	29.4	24a35m	1	0	secondouplus	Correcte	int	non protege	non	inf1m	Persante	Domicile	Marieeactu	Travaille	5et plus	normale	4etplus	0	oui	oui	non	0	0	0	1		1	oui	moyeneleve	Acceptable	0	0	0	0	0	0	0	0	0	Riche	36etplus	6etsup	1	0
0371	Morondava	43.89	supegal36m	1	0	primaire	Incorrecte	int	protege	non	1a3m	Persante	Domicile	Marieeactu	Travaille	5et plus	exces	4etplus	0	oui	oui	oui	1	1	0	0	entr24-48m	1	oui	moyenfaible	Limite	0	0	0	0	0	0	0	0	0	Moyen riche	29a35	4a5	1	0
0372	Morondava	52.27	supegal36m	0	0	non scolarise	Incorrecte	int	non protege	non	supegal4m	Persante	Domicile	Marieeactu	Travaille	Premenf	normale	unseul	0	oui	oui	oui	1	1	0	0		0	oui	eleve	Acceptable	0	0	0	0	0	0	0	0	0	Riche	inf23	3etmoins	0	1
0373	Morondava	59.56	supegal36m	0	0	primaire	Correcte	int	protege	oui	inf1m	Persante	Domicile	Marieeactu	Travaille		normale		0									0	oui	moyenfaible	Limite	0	0	0	0	0	0	0	0	0	Riche	36etplus		0	0
0374	Morondava	56.34	supegal36m	1	0	non scolarise	Correcte	int	non protege	non	inf1m	Persante	Domicile	Marieeactu	Travaille	5et plus	maigreur	4etplus	0	non	non	oui	0	0	0	0	sup 48m	1	oui	eleve	Limite	0	0	0	0	0	0	0	0	0	Pauvre	29a35	6etsup	1	0
0379	Morondava	8.34	6a11m	0	1	primaire	Correcte	int	non protege	non	1a3m	Non	Domicile	Marieeactu	Netravaille	2-4emenf	normale	2a3	0	non	non	oui	0	1	0	1		1	oui	eleve	Limite	0	0	0	0	0	0	0	0	0	Moyen pauvre	inf23	3etmoins	0	0
0383	Morondava	22.11	12a23m	0	1	primaire	Incorrecte	int	protege	non	inf1m	Persante	Domicile	Etemariee	Travaille	2-4emenf	normale	2a3	0	oui	oui	oui	1	1	1	1	sup 48m	1	oui	faible	Limite	0	0	0	0	0	0	0	0	0	Moyen pauvre		3etmoins	0	1
0384	Morondava	25.03	24a35m	1	0	primaire	Correcte	int	non protege	non	inf1m	Persante	Domicile	Jamaismariee	Travaille	2-4emenf	normale	2a3	0	non	non	oui	0	0	0	0	entr24-48m	1	oui	eleve	Acceptable	0	0	0	0	0	0	0	0	0	Pauvre	inf23	3etmoins	0	1
0385	Morondava	20.3	12a23m	0	0	non scolarise	Incorrecte	int	non protege	non	inf1m	Persante	Domicile	Marieeactu	Travaille	5et plus	normale	4etplus	0			oui	0	1	0	0	entr24-48m	1	oui	moyeneleve	Limite	0	0	0	0	0	0	0	0	0	Moyen pauvre		6etsup	0	1
0387	Morondava	14.82	12a23m	1	1	non scolarise	Incorrecte	int	protege	non	inf1m	Non	Domicile	Marieeactu	Travaille	2-4emenf	normale	2a3	0	non	non	oui	0	1	1	1	7-24m	1	oui	faible	Limite	0	0	0	0	0	0	0	0	0	Moyen pauvre	inf23	3etmoins	0	1
0390	Morondava	36	supegal36m	0	0	non scolarise	Correcte	int	non protege	non	inf1m	Matrone	Domicile	Marieeactu	Travaille	5et plus	normale	2a3	0	oui	oui	oui	0	1	0	0	7-24m	1	oui	moyenfaible	Limite	1	0	0	0	0	0	0	0	0	Moyen pauvre	inf23	4a5	0	1
0391	Morondava	24	24a35m	1	0	non scolarise	Correcte	int	protege	oui	1a3m	Non	Domicile	Marieeactu	Travaille		normale		0	oui	oui	oui	0	0	0	0		1	oui	eleve	Limite	0	0	0	0	0	0	0	0	0	Moyen pauvre			0	1
0393	Morondava	48	supegal36m	0	0	non scolarise	Correcte	int	non protege	non	inf1m	Matrone	Domicile	Marieeactu	Travaille	2-4emenf	normale	2a3	0	oui	oui	oui	0	0	0	0		1	oui	moyenfaible	Limite	0	0	0	0	0	0	0	0	0	Moyen pauvre	inf23	4a5	1	1
0394	Morondava	36	supegal36m	0	0	non scolarise	Incorrecte	int	non protege	non	1a3m	Non	Domicile	Marieeactu	Netravaille	5et plus	normale	4etplus	0	oui	non	oui	0	0	0	0	entr24-48m	1	oui	eleve	Pauvre	0	0	0	0	0	0	0	0	0	Moyen pauvre	23a28	6etsup	0	1
0397	Morondava	39	supegal36m	0	0	non scolarise	Incorrecte	int	protege	oui	1a3m	Non	Domicile	Marieeactu	Netravaille	2-4emenf	maigreur	4etplus	0	oui	non	non	0	1	1	1	7-24m	1	oui	faible	Limite	0	0	0	0	0	0	0	0	0	Pauvre	23a28	6etsup	0	1
0398	Morondava	24	24a35m	1	0	non scolarise	Incorrecte	int	non protege	non	1a3m	Persante	Domicile	Marieeactu	Travaille	2-4emenf	normale	2a3	0	oui	oui	oui	0	1	0	0	entr24-48m	1	oui	eleve	Limite	0	0	0	0	0	0	0	0	0	Pauvre	29a35	3etmoins	0	1
0400	Morondava	18.76	12a23m	0	0	secondouplus	Incorrecte	int	protege	non	1a3m	Non	Domicile	Marieeactu	Netravaille	2-4emenf	maigreur	2a3	0	non	non	oui	0	1	0	0	entr24-48m	0	oui	eleve	Pauvre	0	0	0	0	0	0	0	0	0	Pauvre	inf23	4a5	0	1
0401	Morondava	29.44	24a35m	0	0	primaire	Correcte	int	non protege	non	1a3m	Persante	Domicile	Marieeactu	Travaille	2-4emenf	normale	4etplus	0	oui	oui	oui	1	0	0	0	sup 48m	1	oui	moyenfaible	Acceptable	0	1	0	0	0	0	0	0	0	Riche	23a28	4a5	0	0
0403	Morondava	20	12a23m	0	0	secondouplus	Correcte	int	non protege	non	1a3m	Persante	Domicile	Etemariee	Travaille	2-4emenf	normale	2a3	0	oui	non	oui	0	1	0	1	entr24-48m	0	non	faible	Acceptable	0	0	0	0	0	0	0	0	0	Moyen riche	inf23	3etmoins	0	0
0404	Morondava	39.43	supegal36m	0	0	primaire	Correcte	int	protege	oui	1a3m	Persante	Domicile	Marieeactu	Travaille	2-4emenf	exces	4etplus	0	oui	non	non	0	1	1	1	sup 48m	1	oui	moyeneleve	Acceptable	0	0	0	0	0	0	0	0	0	Riche	29a35	4a5	0	0
0405	Morondava	54.01	supegal36m	0	0	secondouplus	Correcte	int	protege	non	supegal4m	Persante	Domicile	Marieeactu	Travaille	2-4emenf	exces	4etplus	0	oui	oui	oui	1	0	0	0	entr24-48m	1	oui	moyenfaible	Acceptable	0	0	0	0	0	0	0	0	0	Riche	36etplus	4a5	1	0
0406	Morondava	56.74	supegal36m	0	0	secondouplus	Correcte	int	protege	non	supegal4m	Persante	Domicile	Marieeactu	Travaille	Premenf	maigreur	unseul	0	oui	oui	non	1	0	0	0		1	oui	moyenfaible	Acceptable	0	0	0	0	0	0	0	0	0	Riche	inf23	3etmoins	0	0
0409	Morondava	49.58	supegal36m	0	0	secondouplus	Correcte	int	non protege	non	inf1m	Persante	Domicile	Marieeactu	Travaille	2-4emenf	exces	2a3	0	oui	oui	oui	1	0	0	0	entr24-48m	1	oui	eleve	Acceptable	0	0	0	0	0	0	0	0	0	Riche	23a28	3etmoins	1	0
0411	Morondava	26.38	24a35m	1	0	primaire	Correcte	int	non protege	non	1a3m	Persante	Centrsant	Marieeactu	Netravaille	5et plus	normale	4etplus	0	non	non	oui	0	0	0	0	entr24-48m	1	oui	moyeneleve	Limite	0	0	0	0	0	0	0	0	0	Moyen pauvre	29a35	6etsup	1	1
0412	Morondava	18.79	12a23m	1	0	primaire	Correcte	int	protege	non	supegal4m	Non	Domicile	Marieeactu	Travaille	Premenf	normale	unseul	0	non	non	oui	1	1	0	0		1	oui	faible	Acceptable	0	0	0	0	0	0	0	0	0	Moyen riche	inf23	3etmoins	0	0
0415	Morondava	21.59	12a23m	0	0	primaire	Correcte	int	protege	non	inf1m	Persante	Centrsant	Etemariee	Travaille		normale		0	oui	oui	oui	0	0	0	0		1	oui	moyeneleve	Acceptable	0	0	0	0	0	0	0	0	0	Riche	36etplus		1	0
0418	Morondava	44.91	supegal36m	1	1	primaire	Correcte	int	non protege	non	inf1m	Persante	Domicile	Marieeactu	Travaille	5et plus	maigreur	4etplus	0	oui	oui	non	1	0	0	0	entr24-48m	1	oui	eleve	Limite	0	0	0	0	0	0	0	0	0	Riche	29a35	6etsup	1	0
0420	Morondava	10.51	6a11m	0	1	primaire	Correcte	ext	non protege	non	inf1m	Persante	Centrsant	Marieeactu	Travaille	2-4emenf	normale	2a3	0	oui		non	0	1	0	1	sup 48m	1	oui	moyenfaible	Acceptable	0	0	0	0	0	0	0	0	0	Moyen pauvre	23a28	3etmoins	0	0
0421	Morondava	17.51	12a23m	1	0	primaire	Correcte	int	non protege	non	inf1m	Persante	Centrsant	Marieeactu	Travaille		normale		0	non	oui	oui	0	1	0	1		1	oui	moyenfaible	Acceptable	0	0	0	0	0	0	0	0	0	Moyen pauvre	36etplus		0	0
0423	Morondava	51.15	supegal36m	0	0	primaire	Correcte	int	protege	non	supegal4m	Persante	Domicile	Marieeactu	Travaille	5et plus	normale	4etplus	0	oui	oui	oui	1	0	0	0	entr24-48m	1	oui	moyenfaible	Acceptable	0	0	0	0	0	0	0	0	0	Moyen riche	36etplus	6etsup	1	0
0424	Morondava	11.1	6a11m	0	1	secondouplus	Correcte	int	protege	non	1a3m	Persante	Domicile	Marieeactu	Travaille	2-4emenf	normale	2a3	0	non	non	oui	1	0	0	0	sup 48m	1	oui	moyenfaible	Acceptable	0	0	0	0	0	0	0	0	0	Riche	inf23	3etmoins	1	0
0429	Morondava	36.76	supegal36m	0	0	secondouplus	Correcte	int	protege	oui	1a3m	Persante	Centrsant	Marieeactu	Travaille	Premenf	normale	unseul	0	non	non	non	0	1	1	1		1	oui	moyenfaible	Acceptable	0	0	0	0	0	0	0	0	0	Riche	inf23	3etmoins	0	0
0435	Morondava	14.29	12a23m	1	1	non scolarise	Incorrecte	int	non protege	non	inf1m	Persante	Domicile	Marieeactu	Travaille	2-4emenf	normale	2a3	0	non	non	non	0	1	0	0	sup 48m	1	oui	moyenfaible	Acceptable	0	0	0	0	0	0	0	0	0	Riche	23a28	3etmoins	1	0
0437	Morondava	48	supegal36m	0	0	non scolarise	Correcte	int	non protege	non	1a3m	Non	Domicile	Marieeactu	Netravaille	2-4emenf	normale	2a3	0	non	non	oui	0	0	0	0		1	oui	moyenfaible	Limite	0	0	0	0	0	0	0	0	0	Moyen riche	29a35	3etmoins	0	1
0439	Morondava	7.56	6a11m	1	1	primaire	Correcte	int	protege	oui	inf1m	Persante	Domicile	Marieeactu	Travaille	Premenf	normale	unseul	0	non	non	oui	0	0	0	0		0	oui	moyenfaible	Acceptable	0	0	0	0	0	0	0	0	0	Moyen riche	inf23	3etmoins	0	0
0442	Morondava	48	supegal36m	0	0	primaire	Correcte	int	protege	non	inf1m	Persante	Domicile	Marieeactu	Travaille	5et plus	maigreur	4etplus	0	oui	oui	oui	0	0	1	0	entr24-48m	1	oui	faible	Acceptable	0	0	0	0	0	0	0	0	0	Pauvre	36etplus	6etsup	0	0
0444	Morondava	15.01	12a23m	1	1	primaire	Incorrecte	int	non protege	non	1a3m	Persante	Domicile	Jamaismariee	Netravaille	Premenf	maigreur	unseul	0	non	non	oui	0	0	1	0		1	oui	eleve	Limite	1	0	0	0	0	0	0	0	0	Moyen riche	inf23	3etmoins	0	1
0445	Morondava	12.65	12a23m	0	1	non scolarise	Correcte	int	protege	non	1a3m	Persante	Centrsant	Jamaismariee	Netravaille	Premenf	maigreur	unseul	0	non	non	oui	0	1	1	1		1	oui	eleve	Pauvre	0	0	0	0	0	0	0	0	0	Moyen riche	inf23	3etmoins	1	0
0446	Morondava	27.83	24a35m	1	0	primaire	Correcte	ext	non protege	non	inf1m	Matrone	Domicile	Marieeactu	Travaille		maigreur		0	non	non	oui	0	0	1	0		1	oui	moyenfaible	Acceptable	1	0	0	0	0	0	0	0	0	Moyen riche	36etplus		1	1
0449	Morondava	32.3	24a35m	1	0	non scolarise	Incorrecte	int	non protege	non	supegal4m	Persante	Domicile	Marieeactu	Netravaille	5et plus	exces	4etplus	0	oui	oui	oui	0	0	0	1	7-24m	0	oui	moyenfaible	Pauvre	0	0	0	0	0	0	0	0	0	Moyen pauvre	23a28	6etsup	0	1
0452	Morondava	31.24	24a35m	1	0	primaire	Incorrecte	int	non protege	non	inf1m	Matrone	Domicile	Marieeactu	Netravaille	2-4emenf	normale	4etplus	0	non	non	oui	0	0	1	0	entr24-48m	1	oui	faible	Limite	1	0	0	0	0	0	0	0	0	Moyen pauvre	23a28	4a5	1	1
0454	Morondava	11.7	6a11m	1	1	primaire	Correcte	int	non protege	non	inf1m	Persante	Domicile	Marieeactu	Travaille	5et plus	maigreur	4etplus	0	oui	non	oui	0	0	0	0	entr24-48m	1	oui	moyeneleve	Limite	0	1	0	0	0	0	0	0	0	Moyen pauvre	29a35	6etsup	1	0
0455	Morondava	55.66	supegal36m	1	0	primaire	Incorrecte	int	protege	non	inf1m	Persante	Domicile	Etemariee	Travaille	2-4emenf	normale	2a3	0	oui	oui	non	1	0	0	0	entr24-48m	0	oui	eleve	Acceptable	0	0	0	0	0	0	0	0	0	Moyen riche	inf23	3etmoins	0	0
0456	Morondava	17.08	12a23m	1	1	primaire	Correcte	int	protege	oui	inf1m	Persante	Domicile	Marieeactu	Netravaille	5et plus	maigreur	4etplus	0	oui	oui	non	0	0	0	0	sup 48m	1	oui	eleve	Limite	0	0	0	0	0	0	1	0	0	Moyen pauvre	36etplus	4a5	0	0
0460	Morondava	50.99	supegal36m	0	0	primaire	Incorrecte	int	non protege	non	1a3m	Persante	Domicile	Etemariee	Netravaille	Premenf	maigreur	2a3	0	non	non	non	0	0	1	0		1	oui	moyenfaible	Limite	0	0	0	0	0	0	0	0	0	Pauvre	inf23	3etmoins	1	0
0461	Morondava	52.24	supegal36m	1	0	primaire	Incorrecte	int	non protege	non	1a3m	Persante	Domicile	Marieeactu	Travaille	5et plus	maigreur	4etplus	0	oui	oui	non	0	1	0	0	sup 48m	1	oui	eleve	Acceptable	0	0	0	0	0	0	0	0	0	Pauvre	29a35	6etsup	0	1
0464	Morondava	38.47	supegal36m	0	0	non scolarise	Correcte	int	protege	non	inf1m	Persante	Domicile	Marieeactu	Travaille	5et plus	exces	4etplus	0		oui	oui	0	0	0	0	entr24-48m	1	oui	faible	Acceptable	0	0	0	0	0	0	0	0	0	Riche	29a35	6etsup	0	0
0465	Morondava	27.63	24a35m	1	0	non scolarise	Correcte	int	non protege	non	inf1m	Non	Domicile	Etemariee	Travaille	2-4emenf	normale	4etplus	0	non	non	oui	0	1	0	1	entr24-48m	1	oui	faible	Acceptable	0	0	0	0	0	0	0	0	0	Pauvre	23a28	4a5	0	1
0466	Morondava	39.43	supegal36m	1	0	non scolarise	Incorrecte	int	non protege	non	1a3m	Non	Domicile	Marieeactu	Netravaille	2-4emenf	maigreur	2a3	0	oui	oui	oui	0	1	0	0	7-24m	0	oui	eleve	Limite	0	0	0	0	0	0	0	0	0	Moyen pauvre	inf23	3etmoins	1	0
0469	Morondava	31.7	24a35m	1	0	primaire	Incorrecte	int	protege	non	1a3m	Persante	Domicile	Jamaismariee	Netravaille	Premenf	normale	unseul	0	non	non	oui	0	0	0	0		1	oui	faible	Limite	0	0	0	0	0	0	0	0	0	Moyen pauvre	inf23	3etmoins	1	1
0472	Morondava	51.06	supegal36m	1	0	secondouplus	Correcte	int	protege	non	supegal4m	Persante	Centrsant	Marieeactu	Travaille	5et plus	normale	4etplus	0	oui	oui	oui	1	1	0	0	sup 48m	1	oui	moyenfaible	Acceptable	0	0	0	0	0	1	0	0	0	Riche	36etplus	4a5	0	0
0473	Morondava	14.95	12a23m	1	1	primaire	Correcte	int	protege	non	supegal4m	Persante	Domicile	Jamaismariee	Travaille	Premenf	normale	unseul	0	oui	oui	oui	0	1	1	0		1	oui	faible	Acceptable	0	0	0	0	0	0	0	0	0	Riche	inf23	3etmoins	0	0
0474	Morondava	16.36	12a23m	1	1	primaire	Incorrecte	int	protege	non	inf1m	Persante	Domicile	Etemariee	Travaille	2-4emenf	normale	2a3	0	oui	oui	oui	1	0	0	0	sup 48m	1	oui	moyenfaible	Acceptable	0	0	0	0	0	0	0	0	0	Moyen riche	inf23	3etmoins	0	0
0476	Morondava	46	supegal36m	0	0	primaire	Incorrecte	int	non protege	non	supegal4m	Persante	Centrsant	Marieeactu	Travaille		exces		0	oui	oui	non	1	1	0	1		1	oui	moyeneleve	Acceptable	0	0	1	0	0	0	0	0	0	Riche	36etplus		1	0
0478	Morondava	38.41	supegal36m	0	0	primaire	Incorrecte	int	non protege	non	inf1m	Matrone	Domicile	Etemariee	Travaille	5et plus	normale	4etplus	0	oui	oui	non	0	0	0	0	entr24-48m	1	oui	moyenfaible	Limite	0	0	0	0	0	0	0	0	0	Pauvre	36etplus	6etsup	0	1
0479	Morondava	13.44	12a23m	1	1	non scolarise	Incorrecte	int	protege	non	inf1m	Matrone	Domicile	Marieeactu	Travaille	Premenf	maigreur	unseul	0	non	non	oui	0	0	0	0		0	oui	moyeneleve	Acceptable	1	0	0	0	0	0	0	0	0	Moyen riche	inf23	3etmoins	1	1
0480	Morondava	55.98	supegal36m	1	0	non scolarise	Correcte	int	non protege	non	inf1m	Persante	Domicile	Marieeactu	Travaille	5et plus	maigreur	4etplus	0	oui	oui	non	0	0	0	0	7-24m	1	oui	moyeneleve	Acceptable	0	0	0	0	0	1	0	0	0	Moyen pauvre	23a28	6etsup	0	1
0481	Morondava	10.84	6a11m	0	1	primaire	Correcte	int	protege	non	inf1m	Persante	Domicile	Marieeactu	Travaille	2-4emenf	exces	2a3	0	oui		oui	0	1	1	1	sup 48m	1	oui	moyenfaible	Limite	0	0	0	0	0	0	0	0	0	Riche	23a28	3etmoins	0	0
0482	Morondava	6.64	6a11m	1	1	non scolarise	Incorrecte	int	non protege	non	1a3m	Persante	Domicile	Marieeactu	Travaille	2-4emenf	normale	2a3	0	non	non	oui	0	0	1	1	7-24m	1	oui	moyenfaible	Limite	0	0	0	0	0	0	0	0	0	Pauvre	inf23	3etmoins	1	0
0484	Morondava	47.77	supegal36m	0	0	secondouplus	Incorrecte	int	protege	oui	1a3m	Persante	Centrsant	Marieeactu	Travaille	Premenf	exces	2a3	0	oui	non	oui	0	1	0	1		1	oui	eleve	Acceptable	0	0	0	0	0	0	0	0	0	Riche	inf23	3etmoins	0	0
0485	Morondava	30.32	24a35m	0	0	secondouplus	Incorrecte	int	protege	non	1a3m	Persante	Centrsant	Jamaismariee	Travaille	Premenf	normale	unseul	0	oui	oui	oui	0	0	0	0		1	oui	eleve	Acceptable	0	0	0	0	0	0	0	0	0	Riche	inf23	3etmoins	1	0
0489	Morondava	14.95	12a23m	1	1	primaire	Correcte	int	non protege	non	inf1m	Matrone	Domicile	Marieeactu	Travaille	2-4emenf	normale	4etplus	0	non	non	oui	0	0	0	0	sup 48m	1	oui	moyeneleve	Limite	0	0	0	0	0	0	0	0	0	Pauvre	36etplus	4a5	0	0
0490	Morondava	53.75	supegal36m	1	0	secondouplus	Correcte	int	non protege	non	1a3m	Persante	Centrsant	Marieeactu	Netravaille	5et plus	normale	4etplus	0	oui	non	non	0	0	0	1		1	oui	faible	Acceptable	0	0	0	0	0	0	0	0	0	Riche	29a35	6etsup	0	0
0491	Morondava	18.96	12a23m	1	0	primaire	Correcte	int	protege	non	inf1m	Persante	Domicile	Marieeactu	Travaille	2-4emenf	normale	unseul	0	non	non	oui	1	1	0	0		1	oui	faible	Limite	0	0	0	0	0	0	0	0	0	Moyen riche	inf23	3etmoins	0	1
0493	Morondava	40.28	supegal36m	1	0	non scolarise	Correcte	int	protege	oui	inf1m	Persante	Domicile	Etemariee	Travaille		exces		0	non	non	oui	1	0	0	0		1	oui	moyeneleve	Acceptable	0	0	0	0	0	0	0	0	0	Pauvre	36etplus		1	0
0494	Morondava	19	12a23m	0	0	non scolarise	Correcte	int	protege	non	1a3m	Non	Domicile	Marieeactu	Netravaille		normale		0	non	non	oui	0	1	1	1		1	oui	moyenfaible	Acceptable	0	0	0	0	0	0	0	0	0	Moyen riche	inf23		0	0
0495	Morondava	33.84	24a35m	0	0	non scolarise	Correcte	int	non protege	non	1a3m	Persante	Domicile	Etemariee	Netravaille	2-4emenf	normale	2a3	0	oui	non	oui	0	0	0	1		0	oui	faible	Limite	0	0	0	0	0	0	0	0	0	Riche	inf23	3etmoins	0	0
0496	Morondava	34.14	24a35m	1	0	primaire	Correcte	int	protege	oui	inf1m	Persante	Domicile	Etemariee	Travaille	5et plus	maigreur	4etplus	0	non	non	non	1	1	0	1	sup 48m	0	oui	moyenfaible	Acceptable	0	0	0	0	0	0	0	0	0	Moyen pauvre	36etplus	6etsup	1	0
0497	Morondava	48	supegal36m	1	0	non scolarise	Correcte	int	protege	non	1a3m	Persante	Centrsant	Etemariee	Travaille	5et plus	maigreur	4etplus	0	oui	oui	oui	0	0	0	0	entr24-48m	0	oui	faible	Limite	0	0	0	0	0	1	0	0	0	Riche	36etplus	6etsup	0	1
0498	Morondava	11.17	6a11m	0	1	secondouplus	Incorrecte	int	protege	oui	1a3m	Persante	Domicile	Marieeactu	Travaille	Premenf	normale	unseul	0	oui	oui	non	0	1	0	1		1	oui	moyeneleve	Acceptable	0	0	0	0	0	0	0	0	0	Riche	inf23	3etmoins	1	0
0499	Morondava	24.64	24a35m	1	0	primaire	Correcte	int	protege	oui	1a3m	Persante	Domicile	Marieeactu	Travaille	2-4emenf	normale	2a3	0	oui	oui	oui	0	1	0	0	entr24-48m	0	oui	eleve	Acceptable	0	0	0	0	0	0	0	0	0	Moyen riche	29a35	3etmoins	0	1
0500	Morondava	36	supegal36m	0	0	primaire	Correcte	int	protege	oui	1a3m		Domicile	Etemariee	Travaille		maigreur		0	oui	oui	oui	0	0	0	0		0	non	eleve	Limite	1	0	0	0	0	0	0	0	0	Pauvre	inf23		1	1
0501	Morondava	34.83	24a35m	1	0	primaire	Correcte	int	protege	oui	inf1m	Non	Domicile	Etemariee	Travaille		maigreur		0	non	non	oui	0	0	0	0		1	oui	eleve	Acceptable	0	0	0	0	0	0	0	0	0	Riche	inf23		1	1
0504	Morondava	51.88	supegal36m	1	0	secondouplus	Correcte	int	protege	non	1a3m	Persante	Domicile	Marieeactu	Travaille	5et plus	maigreur	4etplus	0	oui	oui	non	1	0	0	0	7-24m	1	oui	eleve	Acceptable	0	0	0	0	0	0	0	0	0	Pauvre	36etplus	6etsup	1	1
0506	Morondava	24	24a35m	0	0	non scolarise	Incorrecte	int	protege	non	inf1m	Persante	Domicile	Marieeactu	Travaille	5et plus	normale	4etplus	0	non	non	oui	0	1	0	0	entr24-48m	1	oui	eleve	Acceptable	0	0	0	0	0	0	0	0	0	Pauvre	36etplus	6etsup	0	0
0509	Morondava	19.29	12a23m	1	0	primaire	Correcte	ext	protege	oui	inf1m	Persante	Centrsant	Marieeactu	Travaille		normale		0	non	non	non	0	1	1	1		1	oui	eleve	Acceptable	0	0	0	0	0	0	0	0	0	Riche	36etplus		0	0
0512	Morondava	17.38	12a23m	0	1	primaire	Correcte	int	protege	non	1a3m	Matrone	Domicile	Marieeactu	Travaille	5et plus	normale	4etplus	0	non	non	non	0	1	0	0	sup 48m	1	oui	moyeneleve	Acceptable	0	0	0	0	0	0	0	0	0	Moyen riche	36etplus	6etsup	0	1
0517	Morondava	28.06	24a35m	0	0	primaire	Incorrecte	ext	protege	oui	1a3m	Persante	Centrsant	Marieeactu	Travaille		exces		0	oui	oui	non	0	0	0	0		1	oui	faible	Acceptable	0	0	0	0	0	0	0	0	0	Riche	29a35		1	0
0518	Morondava	21	12a23m	1	0	primaire	Incorrecte	int	non protege	non	1a3m	Persante	Domicile	Etemariee	Netravaille	Premenf	normale	unseul	0	oui	oui	oui	0	0	0	0		1	oui	moyenfaible	Acceptable	0	0	0	0	0	0	0	0	0	Pauvre	inf23	3etmoins	1	0
0523	Morondava	40.61	supegal36m	0	0	primaire	Incorrecte	int	protege	non	supegal4m	Persante	Domicile	Etemariee	Travaille	5et plus	normale	4etplus	0	oui	oui	oui	1	0	0	0	sup 48m	1	oui	moyenfaible	Acceptable	0	0	0	0	0	0	0	0	0	Moyen riche	36etplus	4a5	1	0
0525	Morondava	49.05	supegal36m	0	0	primaire	Incorrecte	int	non protege	non	1a3m	Persante	Domicile	Marieeactu	Travaille		maigreur		0	non	non	non	0	1	0	0		1	oui	moyenfaible	Acceptable	0	0	0	0	0	0	0	0	0	Moyen pauvre	inf23		0	0
0529	Morondava	37	supegal36m	0	0	non scolarise	Correcte	int	protege	non	inf1m	Matrone	Domicile	Marieeactu	Travaille	5et plus	maigreur	4etplus	0	non	non	non	0	1	1	0	sup 48m	1	oui	moyeneleve	Acceptable	0	0	0	0	0	0	0	0	0	Pauvre	36etplus	6etsup	1	1
0530	Morondava	10.22	6a11m	1	1	primaire	Incorrecte	int	non protege	non	1a3m	Non	Domicile	Marieeactu	Travaille	5et plus	exces	4etplus	0	non	non	oui	0	1	0	1	sup 48m	1	oui	eleve	Limite	1	0	0	0	0	0	0	0	0	Moyen pauvre	29a35	4a5	0	0
0533	Morondava	56.84	supegal36m	0	0	primaire	Correcte	int	protege	non	1a3m	Non	Domicile	Marieeactu	Travaille	5et plus	exces	4etplus	0	oui	non	oui	0	1	1	0	entr24-48m	1	oui	moyenfaible	Acceptable	1	0	0	0	0	0	0	0	0	Riche	29a35	6etsup	1	0
0534	Morondava	25.59	24a35m	0	0	primaire	Correcte	int	protege	non	inf1m	Persante	Domicile	Marieeactu	Travaille	2-4emenf	normale	2a3	0	oui	oui	oui	0	0	1	0	entr24-48m	1	oui	faible	Acceptable	0	0	0	0	0	0	0	0	0	Riche	inf23	3etmoins	1	0
0537	Morondava	38.21	supegal36m	1	0	primaire	Correcte	int	protege	non	inf1m	Matrone	Domicile	Etemariee	Travaille	2-4emenf	normale	2a3	0			oui	0	0	0	0	sup 48m	1	oui	eleve	Acceptable	0	0	0	0	0	1	0	0	0	Moyen riche	23a28	3etmoins	0	1
0539	Morondava	36	supegal36m	1	0	primaire	Incorrecte	int	protege	non	inf1m	Non	Domicile	Marieeactu	Travaille	Premenf	normale	2a3	0	oui	oui	oui	0	0	0	0		1	oui	faible	Acceptable	0	0	0	0	0	0	0	0	0	Moyen pauvre	inf23	3etmoins	1	0
0540	Morondava	27.43	24a35m	1	0	non scolarise	Incorrecte	int	protege	non	1a3m	Non	Domicile	Marieeactu	Travaille	5et plus	normale	4etplus	0	oui	non	oui	0	0	0	0	entr24-48m	0	non	eleve	Limite	0	0	0	0	0	0	0	0	0	Pauvre	36etplus	6etsup	1	1
0541	Morondava	17.97	12a23m	1	1	secondouplus	Incorrecte	int	protege	non	inf1m	Persante	Domicile	Marieeactu	Travaille	5et plus	normale	4etplus	0	oui	oui	non	0	0	1	0	entr24-48m	1	oui	eleve	Acceptable	0	0	0	0	0	0	0	0	0	Pauvre	36etplus	6etsup	1	0
0544	Morondava	59.43	supegal36m	0	0	primaire	Correcte	int	non protege	non	inf1m	Non	Domicile	Marieeactu	Travaille	5et plus	normale	4etplus	0	oui	oui	oui	0	1	0	1	entr24-48m	0	oui	eleve	Acceptable	1	0	0	0	0	1	0	0	0	Pauvre	36etplus	6etsup	1	1
0545	Morondava	50.4	supegal36m	1	0	secondouplus	Correcte	int	protege	oui	inf1m	Matrone	Domicile	Marieeactu	Travaille	5et plus	normale	4etplus	0	non	non	non	0	0	0	0	sup 48m	1	oui	moyeneleve	Acceptable	1	0	0	0	0	0	0	0	0	Moyen riche	36etplus	6etsup	0	1
0546	Morondava	41.2	supegal36m	1	0	non scolarise	Incorrecte	int	non protege	non	supegal4m	Persante	Domicile	Marieeactu	Netravaille	5et plus	normale	4etplus	0	oui		oui	0	0	0	0		1	oui	eleve	Acceptable	0	0	0	0	0	0	0	0	0	Pauvre		6etsup	0	1
0547	Morondava	36	supegal36m	0	0	primaire	Correcte	int	non protege	non	1a3m	Persante	Centrsant	Marieeactu	Netravaille	2-4emenf	normale	4etplus	0	oui	non	non	0	1	0	0		1	oui	moyeneleve	Acceptable	0	0	0	0	0	0	0	0	0	Moyen riche	29a35	6etsup	1	1
0550	Morondava	42	supegal36m	0	0	non scolarise	Incorrecte	int	non protege	non	1a3m	Persante	Centrsant	Marieeactu	Netravaille	Premenf	maigreur	unseul	0	oui	non	non	0	0	0	0		1	oui	moyeneleve	Acceptable	0	0	0	0	0	0	0	0	0	Pauvre	29a35	3etmoins	1	1
0551	Morondava	12.75	12a23m	1	1	non scolarise	Incorrecte	int	non protege	non	inf1m	Matrone	Domicile	Etemariee	Travaille	Premenf	maigreur	unseul	0	non	non	oui	0	1	0	0		1	non	moyenfaible	Limite	0	0	0	0	0	0	0	0	0	Pauvre	inf23	3etmoins	0	1
0553	Morondava	24	24a35m	1	0	non scolarise	Correcte	int	non protege	non	1a3m	Matrone	Domicile	Marieeactu	Travaille	5et plus	normale	4etplus	0	non	non	oui	0	1	0	0	entr24-48m	1	oui	moyenfaible	Limite	0	0	0	0	0	0	0	0	0	Moyen pauvre	inf23	4a5	1	1
0556	Morondava	48	supegal36m	0	0	non scolarise	Correcte	int	non protege	non	1a3m	Persante	Domicile	Etemariee	Travaille	2-4emenf	maigreur	4etplus	0	non	non	oui	0	1	0	0	entr24-48m	1	oui	faible	Limite	0	0	0	0	0	0	0	0	0	Pauvre	29a35	4a5	1	1
0558	Morondava	29	24a35m	1	0	non scolarise	Correcte	int	non protege	non	1a3m	Persante	Domicile	Marieeactu	Netravaille	2-4emenf	maigreur	2a3	0	non	non	oui	0	1	0	1		1	oui	moyeneleve	Acceptable	1	0	0	0	0	0	0	0	0	Moyen pauvre		3etmoins	1	1
0563	Morondava	14.75	12a23m	1	1	non scolarise	Incorrecte	int	non protege	non	supegal4m	Non	Domicile	Marieeactu	Netravaille	2-4emenf	maigreur	4etplus	0	non	non	oui	0	0	1	1		1	oui	eleve	Acceptable	0	0	0	0	0	0	0	0	0	Pauvre		4a5	0	0
0565	Morondava	24	24a35m	0	0	non scolarise	Correcte	int	non protege	non	1a3m	Non	Domicile	Jamaismariee	Travaille	2-4emenf	normale	2a3	0	oui	oui	oui	0	1	0	0	entr24-48m	1	oui	eleve	Limite	1	0	0	0	0	0	1	0	0	Moyen riche		4a5	0	0
0567	Morondava	32.07	24a35m	0	0	non scolarise	Incorrecte	int	non protege	non	1a3m	Matrone	Domicile	Marieeactu	Travaille	5et plus	maigreur	4etplus	0	oui	oui	oui	0	0	0	0	entr24-48m	1	oui	moyenfaible	Pauvre	0	0	0	0	0	0	0	0	0	Moyen pauvre	36etplus	6etsup	0	1
0573	Morondava	11.01	6a11m	0	1	non scolarise	Incorrecte	int	protege	non	1a3m	Matrone	Domicile	Marieeactu	Travaille	5et plus	normale	4etplus	0	non	non	oui	0	1	0	0	entr24-48m	1	oui	eleve	Limite	0	0	0	0	0	0	0	0	0	Pauvre	29a35	6etsup	1	0
0574	Morondava	40.67	supegal36m	1	0	non scolarise	Incorrecte	int	protege	non	1a3m	Matrone	Domicile	Marieeactu	Travaille	5et plus	normale	4etplus	0	non	non	oui	0	1	0	1	7-24m	1	oui	moyenfaible	Limite	0	0	0	0	0	0	0	0	0	Pauvre	29a35	6etsup	1	0
0575	Morondava	8.31	6a11m	0	1	primaire	Incorrecte	int	non protege	non	1a3m	Non	Domicile	Marieeactu	Netravaille	Premenf	maigreur	unseul	0	non	non	oui	0	1	1	0		1	oui	moyeneleve	Pauvre	0	0	0	0	0	0	0	0	0	Moyen riche	inf23	3etmoins	0	0
0578	Morondava	34.69	24a35m	0	0	primaire	Correcte	int	protege	non	inf1m	Persante	Domicile	Marieeactu	Travaille	2-4emenf	exces	2a3	0	oui	oui	oui	0	1	1	0	sup 48m	1	oui	faible	Acceptable	0	0	0	0	0	0	0	0	0	Moyen pauvre	23a28	3etmoins	0	0
0580	Morondava	6.57	6a11m	0	1	primaire	Incorrecte	int	protege	non	1a3m	Persante	Centrsant	Marieeactu	Travaille	5et plus	exces	4etplus	0	oui	non	non	0	1	0	0	sup 48m	0	oui	faible	Limite	0	0	0	0	0	0	0	0	0	Moyen riche	29a35	4a5	1	0
0581	Morondava	48	supegal36m	0	0	non scolarise	Incorrecte	int	protege	non	1a3m	Non	Centrsant	Marieeactu	Netravaille		maigreur		0	oui	non	oui	0	1	1	1		1	oui	eleve	Limite	0	0	0	0	0	0	0	0	0	Pauvre	36etplus		1	0
0582	Morondava	13.73	12a23m	0	1	non scolarise	Correcte	int	non protege	non	1a3m	Non	Domicile	Marieeactu	Netravaille	5et plus	maigreur	4etplus	0	non	non	oui	0	0	1	1		1	oui	eleve	Acceptable	0	0	0	0	0	0	0	0	0	Pauvre		6etsup	1	0
0584	Morondava	42	supegal36m	0	0	non scolarise	Incorrecte	int	non protege	non	inf1m	Matrone	Domicile	Marieeactu	Travaille	2-4emenf	normale	4etplus	0	oui	oui	non	0	0	0	0	sup 48m	1	oui	faible	Limite	1	0	0	0	0	0	0	0	0	Pauvre	23a28	4a5	0	1
0585	Morondava	18.76	12a23m	1	0	non scolarise	Correcte	int	non protege	non	1a3m	Non	Domicile	Marieeactu	Netravaille	2-4emenf	maigreur	2a3	0	non	non	oui	0	0	0	1		1	oui	moyeneleve	Acceptable	1	0	0	0	0	0	0	0	0	Moyen pauvre		3etmoins	1	1
0587	Morondava	37.65	supegal36m	1	0	primaire	Incorrecte	int	protege	non	inf1m	Matrone	Domicile	Marieeactu	Travaille	5et plus	normale	4etplus	0	oui	oui	non	0	1	0	0	entr24-48m	1	oui	moyenfaible	Acceptable	0	0	0	0	0	0	0	0	0	Pauvre	23a28	4a5	0	0
0588	Morondava	18	12a23m	0	1	non scolarise	Incorrecte	int	protege	non	inf1m	Persante	Domicile	Marieeactu	Travaille	5et plus	maigreur	4etplus	0	non	non	oui	0	1	1	0	entr24-48m	1	oui	eleve	Limite	0	0	0	0	0	0	0	0	0	Pauvre	29a35	6etsup	1	1
0590	Morondava	18	12a23m	0	0	non scolarise	Incorrecte	int	non protege	non	1a3m	Non	Domicile	Marieeactu	Netravaille	5et plus	maigreur	4etplus	0	non	non	oui	0	1	0	0		0	oui	eleve	Acceptable	0	0	0	0	0	0	0	0	0	Pauvre	36etplus	6etsup	0	1
0593	Morondava	17	12a23m	0	1	primaire	Incorrecte	int	protege	non	1a3m	Persante	Domicile	Etemariee	Travaille	Premenf	maigreur	unseul	0	non	non	oui	0	1	0	1		1	oui	eleve	Acceptable	0	0	1	0	0	0	0	0	0	Pauvre	inf23	3etmoins	0	0
0598	Morondava	56	supegal36m	0	0	non scolarise	Incorrecte	int	non protege	non	1a3m	Persante	Domicile	Marieeactu	Netravaille	2-4emenf	normale	2a3	0	non	non	oui	0	0	0	0		1	non	moyeneleve	Limite	0	0	0	0	0	0	0	0	0	Moyen riche	23a28	4a5	1	1
0600	Morondava	19	12a23m	0	0	non scolarise	Incorrecte	int	protege	non	inf1m	Persante	Domicile	Marieeactu	Travaille	2-4emenf	normale	4etplus	0	non	non	oui	0	1	1	0	sup 48m	1	oui	faible	Limite	0	0	0	0	0	0	0	0	0	Pauvre		4a5	0	1
0605	Morondava	15.21	12a23m	1	1	primaire	Incorrecte	int	non protege	non	1a3m	Persante	Centrsant	Marieeactu	Netravaille	Premenf	maigreur	unseul	0	non	non	non	0	1	0	0		1	oui	eleve	Acceptable	0	0	0	0	0	0	0	0	0	Moyen pauvre	inf23	3etmoins	0	1
0607	Morondava	37.36	supegal36m	1	0	primaire	Incorrecte	int	non protege	non	1a3m	Persante	Domicile	Marieeactu	Netravaille	Premenf	normale	2a3	0	oui	oui	oui	0	0	0	0		1	oui	moyenfaible	Limite	0	0	0	0	0	0	0	0	0	Moyen pauvre	inf23	3etmoins	1	1
0609	Morondava	31	24a35m	0	0	non scolarise	Incorrecte	int	protege	non	1a3m	Non	Domicile	Etemariee	Travaille	2-4emenf	normale	4etplus	0	non	non	oui	0	1	0	0	sup 48m	0	non	eleve	Acceptable	0	0	0	0	0	0	0	0	0	Pauvre	29a35	4a5	1	0
0612	Morondava	48	supegal36m	0	0	non scolarise	Incorrecte	int	protege	non	inf1m	Matrone	Domicile	Marieeactu	Travaille	2-4emenf	maigreur	2a3	0	non	non	oui	0	1	0	1	sup 48m	1	oui	moyenfaible	Limite	0	0	0	0	0	0	0	0	0	Moyen pauvre	23a28	4a5	0	1
0615	Morondava	36	supegal36m	0	0	non scolarise	Incorrecte	int	protege	oui	inf1m	Persante	Domicile	Marieeactu	Travaille	5et plus	normale	4etplus	0	oui	oui	oui	0	1	0	0	entr24-48m	1	oui	moyenfaible	Acceptable	0	0	0	0	0	0	0	0	0	Moyen pauvre	29a35	4a5	0	0
0619	Morondava	30.78	24a35m	1	1	primaire	Correcte	int	protege	non	1a3m	Non	Domicile	Marieeactu	Travaille	2-4emenf	maigreur	2a3	0	non	non	oui	0	1	0	0		1	oui	faible	Acceptable	1	0	0	0	0	0	0	0	0	Pauvre		3etmoins	1	1
0623	Morondava	38.67	supegal36m	0	0	primaire	Incorrecte	int	protege	non	inf1m	Non	Domicile	Marieeactu	Travaille	5et plus	normale	4etplus	0	non	non	oui	0	0	0	0	sup 48m	1	oui	moyeneleve	Acceptable	0	0	0	0	0	0	0	0	0	Pauvre	36etplus	6etsup	1	0
0624	Morondava	9.33	6a11m	1	1	non scolarise	Correcte	int	non protege	non	1a3m	Persante	Domicile	Marieeactu	Netravaille	2-4emenf	normale	4etplus	0	oui	non	oui	0	0	0	0		1	oui	eleve	Acceptable	0	0	0	0	0	0	0	0	0	Pauvre	29a35	4a5	1	0
0628	Morondava	25.49	24a35m	1	0	non scolarise	Incorrecte	int	protege	non	1a3m	Persante	Domicile	Etemariee	Netravaille		maigreur		0	oui	oui	oui	0	0	1	0		1	oui	moyenfaible	Limite	1	0	0	0	0	0	0	0	0	Pauvre			0	0
0630	Morondava	56.34	supegal36m	0	0	non scolarise	Incorrecte	int	protege	non	inf1m	Non	Domicile	Marieeactu	Travaille	2-4emenf	maigreur	2a3	0	non	non	oui	0	1	0	0		1	oui	moyenfaible	Limite	0	0	0	0	0	1	0	0	0	Pauvre		3etmoins	1	0
0631	Morondava	44.25	supegal36m	1	0	primaire	Incorrecte	int	protege	non	1a3m	Non	Domicile	Marieeactu	Travaille	2-4emenf	normale	2a3	0	non	non	oui	0	1	0	0	entr24-48m	1	oui	faible	Limite	0	0	0	0	0	0	0	0	0	Moyen riche	inf23	3etmoins	1	1
0632	Morondava	26	24a35m	0	0	non scolarise	Incorrecte	int	non protege	oui	1a3m	Non	Centrsant	Marieeactu	Travaille	2-4emenf	normale	4etplus	0	oui	oui	oui	0	0	0	0	7-24m	1	oui	moyenfaible	Limite	0	0	0	0	0	0	0	0	0	Pauvre	inf23	4a5	0	1
0633	Morondava	17	12a23m	0	0	non scolarise	Incorrecte	int	non protege	non	inf1m	Non	Domicile	Marieeactu	Travaille	5et plus	normale	4etplus	0	non	non	oui	0	1	0	0	sup 48m	1	oui	eleve	Acceptable	0	0	0	0	0	0	0	0	0	Pauvre	29a35	6etsup	1	0
0636	Morondava	24	24a35m	1	0	non scolarise	Incorrecte	int	protege	non	inf1m	Non	Domicile	Marieeactu	Travaille		maigreur		0	non	non	oui	0	1	0	0		1	oui	eleve	Limite	1	0	0	0	0	0	0	0	0	Pauvre			0	1
0638	Morondava	8.9	6a11m	0	1	primaire	Incorrecte	int	protege	non	inf1m	Non	Domicile	Marieeactu	Travaille	5et plus	maigreur	4etplus	0	non		oui	0	1	1	1	entr24-48m	1	oui	moyenfaible	Acceptable	0	0	0	0	0	0	0	0	0	Pauvre	29a35	4a5	1	0
0640	Morondava	8.64	6a11m	1	1	non scolarise	Incorrecte	int	protege	non	inf1m	Non	Domicile	Marieeactu	Travaille	5et plus	maigreur	4etplus	0	oui		oui	0	0	0	1	sup 48m	1	oui	eleve	Acceptable	0	0	0	0	0	0	0	0	0	Pauvre		4a5	0	0
0642	Morondava	48	supegal36m	0	0	non scolarise	Correcte	int	protege	oui	inf1m	Persante	Centrsant	Marieeactu	Travaille	5et plus	maigreur	4etplus	0	oui	oui	non	0	0	0	0	entr24-48m	1	oui	eleve	Limite	1	0	0	0	0	0	0	0	0	Moyen pauvre		4a5	1	1
0646	Morondava	28.32	24a35m	0	0	primaire	Correcte	int	protege	non	inf1m	Persante	Domicile	Marieeactu	Travaille	2-4emenf	normale	2a3	0	oui	oui	oui	0	0	0	0	entr24-48m	1	oui	faible	Limite	0	0	0	0	0	0	0	0	0	Moyen riche	inf23	4a5	1	0
0649	Morondava	24	24a35m	0	0	non scolarise	Incorrecte	int	protege	non	1a3m	Non	Domicile	Marieeactu	Netravaille	2-4emenf	normale	2a3	0	oui	non	oui	0	1	0	0	entr24-48m	1	oui	moyeneleve	Acceptable	0	0	0	0	0	0	0	0	0	Moyen riche	inf23	4a5	0	1
0653	Morondava	59.3	supegal36m	0	0	non scolarise	Incorrecte	int	non protege	non	1a3m	Persante	Centrsant	Marieeactu	Netravaille		normale		0	non	non	oui	0	0	0	0		1	oui	eleve	Limite	0	0	0	0	0	0	0	0	0	Pauvre			1	0
0658	Morondava	38	supegal36m	0	0	non scolarise	Incorrecte	int	non protege	non	inf1m	Matrone	Domicile	Marieeactu	Travaille	Premenf	normale	unseul	0	non	non	non	0	1	1	0		1	oui	moyeneleve	Acceptable	0	0	0	0	0	0	0	0	0	Moyen pauvre	inf23	3etmoins	0	0
0660	Morondava	32	24a35m	1	0	primaire	Incorrecte	ext	non protege	non	inf1m	Persante	Domicile	Etemariee	Travaille	Premenf	normale	2a3	0	non	non	oui	0	1	0	0		1	oui	moyeneleve	Limite	0	0	0	0	0	1	0	0	0	Pauvre	inf23	3etmoins	0	1
0661	Morondava	39.16	supegal36m	0	0	non scolarise	Incorrecte	int	non protege	non	1a3m	Non	Domicile	Marieeactu	Netravaille	2-4emenf	maigreur	2a3	0	oui	non	oui	0	0	0	0		1	oui	moyenfaible	Limite	1	0	0	0	0	0	0	0	0	Moyen riche	29a35	3etmoins	0	0
0662	Morondava	9.3	6a11m	0	1	primaire	Correcte	int	non protege	non	inf1m	Matrone	Domicile	Marieeactu	Travaille	2-4emenf	maigreur	2a3	0	non	non	oui	0	1	0	1	sup 48m	1	oui	moyenfaible	Acceptable	0	0	0	0	0	0	0	0	0	Moyen pauvre	inf23	3etmoins	0	0
0667	Morondava	20.3	12a23m	0	1	primaire	Correcte	int	protege	oui	supegal4m	Persante	Domicile	Marieeactu	Netravaille	5et plus	normale	4etplus	0	oui	non	oui	0	1	0	0	entr24-48m	1	oui	eleve	Acceptable	1	0	0	0	0	0	0	0	0	Riche	29a35	6etsup	0	0
0669	Morondava	13.63	12a23m	0	1	primaire	Correcte	int	non protege	non	inf1m	Persante	Domicile	Marieeactu	Travaille	5et plus	exces	4etplus	0	non	non	oui	0	0	0	0	sup 48m	1	oui	faible	Acceptable	0	0	0	0	0	0	0	0	0	Moyen pauvre	29a35	4a5	0	1
0670	Morondava	27.79	24a35m	0	0	secondouplus	Correcte	int	non protege	non	supegal4m	Persante	Domicile	Marieeactu	Netravaille	Premenf	normale	2a3	0	oui	oui	non	0	0	0	0		1	oui	eleve	Acceptable	0	0	0	0	0	0	0	0	0	Pauvre	36etplus	3etmoins	0	0
0674	Morondava	35.25	24a35m	1	0	primaire	Correcte	int	non protege	non	inf1m	Persante	Domicile	Marieeactu	Travaille	5et plus	normale	4etplus	0	non	non	non	0	1	0	0	entr24-48m	1	oui	eleve	Acceptable	0	0	0	0	0	0	0	0	0	Pauvre	29a35	6etsup	0	1
0679	Morondava	11.07	6a11m	1	1	non scolarise	Correcte	int	non protege	non	inf1m	Matrone	Domicile	Etemariee	Travaille	2-4emenf	maigreur	2a3	0	oui	oui	oui	0	0	0	0	entr24-48m	1	oui	moyeneleve	Acceptable	0	0	0	0	0	0	0	0	0	Moyen riche	inf23	3etmoins	1	0
0681	Morondava	10.15	6a11m	1	1	primaire	Correcte	int	non protege	non	inf1m	Matrone	Domicile	Marieeactu	Travaille	5et plus	normale	4etplus	0	non	non	oui	0	0	0	0	sup 48m	1	oui	eleve	Acceptable	0	0	0	0	0	0	0	0	0	Pauvre	36etplus	6etsup	1	0
0686	Morondava	46.49	supegal36m	0	0	secondouplus	Incorrecte	int	protege	oui	inf1m	Persante	Centrsant	Marieeactu	Netravaille	2-4emenf	normale	2a3	0	oui	oui	non	0	1	1	0	sup 48m	1	oui	moyenfaible	Acceptable	0	0	0	0	0	0	0	0	0	Riche	23a28	3etmoins	1	0
0688	Morondava	28	24a35m	0	0	primaire	Correcte	int	protege	non	supegal4m	Persante	Domicile	Marieeactu	Travaille	2-4emenf	normale	2a3	0	non	non	oui	0	1	0	1	entr24-48m	1	oui	eleve	Acceptable	0	0	0	0	0	0	0	0	0	Moyen pauvre	inf23	3etmoins	1	1
0691	Morondava	45.14	supegal36m	0	0	secondouplus	Correcte	int	protege	non	supegal4m	Persante	Domicile	Marieeactu	Travaille	2-4emenf	normale	4etplus	0	oui	oui	oui	1	0	0	0	entr24-48m	1	oui	eleve	Limite	0	0	0	0	0	0	0	0	0	Riche	29a35	4a5	1	1
0692	Morondava	28.81	24a35m	1	0	primaire	Incorrecte	int	non protege	non	1a3m	Persante	Domicile	Marieeactu	Netravaille	2-4emenf	maigreur	2a3	0	oui	oui	oui	0	0	0	1		0	oui	eleve	Acceptable	0	0	0	0	0	0	0	0	0	Moyen riche	23a28	3etmoins	1	0
0693	Morondava	41.17	supegal36m	1	0	primaire	Correcte	int	non protege	non	inf1m	Persante	Domicile	Marieeactu	Travaille		normale		0	non	non	oui	0	0	0	0		1	oui	eleve	Acceptable	0	0	0	0	0	0	0	0	0	Pauvre	inf23		1	1
0694	Morondava	53	supegal36m	0	0	primaire	Incorrecte	int	non protege	non	supegal4m	Non	Domicile	Marieeactu	Netravaille	Premenf	maigreur	unseul	0	non	non	oui	0	1	0	0		1	oui	moyeneleve	Acceptable	0	0	0	0	0	0	0	0	0	Moyen pauvre		3etmoins	1	0
0695	Morondava	34.53	24a35m	1	0	non scolarise	Incorrecte	int	protege	non	inf1m	Persante	Domicile	Marieeactu	Travaille	5et plus	normale	4etplus	0	non	non	oui	0	0	0	0	7-24m	1	oui	moyeneleve	Acceptable	1	0	0	0	0	0	0	0	0	Pauvre	36etplus	6etsup	0	1
0697	Morondava	21	12a23m	0	0	non scolarise	Incorrecte	int	protege	non	1a3m	Persante	Domicile	Marieeactu	Travaille	2-4emenf	maigreur	2a3	0	oui	oui	non	0	1	1	1	entr24-48m	1	oui	eleve	Acceptable	0	0	0	0	0	0	0	0	0	Moyen pauvre		3etmoins	0	0
0701	Morondava	40	supegal36m	0	0	non scolarise	Correcte	int	protege	non	inf1m	Persante	Domicile	Marieeactu	Travaille	2-4emenf	normale	unseul	0	oui	oui	oui	0	1	0	1		1	oui	faible	Acceptable	0	0	0	0	0	0	0	0	0	Pauvre	inf23	3etmoins	0	0
0703	Morondava	48	supegal36m	0	0	non scolarise	Incorrecte	int	non protege	non	1a3m	Matrone	Domicile	Marieeactu	Travaille	2-4emenf	exces	2a3	0	non	non	oui	0	0	0	0	entr24-48m	1	oui	moyeneleve	Acceptable	0	0	0	0	0	0	0	0	0	Pauvre	23a28	4a5	1	1
0704	Morondava	24	24a35m	0	0	non scolarise	Incorrecte	int	non protege	non	inf1m	Persante	Domicile	Marieeactu	Travaille	2-4emenf	maigreur	2a3	0	non	non	non	0	0	0	0	7-24m	1	oui	faible	Acceptable	0	0	0	0	0	0	0	0	0	Pauvre	23a28	3etmoins	1	1
0706	Morondava	41.53	supegal36m	0	0	secondouplus	Correcte	int	protege	non	inf1m	Persante	Centrsant	Marieeactu	Travaille	Premenf	normale	2a3	0	non	non	non	0	1	0	0		1	oui	faible	Limite	0	0	0	0	0	0	0	0	0	Riche	23a28	3etmoins	0	0
0708	Morondava	18	12a23m	0	0	non scolarise	Incorrecte	int	non protege	non	inf1m	Persante	Domicile	Marieeactu	Travaille	2-4emenf	maigreur	4etplus	0	oui	oui	oui	1	0	0	0	entr24-48m	1	oui	eleve	Acceptable	0	0	0	0	0	0	0	0	0	Moyen pauvre	29a35	4a5	0	0
0710	Morondava	14.49	12a23m	1	0	primaire	Incorrecte	int	protege	non	inf1m	Persante	Domicile	Marieeactu	Travaille	Premenf	normale	unseul	0	non	oui	oui	0	0	1	1		1	oui	moyenfaible	Acceptable	0	0	0	0	0	0	0	0	0	Moyen pauvre	inf23	3etmoins	1	0
0712	Morondava	57	supegal36m	0	0	primaire	Incorrecte	int	protege	non	inf1m	Persante	Domicile	Marieeactu	Travaille	2-4emenf	normale	4etplus	0			non	0	0	0	1	entr24-48m	1	oui	eleve	Acceptable	1	0	0	0	0	0	0	0	0	Moyen riche	29a35	4a5	1	0
0714	Morondava	54.54	supegal36m	0	0	non scolarise	Incorrecte	int	protege	non	1a3m	Persante	Centrsant	Marieeactu	Netravaille	5et plus	maigreur	4etplus	0	oui	oui	non	0	0	0	0	sup 48m	1	oui	moyenfaible	Acceptable	0	0	0	0	0	0	0	0	0	Moyen pauvre	36etplus	6etsup	1	0
0715	Morondava	50	supegal36m	0	0	secondouplus	Correcte	int	non protege	non	inf1m	Persante	Centrsant	Etemariee	Travaille	Premenf	normale	unseul	0	oui	oui	oui	0	0	0	0		1	oui	eleve	Acceptable	1	0	0	0	0	0	0	0	0	Riche	inf23	3etmoins	1	0
0716	Morondava	24	24a35m	0	0	non scolarise	Incorrecte			non	1a3m	Persante	Domicile	Marieeactu	Netravaille	Premenf	maigreur	unseul	0	oui	non	oui	0	0	0	1		1	oui	faible	Pauvre	0	0	0	0	0	0	0	0	0	Pauvre	inf23	3etmoins	0	0
0717	Morondava	9.46	6a11m	1	1	primaire	Correcte	int	protege	non	1a3m	Persante	Domicile	Marieeactu	Travaille	2-4emenf	maigreur	2a3	0	non	non	oui	0	1	1	1	sup 48m	0	non	eleve	Limite	0	0	0	0	0	0	0	0	0	Moyen pauvre	23a28	4a5	0	0
0720	Morondava	10.55	6a11m	1	1	primaire	Incorrecte	int	non protege	non	1a3m	Persante	Domicile	Marieeactu	Travaille	2-4emenf	normale	2a3	0	non	non	oui	0	1	0	0	sup 48m	1	oui	eleve	Acceptable	0	0	0	0	0	0	0	0	0	Riche	23a28	4a5	0	0
0725	Morondava	23.26	12a23m	0	0	non scolarise	Incorrecte	int	protege	non	inf1m	Persante	Centrsant	Marieeactu	Travaille	Premenf	normale	unseul	0	non	non	non	0	1	0	0		1	oui	eleve	Acceptable	0	0	0	0	0	1	0	0	0	Moyen pauvre		3etmoins	0	1
0726	Morondava	14	12a23m	0	1	non scolarise	Incorrecte	int	non protege	non	1a3m	Non	Domicile	Marieeactu	Netravaille	Premenf	exces	unseul	0	non	non	oui	0	1	0	1		1	oui	eleve	Acceptable	0	0	0	0	0	0	0	0	0	Moyen pauvre		3etmoins	0	0
0731	Morondava	29.17	24a35m	1	0	primaire	Incorrecte	int	non protege	non	inf1m	Persante	Domicile	Etemariee	Travaille	5et plus	normale	4etplus	0	oui	oui	oui	0	0	0	0	sup 48m	0	oui	moyenfaible	Acceptable	0	0	0	0	0	0	0	0	0	Moyen pauvre	23a28	6etsup	0	0
0735	Morondava	36	supegal36m	0	0	non scolarise	Incorrecte	int	non protege	non	1a3m	Matrone	Domicile	Marieeactu	Netravaille	2-4emenf	normale	2a3	0	non	non	oui	0	1	0	0	entr24-48m	1	oui	faible	Limite	0	0	0	0	0	0	0	0	0	Moyen riche	inf23	3etmoins	1	1
0742	Morondava	42	supegal36m	0	0	non scolarise	Incorrecte	int	protege	non	1a3m	Non	Domicile	Marieeactu	Netravaille	5et plus	normale	4etplus	0	non	non	oui	0	1	0	0	entr24-48m	0	oui	eleve	Limite	1	0	0	0	0	0	0	0	0	Pauvre	29a35	6etsup	0	1
0745	Morondava	40	supegal36m	0	0	primaire	Correcte	int	protege	non	supegal4m	Persante	Domicile	Marieeactu	Travaille	2-4emenf	normale	4etplus	0	non	non	oui	0	0	0	0	entr24-48m	1	oui	eleve	Acceptable	0	0	0	0	0	0	0	0	0	Moyen pauvre	23a28	4a5	1	0
0746	Morondava	38	supegal36m	0	0	non scolarise	Incorrecte	ext	non protege	non	inf1m	Matrone	Domicile	Marieeactu	Travaille	Premenf	maigreur	2a3	0	non	non	oui	0	0	0	0		1	oui	eleve	Limite	2	0	0	0	0	0	0	0	0	Moyen pauvre	inf23	3etmoins	1	1
0748	Morondava	20	12a23m	0	0	non scolarise	Incorrecte	int	non protege	non	1a3m	Matrone	Domicile	Marieeactu	Travaille	2-4emenf	normale	4etplus	0	non	non	oui	0	0	0	0	entr24-48m	1	oui	moyeneleve	Limite	0	0	0	0	0	0	0	0	0	Moyen pauvre	23a28	4a5	1	1
0749	Morondava	17	12a23m	0	0	primaire	Incorrecte	int	non protege	non	1a3m	Persante	Domicile	Marieeactu	Netravaille	Premenf	normale	2a3	0	non	non	oui	0	0	0	0		1	oui	moyeneleve	Acceptable	0	0	0	0	0	0	0	0	0	Moyen pauvre	inf23	3etmoins	0	1
0752	Morondava	36	supegal36m	1	0	non scolarise	Correcte	int	protege	non	1a3m	Persante	Domicile	Marieeactu	Travaille	2-4emenf	normale	4etplus	0	non	non	oui	0	1	1	0	7-24m	1	oui	eleve	Acceptable	1	0	0	0	0	0	0	0	0	Pauvre	inf23	4a5	1	1
0753	Morondava	11	6a11m	0	1	primaire	Correcte	int	protege	non	supegal4m	Non	Domicile	Jamaismariee	Netravaille	Premenf	maigreur	unseul	0	non	non	oui	0	1	0	0		1	oui	eleve	Limite	0	0	0	0	0	0	0	0	0	Pauvre		3etmoins	0	0
0754	Morondava	16	12a23m	0	0	non scolarise	Correcte	int	non protege	non	1a3m	Non	Domicile	Etemariee	Netravaille		normale		0	oui	oui	oui	0	0	1	0		1	oui	faible	Acceptable	0	0	0	0	0	0	0	0	0	Moyen riche	36etplus		1	0
0758	Morondava	55.1	supegal36m	0	0	primaire	Incorrecte	int	non protege	oui	1a3m	Matrone	Domicile	Marieeactu	Travaille	Premenf	normale	unseul	0			oui	0	0	0	0		0	oui	moyenfaible	Acceptable	0	0	0	0	0	0	0	0	0	Moyen pauvre	inf23	3etmoins	1	1
0761	Morondava	20	12a23m	0	0	primaire	Correcte	int	non protege	non	inf1m	Persante	Centrsant	Marieeactu	Travaille	5et plus	normale	4etplus	0			non	0	0	1	0	entr24-48m	1	oui	faible	Acceptable	0	0	0	0	0	0	0	0	0	Riche	36etplus	6etsup	0	0
0765	Morondava	18	12a23m	1	1	primaire	Correcte	int	protege	non	1a3m	Persante	Domicile	Marieeactu	Travaille	5et plus	maigreur	4etplus	0	oui	oui	oui	0	0	1	1	entr24-48m	1	oui	moyeneleve	Limite	0	0	0	0	0	0	0	0	0	Moyen pauvre	29a35	4a5	1	1
0768	Morondava	36	supegal36m	0	0	primaire	Correcte	int	non protege	non	1a3m	Persante	Centrsant	Marieeactu	Netravaille	Premenf	maigreur	unseul	0	oui	oui	oui	0	0	0	0		1	oui	moyenfaible	Limite	0	0	0	0	0	0	0	0	0	Moyen riche	29a35	3etmoins	0	0
0770	Morondava	24	24a35m	1	1	primaire	Incorrecte	int	protege	oui	1a3m	Persante	Domicile	Marieeactu	Travaille	5et plus	normale	4etplus	0	non	non	oui	0	0	1	0	entr24-48m	1	oui	faible	Acceptable	0	0	0	0	0	0	0	0	0	Moyen riche	23a28	4a5	0	0
0772	Morondava	28	24a35m	0	0	primaire	Incorrecte	int	protege	non	1a3m	Persante	Centrsant	Marieeactu	Travaille	2-4emenf	maigreur	2a3	0	oui	oui	oui	0	0	0	0	sup 48m	1	oui	eleve	Limite	1	0	0	0	0	0	0	0	0	Riche	23a28	3etmoins	1	0
0773	Morondava	44.32	supegal36m	1	0	secondouplus	Correcte	int	non protege	non	inf1m	Persante	Domicile	Marieeactu	Travaille	Premenf	normale	unseul	0	oui	oui	non	0	0	0	0		1	oui	faible	Acceptable	0	0	0	0	0	0	0	0	0	Moyen riche	23a28	3etmoins	1	1
0775	Morondava	10.45	6a11m	1	1	secondouplus	Correcte	int	non protege	non	inf1m	Persante	Centrsant	Marieeactu	Travaille	Premenf	maigreur	unseul	0	oui	oui	non	0	1	0	0		1	oui	faible	Limite	0	0	0	0	0	0	0	0	0	Riche	inf23	3etmoins	0	0
0779	Morondava	48	supegal36m	0	0	primaire	Incorrecte	int	non protege	non	1a3m	Non	Domicile	Marieeactu	Travaille	5et plus	normale	4etplus	0	oui	oui	non	0	0	0	0	entr24-48m	1	non	eleve	Limite	0	0	0	0	0	0	0	0	0	Riche	36etplus	6etsup	0	0
0782	Morondava	40	supegal36m	0	0	non scolarise	Correcte	int	non protege	non	1a3m	Persante	Centrsant	Marieeactu	Travaille	Premenf	normale	2a3	0	non	non	oui	0	1	0	1		1	oui	moyeneleve	Acceptable	0	0	0	0	0	0	0	0	0	Riche		3etmoins	0	1
0783	Morondava	40	supegal36m	0	0	non scolarise	Correcte	int	protege	non	inf1m	Matrone	Domicile	Marieeactu	Travaille	5et plus	maigreur	4etplus	0	non	non	oui	0	1	0	1	7-24m	1	oui	moyenfaible	Limite	0	0	0	0	0	1	0	0	0	Pauvre	29a35	6etsup	1	1
0785	Morondava	32	24a35m	1	0	non scolarise	Correcte	int	protege	oui	1a3m	Non	Domicile	Marieeactu	Netravaille	5et plus	normale	4etplus	0	non	non	non	0	1	1	1	entr24-48m	1	oui	eleve	Acceptable	1	0	0	0	0	0	0	0	0	Moyen riche	23a28	6etsup	0	1
0788	Morondava	36	supegal36m	0	0	non scolarise	Incorrecte	int	non protege	non	inf1m	Matrone	Domicile	Marieeactu	Travaille	5et plus	normale	4etplus	0			non	0	0	0	0	sup 48m	1	oui	moyeneleve	Acceptable	1	0	0	0	0	0	0	0	0	Moyen pauvre	36etplus	6etsup	1	0
0789	Morondava	8	6a11m	0	1	non scolarise	Incorrecte	int	protege	non	1a3m	Non	Domicile	Marieeactu	Netravaille	2-4emenf	maigreur	2a3	0	non	non	oui	0	1	0	1	entr24-48m	1	oui	moyeneleve	Acceptable	0	0	0	0	0	0	0	0	0	Moyen pauvre	inf23	3etmoins	0	0
0790	Morondava	21.13	12a23m	0	0	primaire	Incorrecte	int	protege	oui	1a3m	Persante	Domicile	Marieeactu	Netravaille	5et plus	maigreur	4etplus	0	non	non	oui	0	1	1	0	entr24-48m	1	oui	eleve	Limite	0	0	0	0	0	0	0	0	0	Riche	29a35	4a5	0	1
0791	Morondava	10.15	6a11m	1	1	primaire	Correcte	int	protege	non	inf1m	Matrone	Domicile	Marieeactu	Travaille	2-4emenf	maigreur	2a3	0	non	non	oui	0	1	1	0	7-24m	1	oui	moyeneleve	Acceptable	0	0	0	0	0	0	0	0	0	Pauvre	inf23	3etmoins	0	0
0792	Morondava	45.9	supegal36m	0	0	primaire	Correcte	int	non protege	non	1a3m	Matrone	Domicile	Etemariee	Travaille	Premenf	normale	2a3	0	non	non	non	0	1	0	1		1	oui	moyenfaible	Pauvre	1	0	0	0	0	0	0	0	0	Moyen pauvre	inf23	3etmoins	1	1
0794	Morondava	8	6a11m	0	1	non scolarise	Correcte	int	non protege	non	inf1m	Non	Domicile	Marieeactu	Travaille	2-4emenf	maigreur	4etplus	0	non	non	oui	0	1	0	0	sup 48m	1	oui	faible	Limite	1	0	0	0	0	0	0	0	0	Moyen riche		4a5	1	0
0796	Morondava	37.62	supegal36m	0	0	secondouplus	Correcte	int	protege	oui	supegal4m	Persante	Domicile	Marieeactu	Netravaille		normale		0	oui	oui	oui	0	0	0	0		1	oui	moyeneleve	Acceptable	0	0	0	0	0	0	0	0	0	Riche	36etplus		1	0
0798	Morondava	41.13	supegal36m	0	0	non scolarise	Correcte	int	protege	non	1a3m	Persante	Centrsant	Marieeactu	Travaille	2-4emenf	normale	2a3	0	oui	oui	non	0	1	0	1	entr24-48m	1	oui	moyenfaible	Acceptable	0	0	0	0	0	0	0	0	0	Moyen riche	23a28	4a5	0	0
0806	Morondava	38.83	supegal36m	0	0	non scolarise	Incorrecte	int	protege	non	inf1m	Persante	Centrsant	Marieeactu	Travaille		normale		0	oui	oui	oui	0	0	0	0		1	oui	moyeneleve	Acceptable	0	0	0	0	0	0	0	0	0	Moyen riche	23a28		0	0
0807	Morondava	32.95	24a35m	0	0	non scolarise	Incorrecte	int	non protege	non	inf1m	Non	Domicile	Marieeactu	Travaille	5et plus	maigreur	4etplus	0	non	non	oui	0	1	1	0	sup 48m	1	oui	moyeneleve	Acceptable	1	0	0	0	0	0	0	0	0	Pauvre	36etplus	6etsup	0	0
0813	Morondava	56.61	supegal36m	1	0	non scolarise	Correcte	int	protege	oui	supegal4m	Non	Domicile	Marieeactu	Travaille	2-4emenf	maigreur	4etplus	0	non	non	oui	0	1	0	0	7-24m	1	oui	moyenfaible	Acceptable	1	0	0	0	0	0	0	0	0	Riche	23a28	4a5	0	1
0814	Morondava	10.64	6a11m	0	1	primaire	Incorrecte	int	non protege	non	inf1m	Matrone	Domicile	Marieeactu	Travaille	Premenf	maigreur	unseul	0	non	non	oui	0	1	0	0		1	oui	moyenfaible	Limite	0	0	0	0	0	1	0	0	0	Moyen pauvre	inf23	3etmoins	0	0
0820	Morondava	8.51	6a11m	0	1	primaire	Correcte	int	protege	non	inf1m	Persante	Centrsant	Marieeactu	Travaille	2-4emenf	normale	4etplus	0	oui		non	0	1	0	0	sup 48m	1	oui	faible	Limite	0	0	0	0	0	0	0	0	0	Moyen pauvre	29a35	3etmoins	1	0
0822	Morondava	30	24a35m	0	0	non scolarise	Incorrecte	int	protege	non	supegal4m	Non	Domicile	Marieeactu	Travaille	2-4emenf	maigreur	2a3	0	oui	oui	oui	0	1	1	1	7-24m	1	oui	eleve	Acceptable	0	0	0	0	0	0	0	0	0	Pauvre	inf23	3etmoins	1	1
0828	Morondava	57	supegal36m	0	0	non scolarise	Incorrecte	int	protege	non	1a3m	Non	Domicile	Marieeactu	Travaille	2-4emenf	maigreur	4etplus	0	non	non	oui	0	0	1	0	7-24m	1	oui	eleve	Limite	0	0	0	0	0	0	0	0	0	Pauvre	29a35	6etsup	1	1
0829	Morondava	27.86	24a35m	1	0	non scolarise	Correcte	int	non protege	non	inf1m	Persante	Domicile	Etemariee	Travaille	2-4emenf	exces	4etplus	0	oui	oui	oui	0	0	0	0	7-24m	1	oui	moyeneleve	Acceptable	1	0	0	0	0	0	0	0	0	Riche	29a35	4a5	1	0
0832	Morondava	49	supegal36m	0	0	non scolarise	Correcte	int	protege	non	1a3m	Non	Domicile	Etemariee	Travaille	5et plus	normale	4etplus	0	oui	oui	oui	0	1	0	0	7-24m	0	oui	faible	Limite	0	0	0	0	0	0	0	0	0	Riche	36etplus	6etsup	1	1
0835	Morondava	18.46	12a23m	1	1	primaire	Incorrecte	int	non protege	non	1a3m	Persante	Domicile	Marieeactu	Netravaille	2-4emenf	exces	4etplus	0	non	non	oui	0	0	0	0		1	oui	moyeneleve	Acceptable	0	0	0	0	1	0	0	0	0	Moyen riche	29a35	4a5	1	0
0837	Morondava	9.95	6a11m	0	1	primaire	Correcte	int	non protege	non	inf1m	Persante	Centrsant	Etemariee	Travaille	2-4emenf	normale	2a3	0	non	non	non	0	0	0	1	sup 48m	1	oui	faible	Limite	0	0	0	0	0	0	0	0	0	Riche	29a35	3etmoins	1	0
0838	Morondava	16	12a23m	0	1	primaire	Correcte	int	protege	non	inf1m	Persante	Domicile	Marieeactu	Travaille	Premenf	normale	unseul	0	non	non	oui	0	0	0	0		1	oui	moyenfaible	Limite	0	0	0	0	0	0	0	0	0	Riche	23a28	3etmoins	1	0
0839	Morondava	10.48	6a11m	1	1	primaire	Incorrecte	int	non protege	oui	inf1m		Domicile	Marieeactu	Travaille	5et plus	normale	4etplus	0	oui	non	oui	0	0	1	1	entr24-48m	1	oui	eleve	Acceptable	0	0	0	0	0	0	0	0	0	Pauvre	29a35	6etsup	1	0
0843	Morondava	7.79	6a11m	0	1	non scolarise	Incorrecte	int	non protege	non	supegal4m	Non	Domicile	Marieeactu	Netravaille	5et plus	normale	2a3	0	non	non	oui	0	0	1	0		1	oui	moyeneleve	Acceptable	0	0	0	0	0	0	0	0	0	Moyen pauvre		4a5	1	0
0845	Morondava	53	supegal36m	1	0	non scolarise	Incorrecte	int	protege	non	inf1m	Non	Domicile	Marieeactu	Travaille	2-4emenf	normale	4etplus	0	oui	oui	oui	0	1	0	0	7-24m	1	oui	eleve	Acceptable	0	0	0	0	0	0	0	0	0	Moyen pauvre	29a35	4a5	0	1
0847	Morondava	52	supegal36m	1	0	non scolarise	Incorrecte	int	protege	non	supegal4m	Non	Domicile	Marieeactu	Travaille	5et plus	maigreur	4etplus	0	non	non	oui	0	0	0	0	entr24-48m	1	non	eleve	Limite	0	0	0	0	0	0	0	0	0	Pauvre	23a28	6etsup	0	0
0856	Morondava	12.45	12a23m	0	0	primaire	Incorrecte	int	non protege	non	1a3m	Persante	Domicile	Etemariee	Travaille	Premenf	normale	unseul	0	non	non	oui	0	0	0	1		1	oui	moyenfaible	Acceptable	0	0	0	0	0	0	0	0	0	Moyen pauvre	inf23	3etmoins	0	1
0857	Morondava	37	supegal36m	0	0	primaire	Incorrecte	int	protege	non	1a3m	Persante	Domicile	Marieeactu	Netravaille	Premenf	normale	unseul	0	non	non	oui	0	1	1	1		1	oui	moyenfaible	Limite	0	0	0	0	0	0	0	0	0	Moyen pauvre	inf23	3etmoins	0	0
0861	Morondava	15.9	12a23m	1	1	secondouplus	Incorrecte	int	non protege	non	1a3m	Persante	Domicile	Marieeactu	Netravaille	5et plus	exces	4etplus	0	oui	non	oui	0	0	0	1		1	oui	moyenfaible	Acceptable	0	0	0	0	0	0	0	0	0	Pauvre		6etsup	1	0
0863	Morondava	36	supegal36m	0	0	non scolarise	Incorrecte	int	protege	non	1a3m	Persante	Centrsant	Jamaismariee	Travaille	Premenf	normale	unseul	0	oui	non	oui	0	1	1	1		1	oui	eleve	Limite	0	0	0	0	0	0	0	0	0	Pauvre	inf23	3etmoins	0	1
0867	Morondava	24.15	24a35m	0	1	non scolarise	Correcte	int	protege	non	inf1m	Persante	Domicile	Etemariee	Travaille	2-4emenf	normale	2a3	0	oui	oui	oui	0	1	1	1	sup 48m	1	oui	faible	Acceptable	0	0	0	0	0	0	0	0	0	Moyen riche	inf23	3etmoins	1	0
0868	Morondava	10.97	6a11m	0	0	non scolarise	Incorrecte	int	non protege	non	inf1m	Matrone	Domicile	Marieeactu	Travaille	5et plus	normale	4etplus	0	non	oui	oui	0	0	0	0	sup 48m	0	oui	moyenfaible	Limite	0	0	0	0	0	0	0	0	0	Pauvre	23a28	6etsup	0	1
0869	Morondava	9.36	6a11m	0	1	primaire	Correcte	int	non protege	non	inf1m	Persante	Domicile	Jamaismariee	Travaille	Premenf	maigreur	unseul	0	non		oui	0	1	0	0		1	oui	moyenfaible	Acceptable	0	0	0	0	0	0	0	0	0	Moyen riche	inf23	3etmoins	1	0
0870	Morondava	39.36	supegal36m	0	0	primaire	Correcte	int	non protege	non	1a3m	Persante	Domicile	Marieeactu	Netravaille	5et plus	exces	4etplus	0	oui	oui	oui	0	1	1	0		1	oui	eleve	Acceptable	0	0	0	0	0	0	0	0	0	Riche	36etplus	6etsup	0	0
0873	Morondava	33	24a35m	1	0	non scolarise	Correcte	int	protege	non	inf1m	Non	Domicile	Marieeactu	Travaille	Premenf	maigreur	2a3	0	non	non	oui	0	0	0	0		1	oui	faible	Acceptable	0	0	0	0	0	0	0	0	0	Moyen riche		3etmoins	0	1
0875	Morondava	24	24a35m	1	0	non scolarise	Incorrecte	int	non protege	non	inf1m	Matrone	Domicile	Marieeactu	Travaille	Premenf	maigreur	unseul	0	non	non	oui	0	0	0	0		1	non	faible	Limite	0	0	0	0	0	0	0	0	0	Moyen riche	inf23	3etmoins	0	1
0876	Morondava	20	12a23m	1	0	non scolarise	Correcte	int	non protege	non	1a3m	Non	Domicile	Marieeactu	Travaille	5et plus	normale	4etplus	0	non	non	oui	0	0	0	0	entr24-48m	0	oui	eleve	Pauvre	0	0	0	0	0	0	0	0	0	Pauvre	29a35	6etsup	1	1
0878	Morondava	9.23	6a11m	0	1	secondouplus	Incorrecte	int	non protege	non	inf1m	Persante	Domicile	Marieeactu	Travaille	Premenf	normale	unseul	0	non	non	non	0	1	0	1		1	non	moyeneleve	Acceptable	0	0	0	0	0	0	0	0	0	Riche	inf23	3etmoins	0	0
0879	Morondava	21.26	12a23m	1	0	primaire	Correcte	int	non protege	non	inf1m	Persante	Domicile	Etemariee	Travaille		normale		0	non	non	oui	0	0	1	1		1	oui	eleve	Acceptable	1	0	0	0	0	0	0	0	0	Moyen pauvre	36etplus		0	0
0881	Morondava	25.23	24a35m	1	0	non scolarise	Correcte	int	protege	non	1a3m	Persante	Domicile	Etemariee	Travaille	5et plus	exces	4etplus	0	oui	oui	non	0	0	1	0	sup 48m	1	oui	moyeneleve	Acceptable	0	0	0	0	0	0	0	0	0	Riche	36etplus	4a5	0	0
0884	Morondava	13.83	12a23m	0	1	secondouplus	Incorrecte	int	non protege	non	inf1m	Persante	Domicile	Marieeactu	Netravaille	2-4emenf	normale	4etplus	0	non	non	non	0	0	0	0		0	oui	eleve	Acceptable	0	0	0	0	0	0	0	0	0	Pauvre	23a28	4a5	1	0
0886	Morondava	48	supegal36m	0	0	non scolarise	Incorrecte	int	non protege	non	1a3m	Persante	Domicile	Marieeactu	Travaille	Premenf	normale	unseul	0	non	non	oui	0	0	0	0		1	oui	eleve	Limite	0	0	0	0	0	0	0	0	0	Moyen pauvre		3etmoins	0	1
0887	Morondava	57.17	supegal36m	0	0	non scolarise	Correcte	int	protege	non	supegal4m	Persante	Domicile	Marieeactu	Travaille		normale		0	non	non	oui	0	1	0	0		1	oui	eleve	Acceptable	0	0	0	0	0	0	0	0	0	Pauvre	inf23		1	0
0888	Morondava	18	12a23m	0	0	non scolarise	Incorrecte			non	1a3m	Non	Domicile	Jamaismariee	Netravaille		normale		0	non	non	oui	0	0	0	0		1	oui	eleve	Limite	0	0	0	0	0	0	0	0	0	Riche	inf23		1	1
0890	Morondava	44	supegal36m	1	0	non scolarise	Correcte	int	protege	non	1a3m	Non	Domicile	Marieeactu	Travaille	2-4emenf	normale	4etplus	0	non	non	oui	0	1	0	0	entr24-48m	1	oui	faible	Limite	1	0	0	0	0	0	0	0	0	Pauvre	23a28	4a5	1	1
0892	Morondava	21	12a23m	0	1	non scolarise	Correcte	int	non protege	oui	inf1m	Persante	Centrsant	Marieeactu	Travaille	2-4emenf	normale	2a3	0			non	0	0	0	0	entr24-48m	1	oui	faible	Acceptable	0	0	0	0	0	0	0	0	0	Riche	inf23	3etmoins	0	0
0893	Morondava	31.34	24a35m	0	0	secondouplus	Correcte	int	protege	oui	1a3m	Persante	Centrsant	Marieeactu	Netravaille	Premenf	normale	unseul	0	oui	oui	non	0	0	0	0		1	oui	eleve	Acceptable	0	0	0	0	0	0	0	0	0	Riche	inf23	3etmoins	0	0
0894	Morondava	38.83	supegal36m	1	0	primaire	Correcte	int	protege	non	inf1m	Non	Domicile	Marieeactu	Travaille	5et plus	normale	4etplus	0	oui	oui	oui	0	1	1	0	sup 48m	1	oui	moyenfaible	Limite	0	0	0	0	0	0	0	0	0	Moyen pauvre	29a35	6etsup	1	1
0896	Morondava	21.75	12a23m	0	0	primaire	Incorrecte	int	protege	non	1a3m	Persante	Domicile	Marieeactu	Netravaille	2-4emenf	maigreur	4etplus	0	non	non	oui	0	0	0	0	entr24-48m	1	oui	eleve	Acceptable	0	0	0	0	0	0	0	0	0	Pauvre	36etplus	4a5	1	1
0897	Morondava	25	24a35m	0	0	non scolarise	Incorrecte	int	protege	non	inf1m	Non	Domicile	Marieeactu	Travaille	5et plus	exces	2a3	0	non	non	oui	0	0	0	0	sup 48m	1	oui	faible	Acceptable	0	0	0	0	0	0	0	0	0	Pauvre	29a35	4a5	0	1
0898	Morondava	23	12a23m	0	0	non scolarise	Correcte	int	protege	non	inf1m	Persante	Domicile	Marieeactu	Travaille	5et plus	exces	4etplus	0	non	non	oui	0	1	0	0	entr24-48m	1	oui	eleve	Acceptable	0	0	0	0	0	1	0	0	0	Pauvre	23a28	6etsup	1	1
0899	Morondava	14	12a23m	1	1	non scolarise	Incorrecte	int	non protege	non	inf1m	Persante	Domicile	Marieeactu	Travaille	Premenf	normale	unseul	0	non	non	oui	0	1	0	0		0	oui	faible	Acceptable	0	0	0	0	0	0	0	0	0	Moyen pauvre	inf23	3etmoins	0	1
0903	Morondava	56	supegal36m	0	0	primaire	Incorrecte	int	non protege	non	1a3m	Persante	Centrsant	Marieeactu	Netravaille	2-4emenf	normale	4etplus	0	oui	oui	non	0	0	0	0		1	oui	moyeneleve	Acceptable	0	0	0	0	0	0	0	0	0	Moyen pauvre	29a35	4a5	0	0
0904	Morondava	24	24a35m	0	0	non scolarise	Incorrecte	int	non protege	non	inf1m	Matrone	Domicile	Marieeactu	Travaille	5et plus	normale	4etplus	0	non	non	oui	0	1	0	0	sup 48m	0	oui	faible	Pauvre	0	0	0	0	0	1	0	0	0	Moyen pauvre	29a35	6etsup	0	1
0905	Morondava	42	supegal36m	0	0	non scolarise	Correcte	int	protege	non	1a3m	Persante	Centrsant	Marieeactu	Netravaille		normale		0	oui	oui	oui	0	0	1	1		1	oui	moyeneleve	Acceptable	1	0	0	0	0	0	0	0	0	Moyen riche	36etplus		0	0
0907	Morondava	31.57	24a35m	0	0	non scolarise	Correcte	int	non protege	non	inf1m	Persante	Domicile	Marieeactu	Travaille	5et plus	normale	4etplus	0	oui	oui	oui	0	1	0	0	entr24-48m	1	oui	moyeneleve	Acceptable	0	0	0	0	0	0	0	0	0	Pauvre	29a35	6etsup	1	1
0909	Morondava	8	6a11m	0	1	primaire	Incorrecte	int	non protege	non	inf1m	Persante	Domicile	Marieeactu	Travaille	5et plus	normale	4etplus	0	oui	non	non	0	1	0	0	entr24-48m	1	oui	moyenfaible	Acceptable	0	0	0	0	0	0	0	0	0	Moyen riche	29a35	6etsup	1	0
0911	Morondava	11.89	6a11m	1	1	primaire	Correcte	int	non protege	non	1a3m	Persante	Domicile	Marieeactu	Netravaille	Premenf	normale	unseul	0	oui	oui	oui	0	0	0	0		1	oui	eleve	Acceptable	0	0	0	0	0	0	0	0	0	Moyen riche	inf23	3etmoins	1	0
0913	Morondava	48.26	supegal36m	0	0	non scolarise	Incorrecte	int	protege	non	supegal4m	Non	Domicile	Etemariee	Travaille		normale		0	oui	oui	oui	0	0	0	0		1	oui	moyenfaible	Acceptable	0	0	0	0	0	0	0	0	0	Riche	29a35		0	1
0914	Morondava	53.32	supegal36m	1	0	non scolarise	Incorrecte	int	protege	non	inf1m	Non	Domicile	Etemariee	Travaille	2-4emenf	normale	4etplus	0	oui	oui	oui	0	0	0	0	entr24-48m	0	oui	faible	Acceptable	0	0	0	0	0	1	0	2	0	Moyen riche	29a35	4a5	0	1
0919	Morondava	36	supegal36m	1	0	non scolarise	Incorrecte	int	protege	non	inf1m	Non	Domicile	Marieeactu	Travaille	2-4emenf	normale	4etplus	0	non	oui	non	0	1	0	0	entr24-48m	1	non	eleve	Acceptable	0	0	0	0	0	0	0	0	0	Moyen pauvre	29a35	4a5	0	1
0920	Morondava	48	supegal36m	1	0	primaire	Correcte	int	protege	non	inf1m	Persante	Domicile	Marieeactu	Travaille	2-4emenf	normale	4etplus	0	oui	oui	non	0	0	0	0	entr24-48m	1	oui	moyenfaible	Acceptable	0	0	0	0	0	0	0	0	0	Moyen riche	29a35	6etsup	1	0
0921	Morondava	15.64	12a23m	1	1	non scolarise	Correcte	int	non protege	non	inf1m	Non	Domicile	Marieeactu	Travaille	5et plus	maigreur	4etplus	0	oui	oui	oui	0	0	0	0	entr24-48m	1	oui	faible	Limite	0	0	0	0	0	0	0	0	0	Moyen pauvre	23a28	6etsup	0	1
0922	Morondava	47.84	supegal36m	1	0	non scolarise	Correcte	int	protege	non	1a3m	Persante	Domicile	Marieeactu	Travaille	2-4emenf	normale	4etplus	0	oui	non	oui	0	0	0	0	7-24m	1	oui	eleve	Limite	0	0	0	0	0	1	0	0	0	Moyen pauvre	23a28	6etsup	1	0
0924	Morondava	45.86	supegal36m	0	0	primaire	Correcte	int	non protege	non	inf1m	Matrone	Domicile	Marieeactu	Travaille	2-4emenf	normale	4etplus	0	non	non	oui	0	0	0	0	entr24-48m	1	oui	moyenfaible	Limite	0	0	0	0	0	0	0	0	0	Moyen pauvre	23a28	4a5	1	0
0926	Morondava	14.13	12a23m	0	1	non scolarise	Incorrecte	int	non protege	non	inf1m	Matrone	Domicile	Marieeactu	Travaille	5et plus	normale	4etplus	0	non	non	oui	0	1	0	1	sup 48m	1	oui	faible	Limite	0	0	0	0	0	0	0	0	0	Pauvre	29a35	4a5	0	1
0929	Morondava	21.26	12a23m	1	0	primaire	Correcte	int	protege	non	inf1m	Matrone	Domicile	Marieeactu	Travaille	2-4emenf	normale	4etplus	0	non	non	oui	0	1	0	0	entr24-48m	1	oui	moyeneleve	Limite	0	0	0	0	0	0	0	0	0	Moyen pauvre	23a28	4a5	1	0
0932	Morondava	44.39	supegal36m	1	0	primaire	Correcte	int	non protege	non	inf1m	Persante	Centrsant	Marieeactu	Travaille	2-4emenf	normale	4etplus	0	non	non	oui	0	1	0	1	entr24-48m	1	oui	faible	Acceptable	0	0	0	0	0	1	0	0	0	Moyen riche	23a28	4a5	0	0
0933	Morondava	27	24a35m	0	0	non scolarise	Incorrecte	int	non protege	non	1a3m	Matrone	Domicile	Marieeactu	Travaille		exces		0	non	non	oui	0	1	0	0		1	oui	eleve	Limite	0	0	0	0	0	0	0	0	0	Moyen pauvre	36etplus		0	1
0937	Morondava	25.36	24a35m	0	0	primaire	Incorrecte	int	non protege	non	inf1m	Persante	Domicile	Etemariee	Travaille	2-4emenf	maigreur	2a3	0	non	non	non	0	0	1	0	7-24m	0	oui	moyeneleve	Acceptable	1	0	0	0	0	0	0	0	0	Riche	23a28	3etmoins	1	1
0939	Morondava	54.57	supegal36m	0	0	primaire	Correcte	int	protege	non	1a3m	Non	Domicile	Marieeactu	Netravaille	5et plus	normale	4etplus	0	oui	non	oui	0	1	0	0	sup 48m	0	non	eleve	Acceptable	0	0	0	0	0	0	0	0	0	Pauvre	29a35	6etsup	1	1
0942	Morondava	29.77	24a35m	1	0	non scolarise	Incorrecte	int	protege	non	inf1m	Persante	Centrsant	Etemariee	Travaille	Premenf	normale	2a3	0	non	non	non	0	0	0	0		1	oui	moyenfaible	Acceptable	0	0	0	0	0	0	0	0	0	Moyen pauvre	inf23	3etmoins	1	0
0945	Morondava	30.95	24a35m	1	0	secondouplus	Correcte	int	non protege	non	inf1m	Persante	Domicile	Marieeactu	Travaille		exces		0	oui	oui	non	0	0	0	0		1	oui	eleve	Acceptable	0	0	0	0	0	0	0	0	0	Riche	29a35		0	0
0948	Morondava	23	12a23m	1	1	non scolarise	Correcte	int	non protege	non	inf1m	Matrone	Domicile	Etemariee	Travaille	2-4emenf	maigreur	2a3	0	non	non	non	0	1	0	1	sup 48m	0	oui	eleve	Acceptable	0	0	0	0	0	0	0	0	0	Pauvre	23a28	3etmoins	1	0
0950	Morondava	25.82	24a35m	0	0	primaire	Incorrecte	int	protege	non	inf1m	Persante	Domicile	Marieeactu	Netravaille	Premenf	normale	unseul	0	non	oui	oui	0	1	1	0		1	oui	moyenfaible	Limite	0	0	0	0	0	0	0	0	0	Pauvre	inf23	3etmoins	1	0
0955	Morondava	22.74	12a23m	0	0	secondouplus	Correcte	int	non protege	oui	1a3m	Persante	Domicile	Marieeactu	Travaille	Premenf	maigreur	2a3	0	oui	oui	non	0	0	0	0		1	oui	faible	Acceptable	0	0	0	0	0	0	0	0	0	Moyen riche	inf23	3etmoins	0	1
0956	Morondava	36	supegal36m	0	0	primaire	Correcte	int	protege	oui	inf1m	Persante	Domicile	Marieeactu	Travaille	5et plus	normale	4etplus	0	non	non	non	0	1	0	1	sup 48m	1	oui	moyenfaible	Acceptable	0	0	0	0	0	0	0	0	0	Riche	29a35	4a5	0	0
0957	Morondava	48	supegal36m	0	0	non scolarise	Correcte	int	non protege	non	inf1m	Matrone	Domicile	Marieeactu	Travaille	2-4emenf	normale	4etplus	0	non	non	non	0	0	1	0	entr24-48m	1	oui	moyeneleve	Acceptable	0	0	1	0	0	0	0	0	0	Moyen pauvre	36etplus	4a5	0	0
0961	Morondava	32.16	24a35m	1	0	non scolarise	Correcte	int	non protege	non	supegal4m	Non	Domicile	Marieeactu	Netravaille	5et plus	normale	4etplus	0	non	non	oui	0	1	0	0		1	oui	eleve	Pauvre	0	0	0	0	0	0	0	0	0	Moyen riche		6etsup	0	1
0963	Morondava	9.13	6a11m	0	1	primaire	Correcte	int	protege	non	supegal4m	Persante	Domicile	Marieeactu	Travaille	5et plus	normale	4etplus	0	non	non	oui	0	0	0	0	entr24-48m	1	oui	moyeneleve	Acceptable	0	0	0	0	0	0	0	0	0	Pauvre	29a35	6etsup	1	0
0966	Morondava	57	supegal36m	0	0	primaire	Incorrecte	int	non protege	non	supegal4m	Persante	Domicile	Marieeactu	Netravaille	Premenf	maigreur	2a3	0	non	non	non	0	1	0	0		1	oui	moyeneleve	Acceptable	0	0	0	0	0	0	0	0	0	Moyen pauvre	inf23	3etmoins	1	0
0968	Morondava	50	supegal36m	0	0	non scolarise	Correcte	int	protege	non	1a3m	Non	Domicile	Marieeactu	Netravaille	5et plus	maigreur	4etplus	0	oui	non	oui	0	1	0	0	7-24m	1	oui	eleve	Pauvre	0	0	0	0	0	0	0	0	0	Pauvre	29a35	6etsup	0	1
0970	Morondava	27.96	24a35m	1	0	non scolarise	Correcte	int	protege	non	supegal4m	Non	Domicile	Marieeactu	Travaille	2-4emenf	exces	2a3	0	oui	oui	oui	0	1	0	0	7-24m	1	oui	faible	Limite	0	0	0	0	0	0	0	0	0	Moyen pauvre		3etmoins	1	1
0972	Morondava	30	24a35m	1	0	non scolarise	Correcte	int	protege	non	inf1m	Persante	Centrsant	Jamaismariee	Travaille		normale		0	oui	oui	oui	0	0	0	0		1	oui	moyenfaible	Limite	0	0	0	0	0	0	0	0	0	Moyen riche	29a35		1	1
0974	Morondava	48	supegal36m	0	0	non scolarise	Incorrecte	int	non protege	non	1a3m	Matrone	Domicile	Marieeactu	Travaille	5et plus	normale	4etplus	0	non	non	oui	0	0	0	0	entr24-48m	1	oui	moyeneleve	Limite	1	0	0	0	0	0	0	0	0	Moyen pauvre	36etplus	6etsup	1	1
0977	Morondava	18.4	12a23m	1	1	primaire	Incorrecte	int	protege	non	1a3m	Persante	Domicile	Marieeactu	Travaille	2-4emenf	maigreur	4etplus	0	non	non	oui	0	0	0	0	sup 48m	1	oui	moyenfaible	Acceptable	1	0	0	0	0	0	0	0	0	Pauvre		4a5	0	0
0982	Morondava	20.63	12a23m	0	0	primaire	Correcte	int	protege	non	supegal4m		Domicile	Marieeactu	Travaille		normale		0	oui	oui	oui	0	0	0	0		1	oui	eleve	Limite	0	0	0	0	0	0	0	0	0	Riche	36etplus		1	1
0984	Morondava	26	24a35m	1	0	non scolarise	Correcte	int	non protege	non	1a3m	Matrone	Domicile	Marieeactu	Travaille	2-4emenf	normale	2a3	0	non	non	oui	0	0	0	0	7-24m	1	oui	faible	Limite	0	0	0	0	0	0	0	0	0	Pauvre	inf23	3etmoins	0	1
0986	Morondava	38	supegal36m	0	0	primaire	Correcte	int	non protege	non	supegal4m	Persante	Domicile	Marieeactu	Travaille	Premenf	normale	unseul	0	oui	oui	oui	0	1	0	0		1	oui	moyenfaible	Acceptable	0	0	0	0	0	0	0	0	0	Moyen pauvre	inf23	3etmoins	0	0
0988	Morondava	32.39	24a35m	1	0	primaire	Correcte	int	non protege	non	1a3m	Non	Domicile	Marieeactu	Netravaille	Premenf	maigreur	2a3	0	non	non	non	0	0	0	0		1	oui	moyeneleve	Acceptable	0	0	0	0	0	0	0	0	0	Pauvre	inf23	3etmoins	0	0
0989	Morondava	11.66	6a11m	0	1	non scolarise	Correcte	int	protege	non	1a3m	Non	Domicile	Jamaismariee	Travaille	5et plus	normale	4etplus	0	non	non	oui	0	1	1	0	entr24-48m	1	oui	eleve	Limite	1	0	0	0	0	0	0	0	0	Pauvre	29a35	6etsup	0	0
0991	Morondava	37.55	supegal36m	0	0	primaire	Correcte	int	protege	oui	1a3m	Persante	Domicile	Marieeactu	Netravaille	Premenf	normale	unseul	0	oui	oui	oui	0	1	1	1		1	oui	moyeneleve	Acceptable	1	0	0	0	0	0	0	0	0	Riche	inf23	3etmoins	1	0
0992	Morondava	37.22	supegal36m	0	0	primaire	Incorrecte	int	protege	non	inf1m	Persante	Centrsant	Marieeactu	Travaille	Premenf	normale	unseul	0	oui	oui	oui	0	1	0	1		1	oui	moyenfaible	Acceptable	0	0	0	0	0	0	0	0	0	Moyen riche	inf23	3etmoins	1	1
0993	Morondava	18.63	12a23m	0	1	primaire	Correcte	int	non protege	non	supegal4m	Persante	Domicile	Marieeactu	Netravaille	2-4emenf	normale	2a3	0	oui	oui	non	0	1	0	0		1	oui	eleve	Acceptable	0	0	0	0	0	0	0	0	0	Moyen riche	inf23	3etmoins	1	0
0994	Morondava	43.99	supegal36m	0	0	non scolarise	Correcte	int	non protege	non	inf1m	Persante	Centrsant	Marieeactu	Travaille		normale		0	oui	oui	oui	0	1	0	0		1	oui	moyenfaible	Acceptable	0	0	0	0	0	0	0	0	0	Moyen riche	36etplus		0	0
0995	Morondava	49.25	supegal36m	0	0	non scolarise	Correcte	int	protege	non	inf1m	Persante	Domicile	Marieeactu	Travaille		normale		0	oui	oui	oui	0	0	0	0		1	oui	moyenfaible	Acceptable	0	0	0	0	0	0	0	0	0	Riche	36etplus		1	1
0996	Morondava	20	12a23m	0	1	primaire	Incorrecte	int	protege	oui	1a3m	Persante	Domicile	Marieeactu	Netravaille	2-4emenf	normale	4etplus	0	non	non	oui	0	1	1	0	entr24-48m	1	oui	moyeneleve	Pauvre	0	0	0	0	0	0	0	0	0	Moyen riche	inf23	4a5	1	1
0997	Morondava	48	supegal36m	0	0	primaire	Incorrecte			non	1a3m	Persante	Domicile	Marieeactu	Netravaille		maigreur		0	oui	oui	oui	0	0	1	0		1	oui	faible	Limite	0	0	0	0	0	0	0	0	0	Moyen riche	36etplus		1	1
0998	Morondava	16	12a23m	0	1	primaire	Incorrecte	int	protege	non	inf1m	Persante	Domicile	Marieeactu	Travaille	2-4emenf	normale	2a3	0	oui	oui	non	0	1	0	1	7-24m	0	oui	eleve	Acceptable	0	0	0	0	0	0	0	0	0	Riche	inf23	3etmoins	1	0
1000	Morondava	39.39	supegal36m	0	0	non scolarise	Incorrecte	int	protege	non	inf1m	Persante	Domicile	Marieeactu	Travaille	2-4emenf	normale	2a3	0	non	non	non	0	1	1	1	7-24m	1	oui	moyenfaible	Acceptable	0	0	0	0	0	0	0	0	0	Moyen riche	23a28	3etmoins	1	0
1002	Morondava	35.15	24a35m	0	0	primaire	Incorrecte	int	non protege	oui	1a3m	Persante	Domicile	Marieeactu	Travaille	2-4emenf	normale	4etplus	0	non	non	non	0	0	1	0	entr24-48m	0	oui	faible	Limite	1	0	0	0	0	0	0	0	0	Moyen pauvre	29a35	4a5	0	0
1004	Morondava	16.53	12a23m	1	0	primaire	Incorrecte	int	protege	non	1a3m	Persante	Domicile	Marieeactu	Netravaille	5et plus	normale	4etplus	0	oui	non	oui	0	1	0	1	7-24m	1	oui	moyeneleve	Acceptable	0	0	0	0	0	0	0	0	0	Moyen pauvre	29a35	6etsup	0	0
1005	Morondava	24.18	24a35m	0	0	primaire	Correcte	int	non protege	oui	1a3m	Persante	Centrsant	Marieeactu	Travaille	Premenf	normale	unseul	0	non	non	non	0	1	0	0		1	oui	moyenfaible	Acceptable	0	0	0	0	0	0	0	0	0	Moyen riche	inf23	3etmoins	0	1
1006	Morondava	29	24a35m	0	1	primaire	Correcte	int	non protege	non	1a3m	Persante	Centrsant	Marieeactu	Netravaille	Premenf	normale	unseul	0	non	non	oui	0	0	1	1		1	oui	faible	Acceptable	0	0	0	0	0	0	0	0	0	Riche	inf23	3etmoins	0	0
1008	Morondava	10.51	6a11m	1	1	non scolarise	Incorrecte	int	non protege	non	supegal4m	Persante	Domicile	Marieeactu	Netravaille	5et plus	exces	4etplus	0	non	non	oui	0	0	0	0		1	oui	eleve	Acceptable	0	0	0	0	0	0	0	0	0	Riche		6etsup	1	0
1009	Morondava	17	12a23m	1	0	non scolarise	Incorrecte	int	protege	oui	1a3m	Persante	Domicile	Marieeactu	Travaille	2-4emenf	exces	4etplus	0	oui	oui	oui	0	0	0	0	sup 48m	1	oui	eleve	Acceptable	0	0	0	0	0	0	0	0	0	Moyen riche	inf23	4a5	0	1
1012	Morondava	8.28	6a11m	0	1	secondouplus	Correcte	int	non protege	non	inf1m	Persante	Centrsant	Marieeactu	Travaille	Premenf	maigreur	unseul	0	oui		non	1	1	0	0		1	oui	eleve	Limite	1	0	0	0	0	0	0	0	0	Riche	inf23	3etmoins	1	0
1013	Morondava	21	12a23m	0	1	primaire	Incorrecte	int	protege	non	1a3m	Persante	Centrsant	Marieeactu	Travaille	5et plus	maigreur	4etplus	0	non	non	oui	0	0	0	0	entr24-48m	0	oui	eleve	Pauvre	0	0	0	0	0	0	0	0	0	Pauvre	29a35	4a5	1	1
1014	Morondava	11.2	6a11m	0	1	non scolarise	Correcte	int	non protege	oui	inf1m	Persante	Domicile	Marieeactu	Travaille	5et plus	maigreur	4etplus	0	non	non	non	0	1	0	1	entr24-48m	1	oui	eleve	Acceptable	0	0	0	0	0	0	1	0	0	Pauvre	23a28	6etsup	0	0
1015	Morondava	48	supegal36m	0	0	primaire	Correcte	int	non protege	non	supegal4m	Persante	Domicile	Marieeactu	Travaille	5et plus	maigreur	4etplus	0	non	non	non	1	1	0	0	sup 48m	1	oui	eleve	Acceptable	0	0	0	0	0	0	0	0	0	Riche	36etplus	6etsup	1	1
1016	Morondava	26.09	24a35m	0	0	non scolarise	Correcte	int	non protege	non	inf1m	Persante	Centrsant	Marieeactu	Travaille	2-4emenf	maigreur	2a3	0	non	non	non	0	1	0	0	sup 48m	0	non	faible	Acceptable	1	0	0	0	0	0	0	0	0	Moyen riche	36etplus	3etmoins	0	1
1017	Morondava	19.75	12a23m	0	0	primaire	Correcte	int	protege	non	supegal4m	Persante	Centrsant	Marieeactu	Travaille		exces		0	oui	oui	non	0	0	0	0		1	oui	moyenfaible	Acceptable	0	0	0	0	0	0	0	0	0	Riche	29a35		0	1
1022	Morondava	28.32	24a35m	1	0	secondouplus	Incorrecte	int	non protege	non	inf1m	Persante	Centrsant	Marieeactu	Travaille		exces		0	oui	oui	oui	0	1	0	1		1	oui	moyenfaible	Acceptable	0	0	0	0	0	0	0	0	0	Riche	36etplus		0	0
1024	Morondava	38.97	supegal36m	1	0	primaire	Incorrecte	int	non protege	non	inf1m	Persante	Centrsant	Marieeactu	Travaille	Premenf	normale	unseul	0	non	non	oui	0	0	0	0		1	oui	moyenfaible	Acceptable	0	0	0	0	0	0	0	0	0	Moyen pauvre	inf23	3etmoins	1	1
1025	Morondava	39.89	supegal36m	0	0	primaire	Incorrecte	int	non protege	non	inf1m	Persante	Domicile	Marieeactu	Travaille	5et plus	exces	4etplus	0	non	non	oui	0	1	0	0	7-24m	1	oui	eleve	Acceptable	0	0	0	0	0	1	0	0	0	Moyen pauvre	23a28	4a5	0	0
1027	Morondava	8	6a11m	1	1	primaire	Incorrecte	int	non protege	non	inf1m	Persante	Domicile	Marieeactu	Netravaille	Premenf	maigreur	unseul	0	oui	non	oui	0	1	1	1		1	oui	moyenfaible	Acceptable	0	0	0	0	0	0	0	0	0	Pauvre	inf23	3etmoins	1	0
1028	Morondava	14.06	12a23m	0	1	non scolarise	Incorrecte	int	non protege	oui	inf1m	Persante	Domicile	Marieeactu	Travaille	Premenf	maigreur	unseul	0			non	0	1	1	0		1	oui	faible	Acceptable	0	0	0	0	0	0	0	0	0	Moyen riche	inf23	3etmoins	0	0
1029	Morondava	24.51	24a35m	1	1	primaire	Correcte	int	protege	oui	inf1m	Non	Domicile	Marieeactu	Travaille	5et plus	normale	4etplus	0	non	non	non	1	0	0	0	entr24-48m	1	oui	eleve	Limite	0	0	0	0	0	0	0	0	0	Pauvre	36etplus	6etsup	0	1
1030	Morondava	40.87	supegal36m	0	0	secondouplus	Incorrecte	int	non protege	non	inf1m	Persante	Domicile	Marieeactu	Travaille	2-4emenf	normale	2a3	0	non	non	non	1	0	1	0	entr24-48m	1	oui	eleve	Acceptable	0	0	0	0	0	0	0	0	0	Moyen riche	23a28	3etmoins	1	0
1037	Morondava	28.98	24a35m	0	0	primaire	Incorrecte	int	non protege	non	1a3m	Persante	Domicile	Marieeactu	Travaille	5et plus	exces	4etplus	0	non	non	oui	0	1	0	0	entr24-48m	1	oui	eleve	Limite	0	0	0	0	0	0	0	0	0	Moyen riche	23a28	4a5	0	0
1043	Morondava	11.79	6a11m	1	1	non scolarise	Incorrecte	ext	non protege	non	inf1m	Persante	Domicile	Marieeactu	Netravaille	2-4emenf	maigreur	2a3	0	non	non	non	0	0	0	0	entr24-48m	0	non	moyenfaible	Acceptable	0	0	0	0	0	0	0	0	0	Moyen riche	inf23	3etmoins	1	0
1048	Morondava	8.67	6a11m	0	1	primaire	Incorrecte	int	non protege	non	1a3m	Persante	Centrsant	Marieeactu	Netravaille	2-4emenf	normale	2a3	0	oui	non	non	0	0	1	0		1	non	moyeneleve	Acceptable	0	0	0	0	0	0	0	0	0	Riche	29a35	3etmoins	0	0
1049	Morondava	6.97	6a11m	1	1	secondouplus	Incorrecte	int	non protege	oui	inf1m	Persante	Centrsant	Marieeactu	Travaille	2-4emenf	maigreur	2a3	0	oui		non	0	1	1	0	entr24-48m	0	non	moyenfaible	Limite	0	0	0	0	0	0	0	0	0	Riche	inf23	3etmoins	0	0
1050	Morondava	15	12a23m	0	1	primaire	Incorrecte	int	non protege	non	1a3m	Non	Domicile	Marieeactu	Netravaille	2-4emenf	normale	2a3	0	non	non	oui	0	0	0	0		1	non	eleve	Acceptable	0	0	0	0	0	0	0	0	0	Moyen riche	inf23	3etmoins	0	0
1051	Morondava	24.25	24a35m	0	0	secondouplus	Incorrecte	int	protege	oui	inf1m	Persante	Domicile	Marieeactu	Travaille	2-4emenf	normale	2a3	0	non	non	oui	0	0	0	0	entr24-48m	1	oui	eleve	Acceptable	0	0	0	0	0	0	0	0	0	Moyen riche	inf23	3etmoins	0	0
1052	Morondava	29.08	24a35m	1	0	primaire	Correcte	int	non protege	non	inf1m	Persante	Domicile	Marieeactu	Travaille	2-4emenf	normale	2a3	0	oui	oui	oui	0	0	0	0	entr24-48m	1	oui	moyenfaible	Acceptable	0	1	0	0	0	0	0	0	0	Pauvre	23a28	4a5	1	1
1056	Morondava	46.16	supegal36m	0	0	primaire	Incorrecte	int	non protege	non	1a3m	Persante	Domicile	Marieeactu	Travaille	2-4emenf	exces	2a3	0	oui	oui	non	1	1	0	0	sup 48m	1	non	eleve	Acceptable	0	0	0	0	0	0	0	0	0	Riche	29a35	3etmoins	0	0
1061	Morondava	7.23	6a11m	0	1	non scolarise	Incorrecte	int	non protege	non	inf1m	Persante	Domicile	Marieeactu	Netravaille	2-4emenf	maigreur	2a3	0	non	non	non	0	1	0	0	sup 48m	0	non	faible	Acceptable	0	0	0	0	0	0	0	0	0	Moyen pauvre	inf23	3etmoins	0	0
1064	Morondava	20.8	12a23m	1	0	primaire	Incorrecte	int	protege	non	inf1m	Matrone	Domicile	Marieeactu	Travaille	Premenf	normale	unseul	0	oui	oui	oui	0	1	0	1		1	oui	moyenfaible	Acceptable	0	0	0	0	0	0	0	0	0	Pauvre	inf23	3etmoins	1	1
1073	Morondava	44.09	supegal36m	0	0	primaire	Correcte	int	protege	non	1a3m	Persante	Centrsant	Marieeactu	Travaille	5et plus	normale	4etplus	0	non	non	non	0	1	1	1	entr24-48m	1	oui	moyenfaible	Acceptable	0	0	0	0	0	0	0	0	0	Moyen riche	23a28	4a5	1	1
1075	Morondava	27.4	24a35m	0	0	secondouplus	Correcte	ext	non protege	oui	supegal4m	Persante	Centrsant	Marieeactu	Travaille	2-4emenf	exces	2a3	0	oui	oui	non	0	1	0	1	entr24-48m	1	oui	eleve	Acceptable	1	0	1	0	0	0	0	0	0	Riche	29a35	3etmoins	0	0
1076	Morondava	20.11	12a23m	0	0	primaire	Correcte	int	protege	oui	supegal4m	Persante	Domicile	Marieeactu	Travaille	Premenf	normale	unseul	0	oui	oui	non	0	1	0	1		1	oui	eleve	Acceptable	0	0	0	0	0	0	0	0	0	Riche	inf23	3etmoins	0	0
1077	Morondava	30	24a35m	1	0	primaire	Incorrecte	int	non protege	non	inf1m	Matrone	Domicile	Etemariee	Travaille	2-4emenf	maigreur	2a3	0	oui	oui	non	0	0	0	0	7-24m	0	oui	eleve	Acceptable	1	0	0	0	0	0	0	0	0	Riche	29a35	3etmoins	0	1
1082	Morondava	42	supegal36m	0	0	primaire	Correcte	int	non protege	non	supegal4m	Persante	Domicile	Marieeactu	Travaille	2-4emenf	maigreur	2a3	0	non	non	oui	0	0	0	0	sup 48m	0	oui	faible	Acceptable	0	0	0	0	0	0	0	0	0	Moyen riche		3etmoins	0	1
1087	Morondava	17.51	12a23m	1	0	non scolarise	Incorrecte	int	protege	non	1a3m	Persante	Centrsant	Marieeactu	Travaille	5et plus	maigreur	4etplus	0	non	oui	oui	0	0	0	0	entr24-48m	1	non	eleve	Limite	0	0	0	0	0	0	0	0	0	Moyen riche	29a35	6etsup	0	1
1089	Morondava	28.98	24a35m	0	0	secondouplus	Correcte	int	protege	non	inf1m	Persante	Centrsant	Marieeactu	Travaille	Premenf	normale	unseul	0	non	non	non	0	1	1	1		1	non	eleve	Acceptable	0	0	0	0	0	0	0	0	0	Riche	29a35	3etmoins	1	0
1090	Morondava	59.83	supegal36m	1	0	primaire	Incorrecte	int	protege	non	1a3m	Persante	Domicile	Marieeactu	Travaille	2-4emenf	exces	4etplus	0	non	non	oui	0	1	1	1	entr24-48m	0	oui	eleve	Acceptable	0	0	0	0	0	0	0	0	0	Moyen riche	23a28	4a5	1	0
1091	Morondava	8.51	6a11m	1	1	non scolarise	Incorrecte	int	non protege	non	1a3m	Non	Domicile	Marieeactu	Netravaille	5et plus	normale	4etplus	0	non	non	oui	0	1	0	1		1	non	eleve	Limite	0	0	0	0	0	0	0	0	0	Moyen pauvre		4a5	1	0
1092	Morondava	10.91	6a11m	1	1	primaire	Correcte	int	non protege	non	inf1m	Persante	Domicile	Marieeactu	Travaille	Premenf	normale	unseul	0	non	non	non	0	0	0	1		1	oui	moyenfaible	Acceptable	0	0	0	0	0	0	0	0	0	Moyen pauvre	inf23	3etmoins	1	0
1096	Morondava	17.15	12a23m	1	1	primaire	Correcte	int	protege	non	inf1m	Persante	Domicile	Marieeactu	Travaille	2-4emenf	exces	4etplus	0	non	non	oui	0	1	0	0	entr24-48m	1	oui	faible	Acceptable	0	0	0	0	0	0	0	0	0	Pauvre		4a5	1	0
1100	Morondava	39.75	supegal36m	0	0	non scolarise	Incorrecte	int	non protege	non	1a3m	Persante	Domicile	Marieeactu	Travaille	2-4emenf	normale	4etplus	0	non	non	oui	0	0	0	0	sup 48m	1	oui	moyenfaible	Limite	0	0	0	0	0	0	0	0	0	Moyen riche	36etplus	4a5	0	1
1102	Morondava	11.89	6a11m	0	1	primaire	Incorrecte	int	non protege	non	1a3m	Persante	Domicile	Jamaismariee	Travaille	Premenf	maigreur	unseul	0	oui		oui	0	1	0	0		0	non	moyenfaible	Acceptable	0	0	0	0	0	0	0	0	0	Pauvre	inf23	3etmoins	1	0
1104	Morondava	46.72	supegal36m	1	0	non scolarise	Correcte	int	non protege	non	supegal4m	Persante	Domicile	Marieeactu	Travaille	2-4emenf	normale	2a3	0	non	oui	non	0	1	1	1	entr24-48m	0	oui	moyenfaible	Acceptable	0	0	0	0	0	0	0	0	0	Moyen riche	inf23	3etmoins	1	1
1107	Morondava	8.31	6a11m	1	1	primaire	Incorrecte	int	non protege	non	1a3m	Persante	Domicile	Marieeactu	Netravaille	2-4emenf	normale	2a3	0	non	non	non	0	0	1	1		1	non	eleve	Acceptable	0	0	0	0	0	0	0	0	0	Riche	23a28	3etmoins	0	0
1109	Morondava	21.22	12a23m	1	0	primaire	Correcte	int	non protege	oui	1a3m	Persante	Domicile	Marieeactu	Travaille	5et plus	normale	4etplus	0	oui	oui	oui	1	0	0	0	sup 48m	1	oui	eleve	Acceptable	0	0	0	0	0	0	0	0	0	Riche	36etplus	6etsup	1	0
1110	Morondava	25	24a35m	0	0	primaire	Incorrecte	int	non protege	oui	inf1m	Persante	Domicile	Marieeactu	Travaille		normale		0	non	non	non	0	1	0	1		1	oui	moyenfaible	Acceptable	1	0	0	0	0	0	0	0	0	Moyen riche	36etplus		1	0
1114	Morondava	25	24a35m	1	0	non scolarise	Incorrecte	int	non protege	oui	inf1m	Matrone	Domicile	Marieeactu	Travaille	Premenf	normale	2a3	0	non	non	oui	0	0	0	0		1	oui	eleve	Limite	0	0	0	0	0	0	0	0	0	Moyen riche	23a28	3etmoins	0	1
1118	Morondava	42	supegal36m	0	0	non scolarise	Incorrecte	int	protege	non	1a3m	Non	Domicile	Marieeactu	Netravaille		maigreur		0	non	non	oui	0	1	1	1		1	oui	faible	Limite	0	0	0	0	0	0	0	0	0	Moyen riche	36etplus		1	1
1120	Morondava	42	supegal36m	1	0	non scolarise	Correcte	int	non protege	non	1a3m	Persante	Domicile	Marieeactu	Netravaille	5et plus	normale	4etplus	0	oui	oui	oui	0	0	0	0		1	oui	faible	Acceptable	0	0	0	0	0	0	0	0	0	Moyen riche	23a28	6etsup	1	1
1125	Morondava	49	supegal36m	1	0	non scolarise	Correcte	int	protege	non	supegal4m	Persante	Domicile	Marieeactu	Travaille	5et plus	normale	4etplus	0	oui	oui	oui	0	1	1	1	sup 48m	1	oui	moyeneleve	Limite	0	0	0	0	0	1	0	0	0	Pauvre		6etsup	0	1
1128	Morondava	16	12a23m	0	0	non scolarise	Incorrecte	int	non protege	non	inf1m	Persante	Domicile	Etemariee	Travaille		maigreur		0	oui	oui	oui	0	0	1	0		1	oui	eleve	Limite	0	0	0	0	0	0	0	0	0	Moyen pauvre	36etplus		0	1
1132	Morondava	40.44	supegal36m	0	0	non scolarise	Correcte	int	protege	non	inf1m	Persante	Domicile	Marieeactu	Travaille	2-4emenf	normale	2a3	0	non	non	oui	0	1	1	1	entr24-48m	1	oui	eleve	Acceptable	0	0	0	0	0	0	0	0	0	Pauvre	23a28	3etmoins	0	1
1133	Morondava	28.45	24a35m	1	0	non scolarise	Incorrecte	int	non protege	oui	inf1m	Persante	Domicile	Marieeactu	Travaille	2-4emenf	normale	4etplus	0	non	non	oui	0	1	0	0	entr24-48m	1	oui	eleve	Acceptable	0	0	0	0	0	0	0	0	0	Moyen pauvre	inf23	4a5	0	1
1136	Morondava	48	supegal36m	1	0	non scolarise	Correcte	int	non protege	non	inf1m	Matrone	Domicile	Marieeactu	Travaille		normale		0	non	non	oui	0	1	0	0		1	oui	moyenfaible	Acceptable	0	0	0	0	0	0	0	0	0	Moyen pauvre	36etplus		0	1
1143	Morondava	28.22	24a35m	0	0	primaire	Incorrecte	int	non protege	non	1a3m	Persante	Domicile	Etemariee	Netravaille	2-4emenf	normale	2a3	0	oui	oui	oui	0	0	0	0		0	non	eleve	Acceptable	0	0	0	0	0	0	0	0	0	Moyen riche	23a28	3etmoins	0	1
1144	Morondava	31.7	24a35m	0	0	primaire	Incorrecte	int	protege	non	1a3m	Persante	Domicile	Etemariee	Travaille	Premenf	normale	unseul	0	oui	oui	oui	0	1	0	1		1	oui	faible	Acceptable	0	0	0	0	0	0	0	0	0	Riche	inf23	3etmoins	1	0
1146	Morondava	15.24	12a23m	0	0	primaire	Incorrecte	int	protege	oui	1a3m	Matrone	Domicile	Etemariee	Netravaille	2-4emenf	maigreur	2a3	0	oui	non	oui	0	1	1	1	entr24-48m	0	oui	eleve	Limite	0	0	0	0	0	0	0	0	0	Riche	inf23	3etmoins	1	1
1147	Morondava	15.8	12a23m	1	0	primaire	Correcte	int	non protege	non	inf1m	Persante	Centrsant	Marieeactu	Travaille	5et plus	normale	4etplus	0	oui	oui	oui	0	1	0	1	sup 48m	1	oui	eleve	Acceptable	0	0	0	0	0	0	0	0	0	Riche	36etplus	4a5	1	0
1150	Morondava	26.15	24a35m	1	0	primaire	Incorrecte	int	non protege	non	1a3m	Persante	Domicile	Marieeactu	Travaille	2-4emenf	maigreur	unseul	0	oui	oui	oui	0	1	1	0		1	non	moyeneleve	Acceptable	0	0	0	0	0	0	0	0	0	Riche	23a28	4a5	0	0
1151	Morondava	21.39	12a23m	1	0	primaire	Incorrecte	int	non protege	non	inf1m	Persante	Domicile	Marieeactu	Travaille	Premenf	maigreur	unseul	0	oui	oui	non	0	0	0	0		1	oui	eleve	Acceptable	1	0	0	0	0	0	0	0	0	Riche	inf23	3etmoins	0	0
1153	Morondava	33.15	24a35m	0	0	primaire	Correcte	int	non protege	non	inf1m	Persante	Domicile	Marieeactu	Travaille	5et plus	maigreur	4etplus	0	oui	oui	non	0	1	0	1	entr24-48m	1	non	eleve	Acceptable	1	0	0	0	0	0	0	0	0	Riche	36etplus	4a5	0	0
1158	Morondava	26	24a35m	1	0	primaire	Incorrecte	int	non protege	oui	supegal4m	Persante	Domicile	Jamaismariee	Travaille	Premenf	normale	unseul	0	oui	non	oui	0	0	0	0		1	non	faible	Limite	1	0	0	0	0	0	0	0	0	Riche	inf23	3etmoins	1	0
1159	Morondava	48	supegal36m	0	0	non scolarise	Correcte	int	non protege	non	1a3m	Persante	Centrsant	Marieeactu	Travaille	5et plus	maigreur	4etplus	0	non	non	oui	0	0	0	0	sup 48m	0	oui	eleve	Acceptable	1	0	0	0	0	0	0	0	0	Pauvre	36etplus	6etsup	1	1
1162	Morondava	42	supegal36m	0	0	primaire	Correcte	int	protege	non	1a3m	Persante	Domicile	Etemariee	Travaille		maigreur		0	oui	non	non	0	1	0	1		1	oui	eleve	Acceptable	0	0	0	0	0	0	0	0	0	Moyen pauvre	36etplus		1	1
1163	Morondava	33.15	24a35m	1	0	secondouplus	Correcte	int	protege	non	1a3m	Persante	Centrsant	Marieeactu	Travaille	2-4emenf	maigreur	2a3	0	oui	oui	oui	0	1	0	0	entr24-48m	1	non	eleve	Acceptable	0	0	0	0	0	0	0	0	0	Riche	23a28	3etmoins	0	1
1165	Morondava	53.62	supegal36m	1	0	non scolarise	Incorrecte	int	non protege	oui	1a3m	Persante	Domicile	Marieeactu	Travaille		normale		0	non	non	non	0	0	0	0		1	oui	eleve	Acceptable	0	0	0	0	0	0	0	0	0	Moyen pauvre	29a35		1	0
1168	Morondava	36.24	supegal36m	1	0	non scolarise	Incorrecte	ext	non protege	non	inf1m	Persante	Centrsant	Etemariee	Travaille	Premenf	maigreur	2a3	0	oui	oui	oui	0	1	0	0		1	oui	eleve	Acceptable	1	0	0	0	0	0	0	0	0	Pauvre	inf23	3etmoins	0	1
1169	Morondava	19.68	12a23m	1	0	primaire	Incorrecte	int	protege	non	supegal4m	Persante	Centrsant	Marieeactu	Travaille	Premenf	normale	unseul	0	oui	oui	oui	0	1	1	1		1	non	faible	Acceptable	0	0	0	0	0	0	0	0	0	Riche	inf23	3etmoins	1	0
1171	Morondava	12.94	12a23m	1	1	primaire	Correcte	int	protege	non	1a3m	Persante	Domicile	Marieeactu	Travaille		normale		0	oui	oui	oui	0	1	1	0		1	non	eleve	Limite	0	0	0	0	0	0	0	0	0	Riche	23a28		0	0
1174	Morondava	41.79	supegal36m	0	0	non scolarise	Incorrecte	int	non protege	non	inf1m	Persante	Domicile	Jamaismariee	Travaille	2-4emenf	normale	2a3	0	non	non	oui	0	1	1	1	7-24m	0	oui	eleve	Acceptable	0	0	0	0	0	0	0	0	0	Moyen pauvre	23a28	3etmoins	1	0
1175	Morondava	10	6a11m	0	1	primaire	Incorrecte			non	1a3m	Matrone	Domicile	Marieeactu	Travaille	2-4emenf	maigreur	2a3	0	non	non	oui	0	0	1	0	entr24-48m	1	non	moyenfaible	Limite	0	0	0	0	0	0	0	0	0	Moyen riche	inf23	3etmoins	0	0
1177	Morondava	25.33	24a35m	0	0	secondouplus	Correcte	int	non protege	non	1a3m	Persante	Domicile	Marieeactu	Netravaille	2-4emenf	maigreur	2a3	0	non	non	non	0	0	0	0		1	oui	eleve	Acceptable	1	0	0	0	0	0	0	0	0	Riche	inf23	3etmoins	0	0
1178	Morondava	40.31	supegal36m	1	0	primaire	Correcte	int	non protege	non	inf1m	Matrone	Domicile	Marieeactu	Travaille	Premenf	normale	unseul	0	oui	oui	non	0	0	0	0		1	oui	moyeneleve	Acceptable	0	0	0	0	0	0	0	0	0	Moyen riche	inf23	3etmoins	1	0
1180	Morondava	7.82	6a11m	0	1	non scolarise	Correcte	int	protege	non	1a3m	Persante	Centrsant	Marieeactu	Travaille	2-4emenf	maigreur	2a3	0	oui		non	0	1	0	0	entr24-48m	1	oui	faible	Acceptable	0	0	0	0	0	0	0	0	0	Moyen riche	23a28	3etmoins	1	0
1181	Morondava	51	supegal36m	0	0	non scolarise	Correcte	int	non protege	non	inf1m	Persante	Domicile	Marieeactu	Travaille	Premenf	exces	unseul	0	non	non	oui	0	1	0	1		1	non	faible	Acceptable	0	0	0	0	0	0	0	0	0	Moyen riche		3etmoins	1	1
1182	Morondava	14.23	12a23m	0	1	non scolarise	Correcte	int	non protege	non	inf1m	Persante	Domicile	Marieeactu	Travaille	Premenf	normale	unseul	0	non	non	non	0	0	1	0		1	oui	faible	Acceptable	1	0	0	0	0	0	0	0	0	Moyen riche	inf23	3etmoins	1	0
1183	Morondava	16.89	12a23m	0	0	non scolarise	Incorrecte	int	protege	non	inf1m	Non	Domicile	Marieeactu	Travaille	5et plus	normale	4etplus	0	non	non	oui	0	1	0	1	sup 48m	1	oui	faible	Acceptable	0	0	1	0	0	0	0	0	0	Moyen pauvre		4a5	0	0
1184	Morondava	37.22	supegal36m	0	0	non scolarise	Incorrecte	int	non protege	non	inf1m	Persante	Domicile	Etemariee	Travaille	Premenf	normale	2a3	0	non	non	oui	0	0	0	0		0	oui	faible	Acceptable	0	0	0	0	0	0	0	0	0	Pauvre	inf23	3etmoins	0	1
1186	Morondava	44.19	supegal36m	1	0	non scolarise	Incorrecte	int	non protege	non	inf1m	Persante	Domicile	Marieeactu	Travaille	5et plus	normale	4etplus	0	non	non	oui	0	0	0	0	sup 48m	0	oui	moyenfaible	Acceptable	0	0	0	0	0	0	0	0	0	Pauvre	36etplus	6etsup	1	1
1190	Morondava	25.2	24a35m	1	0	non scolarise	Incorrecte	int	protege	oui	inf1m	Persante	Domicile	Etemariee	Travaille	2-4emenf	exces	2a3	0	non	non	oui	0	1	0	1	7-24m	1	oui	eleve	Acceptable	1	0	0	0	0	0	0	0	0	Riche	inf23	3etmoins	0	0
1191	Morondava	24.21	24a35m	1	1	primaire	Incorrecte	int	non protege	non	inf1m	Persante	Centrsant	Marieeactu	Travaille	2-4emenf	normale	2a3	0	non	non	non	0	0	0	1	entr24-48m	1	oui	moyenfaible	Acceptable	0	0	0	0	0	0	0	0	0	Moyen pauvre	inf23	3etmoins	1	0
1194	Morondava	30.49	24a35m	1	0	non scolarise	Incorrecte	int	protege	non	supegal4m	Persante	Centrsant	Marieeactu	Netravaille	2-4emenf	normale	4etplus	0	oui	oui	oui	0	1	1	1	7-24m	1	oui	moyeneleve	Acceptable	0	0	0	0	0	0	0	0	0	Pauvre	inf23	4a5	1	1
1196	Morondava	43	supegal36m	0	0	primaire	Correcte	int	non protege	non	1a3m	Persante	Domicile	Marieeactu	Travaille	2-4emenf	maigreur	2a3	0	oui	oui	oui	0	1	0	0	7-24m	1	oui	faible	Limite	0	0	0	0	0	0	0	0	0	Riche	23a28	3etmoins	0	1
1197	Morondava	40.64	supegal36m	1	0	non scolarise	Correcte	int	non protege	non	inf1m	Persante	Domicile	Marieeactu	Travaille	2-4emenf	normale	2a3	0	oui	oui	oui	0	0	0	0	entr24-48m	1	oui	faible	Acceptable	0	0	0	0	0	0	0	0	0	Moyen riche	inf23	3etmoins	0	1
1198	Morondava	42	supegal36m	0	0	primaire	Incorrecte	int	non protege	oui	inf1m	Matrone	Domicile	Marieeactu	Travaille		normale		0			oui	0	0	0	0		1	oui	eleve	Acceptable	0	0	0	0	0	0	0	0	0	Pauvre	36etplus		1	1
1199	Morondava	40	supegal36m	1	0	non scolarise	Correcte	int	non protege	non	inf1m	Persante	Domicile	Marieeactu	Travaille	2-4emenf	exces	4etplus	0	oui	oui	oui	0	0	0	0	7-24m	0	oui	eleve	Limite	0	0	0	0	0	0	0	0	0	Pauvre	23a28	4a5	1	1
1201	Morondava	17.41	12a23m	1	1	primaire	Incorrecte	int	non protege	non	inf1m	Persante	Domicile	Marieeactu	Travaille	2-4emenf	normale	2a3	0	non	non	oui	0	1	1	0	entr24-48m	1	oui	moyenfaible	Acceptable	0	0	1	0	0	0	0	0	0	Riche	inf23	3etmoins	1	0
1204	Morondava	35.81	24a35m	0	0	secondouplus	Correcte	int	protege	non	inf1m	Persante	Centrsant	Marieeactu	Travaille		maigreur		0	oui	oui	non	0	1	0	0		1	oui	eleve	Acceptable	0	0	0	0	0	0	0	0	0	Riche	36etplus		1	0
1206	Morondava	38	supegal36m	1	0	primaire	Incorrecte	int	protege	non	1a3m	Persante	Domicile	Marieeactu	Travaille	2-4emenf	normale	2a3	0	oui	oui	oui	0	1	0	0	sup 48m	1	oui	faible	Acceptable	0	0	1	0	0	0	0	0	0	Moyen riche	29a35	3etmoins	1	0
1208	Morondava	50.17	supegal36m	1	0	non scolarise	Incorrecte	int	protege	non	1a3m	Persante	Domicile	Jamaismariee	Netravaille	Premenf	maigreur	unseul	0	non	non	oui	0	0	0	0		0	non	faible	Acceptable	1	0	0	0	0	1	0	0	0	Riche	inf23	3etmoins	1	1
1210	Morondava	12	12a23m	0	1	secondouplus	Incorrecte	int	protege	non	inf1m	Persante	Domicile	Marieeactu	Travaille	Premenf	normale	unseul	0	non	non	non	0	1	1	0		1	oui	faible	Acceptable	0	0	0	0	0	0	0	0	0	Moyen riche	inf23	3etmoins	1	0
1213	Morondava	51	supegal36m	0	0	primaire	Correcte	int	protege	oui	1a3m	Persante	Domicile	Marieeactu	Travaille	2-4emenf	maigreur	2a3	0	oui	oui	non	0	1	0	0	sup 48m	1	oui	moyenfaible	Acceptable	0	0	0	0	0	0	0	0	0	Riche	23a28	3etmoins	1	0
1215	Morondava	30	24a35m	0	0	non scolarise	Incorrecte	int	non protege	non	1a3m	Persante	Domicile	Marieeactu	Travaille	2-4emenf	maigreur	2a3	0	non	non	non	0	1	0	1	entr24-48m	1	oui	eleve	Acceptable	0	0	0	0	0	0	0	0	0	Riche	23a28	3etmoins	0	1
1216	Morondava	16	12a23m	0	1	secondouplus	Incorrecte	int	protege	non	supegal4m	Persante	Domicile	Marieeactu	Travaille	2-4emenf	exces	2a3	0	oui	non	oui	0	0	0	0	sup 48m	1	non	eleve	Acceptable	0	0	0	0	0	0	0	0	0	Moyen riche	29a35	3etmoins	0	0
1217	Morondava	40	supegal36m	0	0	secondouplus	Incorrecte	int	protege	oui	1a3m	Persante	Centrsant	Marieeactu	Netravaille		normale		0	oui	oui	non	0	0	0	0		1	oui	eleve	Acceptable	0	0	0	0	0	0	0	0	0	Riche	36etplus		0	0
1219	Morondava	25.72	24a35m	1	0	primaire	Incorrecte	int	non protege	non	inf1m	Matrone	Domicile	Marieeactu	Travaille	5et plus	normale	4etplus	0	oui	oui	oui	0	0	0	0	7-24m	1	oui	eleve	Acceptable	0	0	0	0	0	0	0	0	0	Moyen riche	29a35	6etsup	0	0
1220	Morondava	16.49	12a23m	0	0	primaire	Incorrecte	int	protege	non	supegal4m	Matrone	Domicile	Marieeactu	Netravaille	2-4emenf	maigreur	2a3	0	non	non	oui	0	1	1	1	entr24-48m	1	oui	moyenfaible	Limite	1	0	0	0	0	0	0	0	0	Moyen riche	inf23	3etmoins	0	1
1225	Morondava	26	24a35m	1	0	primaire	Incorrecte	int	non protege	non	1a3m	Persante	Domicile	Etemariee	Netravaille	Premenf	maigreur	unseul	0	oui	oui	oui	0	0	1	0		0	non	faible	Acceptable	0	0	0	0	0	0	0	0	0	Moyen riche	inf23	3etmoins	1	0
1228	Morondava	48	supegal36m	0	0	primaire	Incorrecte	int	non protege	oui	inf1m	Persante	Centrsant	Etemariee	Travaille		normale		0	non	non	non	0	0	0	0		1	oui	moyenfaible	Acceptable	0	0	1	0	0	0	0	0	0	Moyen pauvre	36etplus		0	0
1229	Morondava	40.51	supegal36m	1	0	primaire	Incorrecte	int	non protege	oui	1a3m	Persante	Centrsant	Etemariee	Travaille	2-4emenf	maigreur	2a3	0	oui	oui	non	0	0	0	0	entr24-48m	1	oui	eleve	Acceptable	0	0	0	0	0	0	0	0	0	Riche	23a28	3etmoins	0	0
1237	Morondava	16.82	12a23m	1	1	primaire	Correcte	int	protege	non	1a3m	Persante	Domicile	Marieeactu	Travaille	2-4emenf	normale	4etplus	0	oui	oui	oui	1	0	0	0	sup 48m	1	oui	moyenfaible	Acceptable	0	0	0	0	0	0	0	0	0	Moyen pauvre	23a28	4a5	0	1
1242	Morondava	27	24a35m	0	0	primaire	Incorrecte	ext	non protege	non	supegal4m	Persante	Domicile	Marieeactu	Travaille	5et plus	normale	4etplus	0	oui	non	oui	0	1	0	0	entr24-48m	0	non	eleve	Limite	0	0	0	0	0	0	0	0	0	Moyen riche	36etplus	6etsup	1	0
1243	Morondava	20	12a23m	0	0	secondouplus	Correcte	int	protege	oui	supegal4m	Persante	Centrsant	Marieeactu	Netravaille	2-4emenf	normale	2a3	0	oui	oui	non	1	1	0	1	entr24-48m	1	oui	moyeneleve	Acceptable	1	0	0	0	0	0	0	0	0	Riche	inf23	3etmoins	0	0
1245	Morondava	24	24a35m	0	0	primaire	Incorrecte	int	protege	non	inf1m	Persante	Domicile	Marieeactu	Travaille		normale		0	non	non	oui	0	1	1	1		1	oui	eleve	Acceptable	0	0	0	0	0	0	0	0	0	Riche	36etplus		1	0
1246	Morondava	10	6a11m	0	1	non scolarise	Correcte	int	non protege	non	inf1m	Persante	Domicile	Etemariee	Travaille	Premenf	maigreur	unseul	0			non	0	1	0	0		1	oui	faible	Limite	0	0	0	0	0	0	0	0	0	Pauvre	23a28	3etmoins	1	0
1247	Morondava	32	24a35m	1	1	non scolarise	Incorrecte	int	protege	non	inf1m	Persante	Domicile	Etemariee	Travaille	5et plus	normale	4etplus	0	non	non	oui	0	1	1	1	7-24m	0	non	moyenfaible	Acceptable	0	0	0	0	0	0	0	0	0	Moyen riche	29a35	6etsup	0	0
1248	Morondava	18	12a23m	1	1	non scolarise	Incorrecte	int	protege	non	1a3m	Persante	Domicile	Etemariee	Travaille	Premenf	normale	unseul	0	non	non	oui	0	0	1	0		1	oui	moyenfaible	Acceptable	0	0	0	0	0	0	0	0	0	Moyen riche	inf23	3etmoins	1	0
1251	Morondava	9	6a11m	1	1	non scolarise	Incorrecte	int	non protege	non	inf1m	Non	Domicile	Etemariee	Travaille	5et plus	normale	4etplus	0	non	non	oui	0	1	0	1	sup 48m	0	oui	eleve	Acceptable	0	0	0	0	0	0	0	0	0	Pauvre	36etplus	6etsup	1	0
1257	Morondava	28.98	24a35m	1	0	primaire	Correcte	int	non protege	non	supegal4m	Persante	Domicile	Marieeactu	Travaille	2-4emenf	normale	2a3	0	oui	oui	oui	1	0	0	1	sup 48m	1	oui	moyenfaible	Limite	0	0	0	0	0	0	0	0	0	Moyen pauvre	23a28	4a5	0	0
1260	Morondava	13.08	12a23m	1	1	primaire	Correcte	int	protege	non	inf1m	Persante	Domicile	Marieeactu	Travaille	5et plus	normale	4etplus	0	non	non	oui	0	0	0	0	sup 48m	1	oui	eleve	Acceptable	0	0	0	0	0	0	0	0	0	Moyen riche	29a35	6etsup	1	0
1263	Morondava	40.11	supegal36m	0	0	secondouplus	Correcte	int	protege	oui	1a3m	Persante	Centrsant	Marieeactu	Netravaille	Premenf	normale	unseul	0	oui	oui	non	0	0	1	0		1	oui	eleve	Acceptable	0	0	0	0	0	0	0	0	0	Riche	inf23	3etmoins	1	1
1270	Morondava	19.58	12a23m	1	1	primaire	Correcte	int	protege	non	1a3m	Persante	Domicile	Etemariee	Travaille	Premenf	normale	unseul	0	oui	oui	oui	0	1	0	0		1	oui	faible	Limite	0	0	0	0	0	0	0	0	0	Riche	inf23	3etmoins	1	0
1275	Morondava	10.18	6a11m	1	1	non scolarise	Incorrecte	ext	non protege	non	inf1m	Matrone	Domicile	Marieeactu	Travaille	5et plus	maigreur	4etplus	0	oui	oui	oui	0	1	1	0	sup 48m	1	oui	eleve	Limite	0	0	0	0	0	0	0	0	0	Pauvre	29a35	6etsup	1	0
1278	Morondava	15	12a23m	0	1	non scolarise	Correcte	int	protege	non	1a3m	Persante	Domicile	Marieeactu	Netravaille	2-4emenf	maigreur	2a3	0	non	non	oui	0	1	1	1	7-24m	1	oui	faible	Acceptable	0	0	0	0	0	0	0	0	0	Riche	23a28	3etmoins	1	1
1282	Morondava	48	supegal36m	1	0	primaire	Correcte	int	protege	non	supegal4m	Persante	Domicile	Marieeactu	Travaille	2-4emenf	exces	2a3	0	oui	oui	oui	0	1	0	1	entr24-48m	1	oui	moyenfaible	Limite	0	1	0	0	0	0	0	0	0	Riche	inf23	3etmoins	1	1
1284	Morondava	14.82	12a23m	1	1	non scolarise	Correcte	int	protege	non	supegal4m	Persante	Domicile	Marieeactu	Netravaille	5et plus	maigreur	4etplus	0	oui	oui	oui	0	1	0	0	7-24m	1	oui	moyenfaible	Acceptable	0	0	0	0	0	0	0	0	0	Riche	23a28	4a5	0	0
1291	Morondava	42	supegal36m	0	0	secondouplus	Incorrecte	int	protege	oui	1a3m	Persante	Centrsant	Etemariee	Travaille	2-4emenf	normale	2a3	0	non	non	non	0	1	0	0	entr24-48m	1	oui	moyeneleve	Acceptable	0	0	0	0	0	0	0	0	0	Moyen riche	inf23	3etmoins	1	1
1295	Morondava	20.34	12a23m	1	0	non scolarise	Incorrecte	int	protege	non	supegal4m	Persante	Domicile	Marieeactu	Travaille		normale		0	oui	oui	oui	0	0	1	0		1	oui	faible	Limite	0	0	0	0	0	0	0	0	0	Moyen pauvre	inf23		1	0
1298	Morondava	14.29	12a23m	1	1	primaire	Correcte	int	non protege	non	1a3m	Matrone	Domicile	Marieeactu	Travaille	2-4emenf	normale	2a3	0	non	non	oui	0	1	0	0	7-24m	1	oui	moyenfaible	Acceptable	0	0	0	0	0	0	0	0	0	Moyen pauvre	inf23	3etmoins	1	1
1300	Morondava	33.94	24a35m	1	1	primaire	Correcte	int	protege	non	inf1m	Persante	Domicile	Marieeactu	Travaille	2-4emenf	normale	2a3	0	oui	oui	non	0	0	0	0	sup 48m	1	oui	eleve	Acceptable	0	0	0	0	0	0	0	0	0	Riche	29a35	4a5	1	0
1301	Morondava	29	24a35m	0	0	non scolarise	Incorrecte	int	non protege	non	supegal4m	Persante	Domicile	Marieeactu	Travaille		normale		0	non	non	oui	0	1	0	1		1	oui	faible	Limite	0	0	0	0	0	1	0	0	0	Moyen pauvre	inf23		1	1
1304	Morondava	21	12a23m	0	0	non scolarise	Incorrecte	int	protege	non	1a3m	Persante	Domicile	Marieeactu	Netravaille	5et plus	normale	4etplus	0	oui	oui	oui	0	1	0	0	entr24-48m	1	oui	eleve	Pauvre	0	0	0	0	0	0	0	0	0	Moyen pauvre		6etsup	1	1
1306	Morondava	48	supegal36m	0	0	non scolarise	Correcte	int	protege	non	inf1m	Non	Domicile	Marieeactu	Travaille	Premenf	normale	2a3	0	oui	oui	oui	0	0	0	0		1	oui	faible	Limite	0	0	0	0	0	0	0	0	0	Moyen pauvre		3etmoins	0	1
1313	Morondava	27.3	24a35m	1	0	primaire	Correcte	int	non protege	non	inf1m	Persante	Domicile	Marieeactu	Travaille	5et plus	normale	4etplus	0	non	non	oui	0	1	1	0	7-24m	1	oui	faible	Acceptable	0	0	0	0	0	0	0	0	0	Moyen riche	inf23	4a5	0	1
1320	Morondava	32	24a35m	1	0	non scolarise	Incorrecte	int	non protege	non	inf1m	Matrone	Domicile	Marieeactu	Travaille	5et plus	normale	4etplus	0	oui	oui	oui	0	0	0	1	entr24-48m	1	oui	moyenfaible	Limite	0	0	0	0	0	0	0	0	0	Pauvre	23a28	6etsup	1	1
1321	Morondava	43.14	supegal36m	1	0	primaire	Correcte	int	non protege	non	inf1m	Persante	Centrsant	Etemariee	Travaille	Premenf	normale	unseul	0	oui	oui	oui	1	0	0	0		1	oui	faible	Acceptable	0	0	0	0	0	0	0	0	0	Moyen riche	inf23	3etmoins	1	1
1329	Morondava	41.07	supegal36m	1	0	non scolarise	Correcte	int	protege	non	1a3m	Non	Domicile	Marieeactu	Netravaille	5et plus	normale	4etplus	0	oui	oui	oui	0	1	0	0		1	oui	eleve	Acceptable	0	0	0	0	0	0	0	0	0	Moyen pauvre	29a35	6etsup	1	0
1330	Morondava	22.44	12a23m	0	0	non scolarise	Correcte	int	non protege	non	inf1m	Persante	Domicile	Marieeactu	Travaille	2-4emenf	maigreur	2a3	0	oui	oui	oui	0	0	1	1	entr24-48m	1	oui	moyenfaible	Limite	0	0	0	0	0	0	0	0	0	Moyen riche	inf23	3etmoins	0	1
1338	Morondava	11.96	6a11m	1	1	non scolarise	Correcte	int	protege	oui	inf1m	Persante	Centrsant	Marieeactu	Travaille	Premenf	maigreur	unseul	0	oui	non	oui	1	0	0	0		1	oui	faible	Acceptable	0	0	0	0	0	0	0	0	0	Moyen riche	inf23	3etmoins	0	0
1340	Morondava	27.01	24a35m	1	0	primaire	Correcte	int	protege	non	1a3m	Persante	Centrsant	Marieeactu	Netravaille		normale		0	oui	oui	oui	0	0	1	0		1	oui	moyenfaible	Acceptable	0	0	0	0	0	0	0	0	0	Moyen pauvre	23a28		1	1
1342	Morondava	18.5	12a23m	1	1	primaire	Incorrecte	int	non protege	non	inf1m	Persante	Domicile	Marieeactu	Travaille	5et plus	normale	4etplus	0	oui	oui	oui	0	0	0	0	entr24-48m	1	oui	moyenfaible	Limite	0	0	0	0	0	0	0	0	0	Moyen pauvre	36etplus	6etsup	1	1
1344	Morondava	14	12a23m	0	1	primaire	Incorrecte	int	protege	non	inf1m	Persante	Domicile	Marieeactu	Travaille	2-4emenf	normale	2a3	0	oui	oui	oui	1	1	1	0	sup 48m	1	oui	eleve	Acceptable	0	1	0	0	0	0	0	0	0	Riche	inf23	3etmoins	0	0
1349	Morondava	26.05	24a35m	0	0	primaire	Correcte	int	protege	non	inf1m	Persante	Domicile	Marieeactu	Netravaille		normale		0	oui	oui	non	0	1	0	0		1	oui	moyenfaible	Acceptable	0	0	0	0	0	0	0	0	0	Moyen riche			1	0
1350	Morondava	25.59	24a35m	0	0	secondouplus	Correcte	int	protege	oui	inf1m	Persante	Centrsant	Marieeactu	Travaille	Premenf	maigreur	unseul	0	oui	oui	non	0	0	0	1		1	oui	moyeneleve	Acceptable	0	0	0	0	0	0	0	0	0	Moyen pauvre	inf23	3etmoins	0	0
1352	Morondava	12.29	12a23m	0	1	primaire	Correcte	int	protege	non	inf1m	Persante	Centrsant	Marieeactu	Travaille	2-4emenf	normale	4etplus	0	oui	oui	oui	0	1	0	0	sup 48m	1	oui	eleve	Limite	0	0	0	0	0	0	0	0	0	Pauvre	inf23	4a5	0	0
1354	Morondava	25.49	24a35m	0	0	primaire	Correcte	int	protege	non	1a3m	Persante	Domicile	Marieeactu	Netravaille	Premenf	normale	unseul	0	oui	oui	oui	0	1	1	0		0	oui	eleve	Limite	0	0	0	0	0	0	0	0	0	Moyen riche	inf23	3etmoins	0	1
1355	Morondava	56.11	supegal36m	1	0	primaire	Incorrecte	int	protege	non	1a3m	Persante	Domicile	Marieeactu	Netravaille	5et plus	normale	4etplus	0	oui	oui	non	0	0	0	0		1	oui	eleve	Acceptable	0	0	0	0	0	0	0	0	0	Moyen riche	29a35	6etsup	0	0
1358	Morondava	37.22	supegal36m	1	0	primaire	Incorrecte	int	protege	non	1a3m	Persante	Domicile	Etemariee	Travaille	2-4emenf	normale	2a3	0	oui	oui	oui	0	0	0	0	7-24m	1	oui	moyenfaible	Acceptable	0	0	0	0	0	0	0	0	0	Moyen riche	29a35	3etmoins	1	1
1360	Morondava	22.18	12a23m	1	0	primaire	Incorrecte	int	non protege	non	inf1m	Persante	Domicile	Marieeactu	Travaille	Premenf	normale	unseul	0	oui	oui	oui	0	0	0	0		1	non	faible	Limite	0	0	0	0	0	0	0	0	0	Moyen pauvre	inf23	3etmoins	1	1
1366	Morondava	9.26	6a11m	1	1	primaire	Correcte	int	protege	non	inf1m	Persante	Domicile	Etemariee	Travaille	Premenf	maigreur	unseul	0	oui	non	oui	0	1	0	0		0	oui	faible	Acceptable	0	0	0	0	0	0	0	0	0	Moyen riche	23a28	3etmoins	1	0
1367	Morondava	29.27	24a35m	1	0	secondouplus	Correcte	int	protege	non	1a3m	Persante	Domicile	Marieeactu	Travaille	Premenf	normale	unseul	0	oui	oui	non	0	0	0	0		1	oui	faible	Limite	0	0	0	0	0	0	0	0	0	Moyen riche	inf23	3etmoins	0	0
1370	Morondava	30	24a35m	0	0	primaire	Incorrecte	int	non protege	non	1a3m	Non	Domicile	Marieeactu	Travaille	5et plus	normale	4etplus	0	oui	oui	oui	0	0	0	0	entr24-48m	1	oui	eleve	Acceptable	0	0	0	0	0	0	0	0	0	Pauvre		6etsup	1	1
1372	Morondava	34	24a35m	1	0	primaire	Correcte	int	protege	non	inf1m	Persante	Domicile	Marieeactu	Travaille		maigreur		0	oui	oui	oui	0	0	0	0		1	oui	moyeneleve	Acceptable	0	0	0	0	0	0	0	0	0	Riche	inf23		1	1
1375	Morondava	21	12a23m	1	0	primaire	Correcte	int	protege	non	supegal4m	Persante	Domicile	Marieeactu	Travaille		normale		0	oui	oui	oui	0	1	1	0		1	oui	eleve	Limite	0	0	0	0	0	0	0	0	0	Moyen riche	29a35		0	1
1376	Morondava	50.07	supegal36m	0	0	primaire	Correcte	int	non protege	non	inf1m	Matrone	Domicile	Etemariee	Travaille	2-4emenf	normale	2a3	0	oui	oui	oui	0	1	0	0	sup 48m	1	oui	faible	Limite	0	0	0	0	0	0	0	0	0	Moyen pauvre	29a35	4a5	0	1
1378	Morondava	52	supegal36m	0	0	non scolarise	Correcte	int	non protege	non	inf1m	Persante	Centrsant	Marieeactu	Travaille	Premenf	normale	2a3	0	non	non	oui	0	1	1	0		0	oui	moyenfaible	Acceptable	0	0	0	0	0	0	0	0	0	Moyen riche	inf23	3etmoins	1	1
1379	Morondava	32.99	24a35m	1	0	non scolarise	Correcte	int	non protege	non	1a3m	Non	Domicile	Marieeactu	Netravaille	2-4emenf	normale	4etplus	0	oui	oui	oui	0	0	0	0	7-24m	0	oui	eleve	Pauvre	0	0	0	0	0	0	0	0	0	Pauvre	inf23	4a5	1	1
1381	Morondava	42.48	supegal36m	1	0	non scolarise	Incorrecte	int	non protege	non	inf1m	Persante	Centrsant	Marieeactu	Travaille	5et plus	normale	4etplus	0	non	non	oui	0	0	0	0	entr24-48m	1	oui	moyenfaible	Pauvre	0	0	0	0	0	0	0	0	0	Moyen pauvre	36etplus	6etsup	0	1
1383	Morondava	18	12a23m	0	0	primaire	Correcte	int	non protege	non	supegal4m	Persante	Domicile	Marieeactu	Travaille	5et plus	normale	4etplus	0	non	non	oui	0	1	0	0	entr24-48m	1	oui	faible	Pauvre	0	0	0	0	0	0	0	0	0	Pauvre	inf23	6etsup	0	1
1387	Morondava	8	6a11m	1	1	non scolarise	Incorrecte	int	protege	non	1a3m	Persante	Domicile	Marieeactu	Netravaille	5et plus	normale	2a3	0	non	non	oui	0	1	1	1	sup 48m	1	oui	moyeneleve	Pauvre	0	0	0	0	0	0	0	0	0	Pauvre	36etplus	4a5	1	0
1388	Morondava	8	6a11m	0	1	non scolarise	Correcte	int	protege	non	inf1m	Matrone	Domicile	Marieeactu	Netravaille	5et plus	maigreur	4etplus	0	non	non	oui	0	0	0	0	entr24-48m	0	oui	faible	Pauvre	0	0	0	0	0	0	0	0	0	Pauvre	23a28	6etsup	0	0
1390	Morondava	36	supegal36m	1	0	non scolarise	Incorrecte	int	non protege	non	inf1m	Persante	Domicile	Marieeactu	Travaille	5et plus	maigreur	4etplus	0	oui	oui	oui	0	1	0	1	entr24-48m	0	oui	faible	Pauvre	0	0	0	0	0	0	0	0	0	Pauvre	23a28	6etsup	0	1
1391	Morondava	45.37	supegal36m	1	0	non scolarise	Incorrecte	int	non protege	non	1a3m	Persante	Domicile	Marieeactu	Travaille	2-4emenf	maigreur	2a3	0	oui	oui	oui	0	0	0	0	sup 48m	1	oui	faible	Limite	0	0	0	0	0	0	0	0	0	Pauvre	inf23	3etmoins	1	1
1403	Morondava	52	supegal36m	0	0	primaire	Incorrecte	int	non protege	non	inf1m	Matrone	Domicile	Etemariee	Travaille	5et plus	normale	4etplus	0	non	non	oui	0	1	0	0	7-24m	1	oui	faible	Acceptable	0	0	0	0	0	0	0	0	0	Moyen pauvre	36etplus	6etsup	1	1
1407	Morondava	13.67	12a23m	1	1	primaire	Incorrecte	int	protege	non	inf1m	Persante	Centrsant	Marieeactu	Travaille	2-4emenf	normale	2a3	0	oui	oui	non	1	1	0	1	sup 48m	1	oui	moyenfaible	Acceptable	0	0	0	0	0	0	0	0	0	Moyen riche	23a28	3etmoins	1	1
1408	Morondava	8.18	6a11m	1	1	primaire	Incorrecte	int	protege	non	inf1m	Persante	Domicile	Marieeactu	Travaille	2-4emenf	normale	2a3	0	non	non	oui	0	1	0	0	entr24-48m	1	oui	faible	Limite	0	0	0	0	0	0	0	0	0	Pauvre	inf23	3etmoins	1	0
1410	Morondava	20	12a23m	0	1	non scolarise	Incorrecte	int	non protege	non	1a3m	Persante	Domicile	Marieeactu	Netravaille	5et plus	maigreur	4etplus	0	oui	oui	non	0	0	1	0	entr24-48m	1	oui	eleve	Acceptable	0	0	0	0	0	0	0	0	0	Moyen riche	23a28	4a5	0	1
1416	Morondava	43.24	supegal36m	0	0	primaire	Correcte	int	non protege	non	inf1m	Matrone	Domicile	Marieeactu	Travaille	Premenf	normale	unseul	0	oui	oui	non	0	0	0	0		1	oui	moyenfaible	Acceptable	0	0	0	0	0	0	0	0	0	Pauvre	inf23	3etmoins	0	1
1418	Morondava	20.01	12a23m	1	1	primaire	Incorrecte	int	non protege	non	inf1m	Non	Domicile	Marieeactu	Travaille	5et plus	maigreur	4etplus	0	oui	oui	oui	0	1	0	0	entr24-48m	0	oui	moyenfaible	Limite	0	0	0	0	0	0	0	0	0	Moyen riche		6etsup	0	1
1420	Morondava	16.2	12a23m	1	1	primaire	Correcte	int	protege	non	inf1m	Persante	Domicile	Marieeactu	Travaille	5et plus	normale	4etplus	0	oui	oui	oui	0	1	0	0	sup 48m	1	oui	eleve	Acceptable	0	0	0	0	0	0	0	0	0	Pauvre	29a35	6etsup	0	0
1421	Morondava	27.1	24a35m	0	0	non scolarise	Correcte	int	protege	non	inf1m	Persante	Centrsant	Marieeactu	Travaille	5et plus	maigreur	4etplus	0	oui	oui	oui	0	1	1	0	7-24m	1	oui	moyeneleve	Acceptable	0	0	0	0	0	0	0	0	0	Moyen pauvre	29a35	6etsup	0	1
1422	Morondava	36.53	supegal36m	0	0	secondouplus	Incorrecte	int	protege	non	inf1m	Persante	Domicile	Marieeactu	Travaille	Premenf	normale	unseul	0	non	non	oui	0	1	1	0		1	oui	faible	Acceptable	0	0	0	0	0	0	0	0	0	Riche	inf23	3etmoins	1	0
1424	Morondava	12.06	12a23m	1	1	primaire	Incorrecte	int	protege	non	1a3m	Non	Domicile	Marieeactu	Netravaille	2-4emenf	maigreur	2a3	0	oui	oui	oui	0	1	1	1	entr24-48m	0	oui	moyenfaible	Limite	0	0	0	0	0	0	0	0	0	Moyen riche	23a28	3etmoins	0	1
1425	Morondava	18.17	12a23m	1	1	primaire	Correcte	int	protege	non	inf1m	Persante	Centrsant	Marieeactu	Travaille	2-4emenf	normale	2a3	0	non	non	non	0	1	0	0	entr24-48m	1	oui	moyenfaible	Acceptable	0	0	0	0	0	0	0	0	0	Riche	23a28	3etmoins	1	0
1427	Morondava	37	supegal36m	1	0	secondouplus	Correcte	int	protege	non	1a3m	Persante	Domicile	Marieeactu	Netravaille	2-4emenf	normale	4etplus	0	oui	oui	oui	0	0	0	0	entr24-48m	1	oui	eleve	Limite	0	0	0	0	0	0	0	0	0	Moyen riche	23a28	4a5	0	1
1433	Morondava	12.32	12a23m	0	1	non scolarise	Correcte	int	non protege	non	inf1m	Persante	Centrsant	Marieeactu	Travaille	2-4emenf	normale	4etplus	0	oui	oui	oui	0	0	1	0	7-24m	1	oui	faible	Acceptable	0	0	0	0	0	0	0	0	0	Riche	inf23	4a5	1	1
1435	Morondava	32.36	24a35m	0	0	primaire	Correcte	int	protege	non	1a3m	Persante	Domicile	Marieeactu	Travaille	5et plus	normale	4etplus	0	oui	oui	non	0	1	1	0	sup 48m	1	oui	moyenfaible	Acceptable	0	0	0	0	0	0	0	0	0	Moyen pauvre	36etplus	6etsup	1	1
1440	Morondava	42	supegal36m	0	0	primaire	Correcte	int	protege	non	1a3m	Non	Domicile	Marieeactu	Travaille	2-4emenf	normale	2a3	0	non	non	oui	0	0	0	0	entr24-48m	1	oui	faible	Acceptable	0	0	0	0	0	0	0	0	0	Moyen pauvre		3etmoins	1	1
1441	Morondava	17.91	12a23m	1	1	primaire	Correcte	int	protege	non	1a3m	Persante	Centrsant	Marieeactu	Travaille	5et plus	maigreur	4etplus	0	oui	oui	oui	0	0	0	0		1	oui	faible	Acceptable	0	0	0	0	0	0	0	0	0	Moyen riche	23a28	6etsup	0	0
1442	Morondava	6.37	6a11m	0	1	primaire	Correcte	int	protege	oui	1a3m	Non	Domicile	Marieeactu	Netravaille	5et plus	maigreur	4etplus	0	oui	oui	oui	0	1	1	1	entr24-48m	1	oui	eleve	Limite	0	0	0	0	0	0	0	0	0	Riche	36etplus	6etsup	0	0
1445	Morondava	17.02	12a23m	1	1	non scolarise	Correcte	int	protege	non	inf1m	Matrone	Domicile	Marieeactu	Travaille	5et plus	normale	4etplus	0	non	non	oui	0	1	1	0	entr24-48m	1	oui	moyeneleve	Acceptable	0	0	0	0	0	0	0	0	0	Pauvre	29a35	6etsup	1	1
1447	Morondava	31	24a35m	1	0	non scolarise	Correcte	int	non protege	non	inf1m	Persante	Centrsant	Marieeactu	Travaille	2-4emenf	normale	4etplus	0	non	non	oui	0	0	0	0	7-24m	1	oui	faible	Acceptable	0	0	0	0	0	0	0	0	0	Moyen pauvre	inf23	4a5	1	1
1449	Morondava	22	12a23m	1	1	non scolarise	Correcte	int	protege	non	inf1m	Persante	Domicile	Marieeactu	Travaille	5et plus	normale	4etplus	0	oui	oui	oui	0	0	0	0	entr24-48m	0	oui	moyeneleve	Limite	0	0	0	0	0	0	0	0	0	Moyen pauvre	29a35	6etsup	1	1
1451	Morondava	43	supegal36m	1	0	primaire	Incorrecte	int	protege	non	inf1m	Persante	Domicile	Marieeactu	Travaille	5et plus	maigreur	4etplus	0	oui	oui	non	0	1	0	0	entr24-48m	1	oui	faible	Acceptable	0	0	0	0	0	0	0	0	0	Pauvre	36etplus	6etsup	1	1
1453	Morondava	44.85	supegal36m	1	0	primaire	Correcte	int	protege	oui	supegal4m	Persante	Domicile	Etemariee	Travaille	5et plus	maigreur	4etplus	0	non	non	oui	0	0	0	0	sup 48m	1	oui	moyenfaible	Limite	0	0	0	0	0	0	0	0	0	Moyen riche	36etplus	6etsup	0	1
1457	Morondava	20.7	12a23m	1	0	primaire	Correcte	int	non protege	non	inf1m	Matrone	Domicile	Etemariee	Travaille	2-4emenf	normale	2a3	0	oui	oui	non	0	1	0	0	entr24-48m	0	oui	moyenfaible	Acceptable	0	0	1	0	0	0	0	0	0	Moyen pauvre	29a35	4a5	0	0
1459	Morondava	11.96	6a11m	0	1	non scolarise	Incorrecte	int	non protege	non	supegal4m	Persante	Centrsant	Etemariee	Netravaille	2-4emenf	normale	4etplus	0	oui	non	oui	0	1	0	1		1	oui	eleve	Acceptable	0	0	0	0	0	0	0	0	0	Riche	23a28	4a5	0	0
1464	Morondava	29	24a35m	1	0	primaire	Correcte	int	protege	non	supegal4m	Persante	Domicile	Marieeactu	Travaille	5et plus	normale	4etplus	0	oui	oui	oui	0	0	0	0	entr24-48m	1	oui	faible	Acceptable	0	0	0	0	0	0	0	0	0	Pauvre	23a28	6etsup	1	1
1467	Morondava	25.92	24a35m	0	0	primaire	Correcte	int	protege	non	1a3m	Persante	Centrsant	Marieeactu	Netravaille	2-4emenf	normale	4etplus	0	oui	oui	non	0	1	1	1	7-24m	1	oui	moyenfaible	Pauvre	0	0	0	0	0	0	0	0	0	Riche	29a35	4a5	1	1
1471	Morondava	19	12a23m	0	0	non scolarise	Correcte	int	non protege	non	inf1m	Matrone	Domicile	Etemariee	Travaille	Premenf	maigreur	unseul	0	oui	oui	oui	0	0	0	0		0	oui	moyenfaible	Acceptable	0	0	0	0	0	0	0	0	0	Pauvre	inf23	3etmoins	0	0
1472	Morondava	28	24a35m	0	0	primaire	Correcte	int	protege	non	1a3m	Matrone	Domicile	Marieeactu	Travaille	Premenf	normale	2a3	0	oui	oui	oui	0	1	1	1		1	oui	faible	Acceptable	0	0	0	0	0	0	0	0	0	Riche	inf23	3etmoins	1	1
1475	Morondava	30.19	24a35m	1	0	secondouplus	Incorrecte	int	protege	non	supegal4m	Non	Domicile	Marieeactu	Netravaille	5et plus	normale	4etplus	0	oui	oui	oui	0	1	0	0	7-24m	1	oui	eleve	Pauvre	0	0	0	0	0	0	0	0	0	Pauvre	36etplus	6etsup	0	1
1477	Morondava	10	6a11m	0	1	primaire	Incorrecte	int	non protege	non	supegal4m	Persante	Domicile	Marieeactu	Travaille	Premenf	normale	unseul	0	oui		oui	0	0	0	1		1	oui	faible	Acceptable	0	0	0	0	0	0	0	0	0	Moyen riche	inf23	3etmoins	1	0
1478	Morondava	12.06	12a23m	0	1	non scolarise	Incorrecte	int	protege	non	inf1m	Persante	Domicile	Marieeactu	Travaille	5et plus	exces	4etplus	0	oui	non	oui	0	1	1	0	7-24m	1	oui	moyenfaible	Pauvre	0	0	0	0	0	0	0	0	0	Moyen pauvre	36etplus	6etsup	1	1
1480	Morondava	38	supegal36m	0	0	non scolarise	Correcte	int	non protege	non	inf1m	Persante	Centrsant	Marieeactu	Travaille	2-4emenf	maigreur	2a3	0	oui	oui	oui	0	0	0	0	entr24-48m	0	oui	faible	Limite	0	0	0	0	0	0	0	0	0	Pauvre	inf23	3etmoins	0	1
1484	Morondava	51	supegal36m	0	0	non scolarise	Incorrecte	int	protege	non	inf1m	Persante	Domicile	Marieeactu	Travaille	2-4emenf	exces	4etplus	0	non	non	oui	0	1	0	0	sup 48m	1	oui	faible	Acceptable	0	0	0	0	0	0	0	0	0	Moyen riche	29a35	4a5	0	0
1486	Morondava	27	24a35m	0	0	primaire	Correcte	int	protege	non	1a3m	Persante	Domicile	Marieeactu	Netravaille	Premenf	maigreur	2a3	0	oui	oui	oui	0	1	0	0		1	non	moyenfaible	Acceptable	0	0	0	0	0	0	0	0	0	Moyen pauvre	inf23	3etmoins	0	1
1487	Morondava	20.83	12a23m	0	0	non scolarise	Correcte	int	protege	oui	supegal4m	Persante	Domicile	Etemariee	Travaille				0	oui	oui	oui	0	0	0	0		1	oui	faible	Acceptable	0	0	0	0	0	0	0	0	0	Riche			0	1
1489	Morondava	16	12a23m	1	1	non scolarise	Incorrecte	int	non protege	non	1a3m	Matrone	Domicile	Etemariee	Travaille	2-4emenf	normale	2a3	0	oui	oui	oui	0	1	0	0	7-24m	1	oui	faible	Acceptable	0	0	0	0	0	0	0	0	0	Moyen pauvre	inf23	3etmoins	0	1
1491	Morondava	36.93	supegal36m	0	0	primaire	Correcte	int	non protege	non	inf1m	Persante	Domicile	Marieeactu	Travaille	Premenf	maigreur	2a3	0	oui	oui	non	0	1	1	1		1	oui	eleve	Limite	0	0	0	0	0	0	0	0	0	Pauvre	inf23	3etmoins	0	0
1492	Morondava	10.35	6a11m	1	1	primaire	Incorrecte	int	protege	non	1a3m	Persante	Centrsant	Marieeactu	Travaille	Premenf	maigreur	unseul	0	oui	oui	non	0	1	1	1		1	oui	faible	Pauvre	0	0	0	0	0	0	1	0	0	Moyen pauvre	inf23	3etmoins	0	0
1494	Morondava	42.35	supegal36m	1	0	non scolarise	Incorrecte	int	protege	non	supegal4m	Matrone	Domicile	Marieeactu	Netravaille	2-4emenf	normale	4etplus	0	non	non	oui	0	0	0	0	7-24m	0	non	faible	Pauvre	0	0	0	0	0	1	0	0	0	Moyen riche	29a35	4a5	0	1
1496	Morondava	49.58	supegal36m	1	0	primaire	Correcte	int	non protege	non	inf1m	Persante	Domicile	Marieeactu	Travaille	2-4emenf	normale	2a3	0	oui	oui	non	0	0	0	0		1	oui	eleve	Limite	0	0	0	0	0	0	0	0	0	Moyen riche	inf23	3etmoins	1	1
1498	Morondava	26	24a35m	0	0	non scolarise	Correcte	int	protege	non	inf1m	Persante	Domicile	Marieeactu	Travaille	2-4emenf	normale	2a3	0	oui	oui	oui	0	1	0	1	entr24-48m	1	oui	faible	Acceptable	0	0	0	0	0	0	0	0	0	Moyen pauvre	inf23	3etmoins	0	1
1503	Morondava	29.47	24a35m	0	0	primaire	Correcte	int	protege	non	inf1m	Persante	Domicile	Marieeactu	Travaille	5et plus	normale	4etplus	0	non	non	oui	0	0	0	1	7-24m	1	oui	eleve	Acceptable	0	0	0	0	0	0	0	0	0	Pauvre	36etplus	6etsup	1	1
1506	Morondava	33.02	24a35m	1	0	primaire	Incorrecte	int	protege	non	inf1m	Persante	Domicile	Marieeactu	Travaille	2-4emenf	normale	4etplus	0	oui	oui	oui	0	1	0	1	7-24m	1	oui	faible	Acceptable	0	0	0	0	0	0	0	0	0	Moyen pauvre	29a35	4a5	1	1
1510	Morondava	13.27	12a23m	1	1	primaire	Correcte	int	non protege	non	inf1m	Matrone	Domicile	Marieeactu	Travaille	Premenf	maigreur	unseul	0	oui	oui	non	0	1	0	0		1	oui	faible	Limite	0	0	0	0	0	0	0	0	0	Moyen pauvre	inf23	3etmoins	0	1
1513	Morondava	30	24a35m	1	0	primaire	Incorrecte	int	non protege	non	1a3m	Persante	Domicile	Marieeactu	Travaille	2-4emenf	maigreur	2a3	0	oui	oui	oui	0	0	0	0	entr24-48m	1	oui	faible	Acceptable	0	0	0	0	0	0	0	0	0	Pauvre	inf23	3etmoins	1	1
1514	Morondava	13.96	12a23m	1	1	primaire	Correcte	int	protege	non	1a3m	Persante	Domicile	Marieeactu	Travaille	5et plus	normale	4etplus	0	oui	oui	oui	0	0	0	0	sup 48m	1	oui	moyenfaible	Limite	0	0	0	0	0	0	0	0	0	Moyen riche	36etplus	6etsup	0	1
1517	Morondava	25.03	24a35m	1	0	primaire	Correcte	ext	protege	non	inf1m	Matrone	Domicile	Marieeactu	Travaille		maigreur		0	oui	oui	oui	0	1	0	0		1	oui	moyeneleve	Acceptable	0	0	0	0	0	0	0	0	0	Pauvre	36etplus		1	1
1521	Morondava	21.55	12a23m	1	0	non scolarise	Correcte	int	protege	non	inf1m	Matrone	Domicile	Marieeactu	Travaille		normale		0	oui	oui	oui	0	1	0	0		1	oui	eleve	Acceptable	0	0	0	0	0	0	0	0	0	Pauvre	29a35		0	0
1524	Morondava	24.74	24a35m	1	0	primaire	Incorrecte	int	protege	non	inf1m	Persante	Domicile	Marieeactu	Travaille	Premenf	normale	unseul	0	non	non	oui	0	1	0	1		1	oui	eleve	Acceptable	0	0	0	0	0	0	0	0	0	Pauvre	inf23	3etmoins	1	0
1526	Morondava	36	supegal36m	0	0	non scolarise	Incorrecte	int	non protege	non	1a3m	Persante	Domicile	Etemariee	Netravaille	2-4emenf	maigreur	2a3	0	oui	oui	non	0	0	0	1		1	oui	moyenfaible	Acceptable	0	0	0	0	0	0	0	0	0	Moyen pauvre	23a28	4a5	1	1
1527	Morondava	24	24a35m	0	0	non scolarise	Incorrecte	int	non protege	non	inf1m	Matrone	Domicile	Marieeactu	Travaille	5et plus	normale	4etplus	0	oui	oui	oui	0	1	0	1	sup 48m	1	oui	eleve	Acceptable	0	0	0	0	0	1	0	0	0	Moyen pauvre	29a35	6etsup	1	1
1528	Morondava	19	12a23m	1	1	non scolarise	Correcte	int	non protege	non	supegal4m	Persante	Domicile	Marieeactu	Travaille	2-4emenf	maigreur	4etplus	0	non	non	oui	0	0	0	0	sup 48m	1	oui	moyenfaible	Acceptable	0	0	0	0	0	0	0	0	0	Moyen pauvre	29a35	6etsup	0	0
1529	Morondava	43	supegal36m	0	0	non scolarise	Correcte	int	protege	non	inf1m	Matrone	Domicile	Marieeactu	Travaille	Premenf	normale	unseul	0	non	non	non	0	0	0	0		1	oui	faible	Acceptable	0	0	0	0	0	1	0	0	0	Moyen riche	inf23	3etmoins	0	1
1531	Morondava	22.11	12a23m	1	1	secondouplus	Correcte	int	non protege	non	1a3m	Persante	Domicile	Jamaismariee	Travaille		normale		0	oui	oui	oui	0	0	0	0		1	oui	eleve	Limite	0	0	0	0	0	0	0	0	0	Riche	inf23		0	1
1532	Morondava	31.38	24a35m	1	0	primaire	Correcte	int	protege	non	1a3m	Persante	Domicile	Marieeactu	Netravaille	Premenf	maigreur	2a3	0	oui	oui	oui	0	1	0	0		1	oui	eleve	Acceptable	0	0	0	0	0	0	0	0	0	Moyen riche	inf23	3etmoins	0	0
1533	Morondava	35.02	24a35m	1	0	primaire	Correcte	int	protege	non	1a3m	Persante	Domicile	Marieeactu	Netravaille	5et plus	normale	4etplus	0	oui	oui	oui	0	1	0	0		1	oui	moyeneleve	Acceptable	0	0	0	0	0	0	0	0	0	Pauvre		6etsup	1	0
1536	Morondava	13.24	12a23m	1	1	primaire	Correcte	int	protege	non	1a3m	Persante	Domicile	Etemariee	Travaille	5et plus	normale	4etplus	0	oui	oui	non	0	0	1	0	sup 48m	1	oui	faible	Acceptable	1	0	0	0	0	0	0	0	0	Moyen pauvre	36etplus	6etsup	1	0
1539	Morondava	19.78	12a23m	1	1	secondouplus	Correcte	int	protege	non	supegal4m	Persante	Domicile	Etemariee	Netravaille	2-4emenf	normale	2a3	0	non	non	non	0	1	0	0		1	oui	eleve	Acceptable	0	0	0	0	0	0	0	0	0	Pauvre	inf23	3etmoins	1	0
1540	Morondava	32.79	24a35m	1	0	primaire	Correcte	int	protege	oui	inf1m	Persante	Domicile	Marieeactu	Travaille	2-4emenf	normale	2a3	0	non	non	oui	0	1	0	0	entr24-48m	1	oui	moyeneleve	Acceptable	0	0	0	0	0	0	0	0	0	Moyen pauvre		3etmoins	1	1
1549	Morondava	52.37	supegal36m	0	0	non scolarise	Correcte	int	protege	non	inf1m	Persante	Centrsant	Marieeactu	Travaille	2-4emenf	maigreur	2a3	0	non	non	oui	0	0	0	0		1	oui	moyenfaible	Limite	0	0	0	0	0	0	0	0	0	Moyen riche	36etplus	4a5	0	1
1550	Morondava	19	12a23m	0	0	non scolarise	Incorrecte	int	protege	non	1a3m	Non	Domicile	Marieeactu	Netravaille	2-4emenf	normale	2a3	0	non	non	oui	0	0	1	1	entr24-48m	1	oui	faible	Acceptable	0	0	0	0	0	0	0	0	0	Moyen pauvre	29a35	3etmoins	1	1
1552	Morondava	57	supegal36m	1	0	non scolarise	Incorrecte	int	protege	non	supegal4m	Non	Domicile	Marieeactu	Travaille	2-4emenf	normale	4etplus	0	non	non	oui	0	0	0	0	sup 48m	1	oui	faible	Limite	0	0	0	0	0	0	0	0	0	Pauvre	29a35	6etsup	1	0
1553	Morondava	33.74	24a35m	1	0	non scolarise	Correcte	int	protege	non	1a3m	Matrone	Domicile	Marieeactu	Travaille	5et plus	normale	4etplus	0	non	non	oui	0	0	1	0	7-24m	1	oui	moyeneleve	Acceptable	0	1	0	0	0	0	0	0	0	Pauvre	29a35	6etsup	1	1
1554	Morondava	38	supegal36m	0	0	non scolarise	Incorrecte	int	non protege	non	inf1m	Persante	Domicile	Marieeactu	Travaille	Premenf	normale	unseul	0	non	non	oui	0	1	0	0		1	oui	faible	Pauvre	0	1	0	0	1	0	0	0	0	Moyen riche	inf23	3etmoins	1	1
1556	Morondava	32.56	24a35m	1	0	non scolarise	Incorrecte	int	non protege	non	inf1m	Matrone	Domicile	Marieeactu	Travaille		normale		0	non	non	oui	0	1	1	0	entr24-48m	1	oui	faible	Acceptable	0	0	0	0	0	0	0	0	0	Moyen pauvre	29a35		0	0
1558	Morondava	8.71	6a11m	0	1	non scolarise	Incorrecte	int	non protege	non	1a3m	Persante	Domicile	Marieeactu	Netravaille		normale		0	oui	non	oui	0	0	1	0		0	non	moyenfaible	Acceptable	0	0	0	0	0	0	0	0	0	Moyen pauvre	36etplus		0	0
1561	Morondava	30	24a35m	1	0	non scolarise	Correcte	int	protege	non	inf1m	Persante	Domicile	Marieeactu	Travaille	2-4emenf	normale	4etplus	0	non	non	oui	0	1	0	0	entr24-48m	1	oui	faible	Acceptable	0	0	0	0	0	0	0	0	0	Pauvre		4a5	1	1
1565	Morondava	18.33	12a23m	1	0	non scolarise	Correcte	int	non protege	non	inf1m	Matrone	Domicile	Etemariee	Travaille	2-4emenf	normale	2a3	0	non	non	oui	0	0	0	0	7-24m	1	oui	moyenfaible	Limite	0	0	0	0	0	0	0	0	0	Moyen riche		3etmoins	0	0
1570	Morondava	8.34	6a11m	0	1	non scolarise	Incorrecte	int	protege	non	supegal4m	Persante	Domicile	Marieeactu	Travaille	5et plus	maigreur	4etplus	0	oui	non	oui	0	0	0	0	entr24-48m	1	oui	moyenfaible	Limite	0	0	0	0	0	0	1	0	0	Pauvre		6etsup	1	0
1572	Morondava	55	supegal36m	1	0	non scolarise	Incorrecte	int	protege	non	supegal4m	Non	Domicile	Marieeactu	Netravaille	2-4emenf	normale	4etplus	0	non	non	oui	0	1	1	0		1	oui	moyenfaible	Limite	0	0	0	0	0	0	0	0	0	Pauvre	29a35	4a5	0	1
1573	Morondava	33.77	24a35m	0	0	non scolarise	Correcte	int	protege	oui	1a3m	Persante	Domicile	Marieeactu	Travaille	5et plus	normale	4etplus	0	oui	oui	oui	0	0	0	0	entr24-48m	1	oui	faible	Acceptable	0	1	0	0	0	1	0	0	0	Moyen riche	29a35	6etsup	1	1
1578	Morondava	48.89	supegal36m	0	0	primaire	Correcte	int	protege	oui	supegal4m	Persante	Domicile	Marieeactu	Travaille	Premenf	normale	2a3	0	oui	oui	oui	0	0	0	0		1	oui	moyenfaible	Limite	0	0	0	0	0	0	0	0	0	Moyen pauvre	23a28	3etmoins	1	1
1580	Morondava	41.92	supegal36m	1	0	non scolarise	Correcte	int	non protege	non	inf1m	Persante	Centrsant	Marieeactu	Travaille	2-4emenf	normale	2a3	0	oui	oui	oui	0	1	1	1	7-24m	0	oui	faible	Acceptable	0	1	0	0	0	0	0	0	0	Moyen pauvre	inf23	3etmoins	1	0
1582	Morondava	14.46	12a23m	0	1	primaire	Incorrecte	int	protege	non	1a3m	Persante	Centrsant	Marieeactu	Netravaille	2-4emenf	normale	2a3	0	oui	oui	non	0	0	0	0	entr24-48m	1	oui	faible	Limite	0	0	0	0	0	0	0	0	0	Moyen riche	inf23	3etmoins	1	1
1584	Morondava	30.69	24a35m	0	0	non scolarise	Correcte	int	non protege	non	1a3m	Persante	Domicile	Marieeactu	Netravaille	2-4emenf	normale	4etplus	0	oui	oui	oui	0	0	0	0		1	oui	moyenfaible	Acceptable	0	0	0	0	0	0	0	0	0	Riche	29a35	6etsup	1	0
1587	Morondava	11	6a11m	0	1	non scolarise	Correcte	int	protege	non	supegal4m	Persante	Domicile	Marieeactu	Netravaille	5et plus	normale	4etplus	0	oui	oui	oui	0	1	1	1	sup 48m	1	oui	moyeneleve	Acceptable	0	0	0	0	0	0	0	0	0	Moyen pauvre	23a28	4a5	0	0
1593	Morondava	22.05	12a23m	1	0	secondouplus	Correcte	int	non protege	non	inf1m	Persante	Centrsant	Marieeactu	Netravaille	Premenf	normale	unseul	0	oui	oui	non	0	1	0	1		1	oui	moyenfaible	Acceptable	0	0	0	0	0	0	0	0	0	Moyen riche	inf23	3etmoins	0	0
1594	Morondava	24	24a35m	1	0	non scolarise	Correcte	int	protege	non	1a3m	Matrone	Domicile	Marieeactu	Travaille	2-4emenf	normale	2a3	0	non	non	oui	0	1	0	0	7-24m	1	oui	faible	Pauvre	0	0	0	0	0	0	0	0	0	Pauvre	inf23	4a5	1	1
1595	Morondava	41.79	supegal36m	1	0	non scolarise	Incorrecte	int	non protege	non	inf1m	Persante	Domicile	Marieeactu	Travaille	2-4emenf	normale	2a3	0	non	non	oui	0	1	0	0	7-24m	0	oui	faible	Limite	0	0	0	0	0	0	0	0	0	Moyen pauvre	inf23	4a5	1	1
1596	Morondava	31	24a35m	1	0	non scolarise	Correcte	int	non protege	non	inf1m	Matrone	Domicile	Etemariee	Travaille		normale		0	non	non	oui	0	1	0	0		1	oui	moyenfaible	Limite	0	0	0	0	0	1	0	0	0	Moyen riche	36etplus		1	1
1597	Morondava	40.51	supegal36m	1	0	non scolarise	Incorrecte	int	protege	non	supegal4m	Persante	Centrsant	Marieeactu	Travaille	2-4emenf	maigreur	2a3	0	oui	oui	oui	0	0	0	0	sup 48m	1	oui	eleve	Pauvre	0	0	0	0	0	0	0	0	1	Pauvre	29a35	3etmoins	0	1
1598	Morondava	48	supegal36m	0	0	non scolarise	Correcte	int	non protege	non	1a3m	Matrone	Domicile	Marieeactu	Travaille	2-4emenf	normale	2a3	0	non	non	oui	0	1	0	0		1	oui	faible	Pauvre	0	0	0	0	0	0	0	0	0	Moyen pauvre	29a35	4a5	1	1
1600	Morondava	11.1	6a11m	0	1	non scolarise	Correcte	int	protege	non	1a3m	Persante	Centrsant	Marieeactu	Netravaille	2-4emenf	maigreur	2a3	0	oui	oui	oui	0	1	1	1	7-24m	1	oui	faible	Limite	0	0	0	0	0	0	0	0	0	Moyen pauvre	inf23	3etmoins	1	0
1602	Morondava	19	12a23m	0	0	non scolarise	Correcte	int	protege	non	1a3m	Persante	Domicile	Marieeactu	Travaille	5et plus	normale	4etplus	0	oui	oui	oui	0	1	0	0	7-24m	1	oui	faible	Acceptable	0	0	0	0	0	0	0	0	0	Pauvre	29a35	6etsup	1	1
1605	Morondava	25.33	24a35m	1	0	non scolarise	Correcte	int	protege	non	supegal4m	Persante	Centrsant	Marieeactu	Netravaille	5et plus	normale	4etplus	0	oui	oui	non	0	1	0	1		1	oui	moyeneleve	Acceptable	0	0	0	0	0	0	0	0	0	Moyen pauvre	29a35	6etsup	0	0
1606	Morondava	48	supegal36m	0	0	non scolarise	Incorrecte	int	protege	non	1a3m	Persante	Centrsant	Marieeactu	Travaille		maigreur		0	non	non	oui	0	0	0	0		1	oui	faible	Acceptable	0	0	0	0	0	0	0	0	0	Pauvre	23a28		0	1
1608	Morondava	48.76	supegal36m	1	0	non scolarise	Correcte	int	non protege	non	1a3m	Non	Domicile	Marieeactu	Travaille	2-4emenf	normale	2a3	0	non	non	oui	0	0	0	0		1	oui	faible	Acceptable	0	0	0	0	0	0	0	0	0	Moyen pauvre	inf23	3etmoins	1	1
1609	Morondava	12.71	12a23m	0	1	primaire	Correcte	int	non protege	non	supegal4m	Persante	Domicile	Marieeactu	Travaille	5et plus	exces	4etplus	0	oui	oui	oui	1	1	0	0	7-24m	1	oui	moyeneleve	Acceptable	0	0	0	0	0	0	0	0	0	Moyen pauvre	29a35	6etsup	0	0
1610	Morondava	26.94	24a35m	1	0	non scolarise	Correcte	ext	non protege	non	inf1m	Matrone	Domicile	Marieeactu	Travaille	2-4emenf	normale	2a3	0	non	non	oui	0	1	0	0	entr24-48m	1	oui	faible	Acceptable	0	0	0	0	0	0	0	0	0	Moyen riche	23a28	3etmoins	0	1
1613	Morondava	34.14	24a35m	0	0	primaire	Correcte	int	protege	non	supegal4m	Persante	Domicile	Marieeactu	Travaille	5et plus	exces	4etplus	0	oui	oui	oui	0	1	0	0	7-24m	1	oui	moyenfaible	Acceptable	0	0	0	0	0	0	0	0	0	Moyen pauvre	29a35	6etsup	1	0
1617	Morondava	7.13	6a11m	0	1	non scolarise	Correcte	int	non protege	non	1a3m	Persante	Domicile	Marieeactu	Netravaille	2-4emenf	normale	2a3	0	non	non	oui	0	1	1	0	7-24m	0	oui	moyenfaible	Limite	0	0	0	0	0	0	0	0	0	Moyen pauvre	inf23	3etmoins	0	0
1618	Morondava	29.67	24a35m	1	0	non scolarise	Correcte	int	non protege	non	inf1m	Matrone	Domicile	Marieeactu	Netravaille	Premenf	normale	2a3	0	oui	oui	oui	0	0	1	0		0	oui	moyenfaible	Limite	0	0	0	0	0	0	0	0	0	Moyen pauvre	inf23	3etmoins	1	1
1619	Morondava	44.35	supegal36m	0	0	secondouplus	Correcte	int	protege	non	inf1m	Persante	Domicile	Marieeactu	Travaille	Premenf	normale	2a3	0	oui	oui	oui	0	0	0	0		1	oui	moyenfaible	Acceptable	0	0	0	0	0	0	0	0	0	Riche	inf23	3etmoins	1	0
1622	Morondava	36	supegal36m	0	0	non scolarise	Incorrecte	int	protege	non	inf1m	Matrone	Domicile	Etemariee	Travaille	5et plus	normale	4etplus	0	non	non	oui	0	0	0	0	7-24m	1	oui	eleve	Pauvre	0	0	0	0	0	0	0	0	0	Moyen riche	29a35	6etsup	1	1
1625	Morondava	17	12a23m	1	1	non scolarise	Correcte	int	non protege	non	supegal4m	Non	Domicile	Marieeactu	Travaille	Premenf	normale	unseul	0	non	non	oui	0	0	0	0		1	oui	faible	Acceptable	0	0	0	0	0	0	0	0	0	Moyen pauvre	23a28	3etmoins	0	0
1626	Morondava	45	supegal36m	0	0	non scolarise	Incorrecte	int	non protege	non	inf1m	Non	Domicile	Etemariee	Travaille		normale		0	oui	oui	oui	0	1	0	0		1	oui	faible	Pauvre	0	0	0	0	0	0	0	0	0	Pauvre	36etplus		0	1
1631	Morondava	31.97	24a35m	0	0	primaire	Incorrecte	int	protege	non	inf1m	Persante	Centrsant	Marieeactu	Travaille	2-4emenf	exces	2a3	0	non	non	non	0	1	0	0	entr24-48m	0	oui	moyenfaible	Limite	0	0	0	0	0	0	0	0	0	Moyen pauvre	23a28	3etmoins	1	1
1632	Morondava	33.97	24a35m	0	0	secondouplus	Correcte	int	protege	non	inf1m	Persante	Domicile	Marieeactu	Travaille	Premenf	normale	unseul	0	oui	oui	non	1	0	0	0		1	non	eleve	Limite	0	0	0	0	0	0	0	0	0	Pauvre	23a28	3etmoins	1	1
1633	Morondava	33.08	24a35m	0	0	primaire	Incorrecte	int	non protege	non	inf1m	Persante	Domicile	Marieeactu	Netravaille	5et plus	maigreur	4etplus	0	oui	oui	oui	0	0	0	0		1	oui	faible	Acceptable	0	0	0	0	0	0	0	0	0	Pauvre	29a35	4a5	0	0
1635	Morondava	11.43	6a11m	0	1	primaire	Correcte	int	protege	non	1a3m	Persante	Domicile	Marieeactu	Travaille	2-4emenf	exces	2a3	0	oui	oui	oui	0	1	1	1	sup 48m	1	oui	moyenfaible	Limite	0	0	0	0	0	0	0	0	0	Moyen pauvre	23a28	3etmoins	0	0
1638	Morondava	48.49	supegal36m	0	0	non scolarise	Correcte	int	protege	non	inf1m	Persante	Centrsant	Marieeactu	Travaille	5et plus	normale	4etplus	0	oui	oui	oui	1	1	0	1	entr24-48m	1	oui	moyenfaible	Acceptable	0	0	0	0	0	0	0	0	0	Moyen pauvre	36etplus	4a5	1	0
1643	Morondava	8.94	6a11m	0	1	primaire	Correcte	int	non protege	oui	1a3m	Matrone	Domicile	Marieeactu	Netravaille	Premenf	normale	unseul	0	oui	oui	non	0	1	0	0		1	oui	faible	Limite	0	0	0	0	0	0	0	0	0	Riche	inf23	3etmoins	0	0
1646	Morondava	32	24a35m	0	0	non scolarise	Incorrecte	int	non protege	non	supegal4m	Matrone	Domicile	Marieeactu	Travaille	5et plus	exces	4etplus	0	oui	oui	oui	0	0	0	1	entr24-48m	0	oui	eleve	Acceptable	0	0	0	0	0	0	0	0	0	Moyen pauvre	36etplus	6etsup	0	1
1651	Morondava	49.41	supegal36m	0	0	primaire	Correcte	int	non protege	non	supegal4m	Persante	Domicile	Marieeactu	Netravaille	2-4emenf	normale	unseul	0	oui	oui	non	0	1	0	0		1	oui	eleve	Acceptable	0	0	0	0	0	0	0	0	0	Moyen riche	23a28	3etmoins	1	1
1653	Morondava	44.71	supegal36m	0	0	secondouplus	Incorrecte	int	non protege	non	1a3m	Persante	Domicile	Marieeactu	Travaille	2-4emenf	exces	4etplus	0	oui	oui	oui	0	0	0	1	entr24-48m	1	oui	eleve	Acceptable	0	0	0	0	0	0	0	0	0	Moyen pauvre	23a28	4a5	0	0
1656	Morondava	41.46	supegal36m	0	0	primaire	Correcte	int	non protege	oui	supegal4m	Persante	Centrsant	Marieeactu	Travaille	2-4emenf	normale	2a3	0	oui	oui	oui	0	0	0	0	entr24-48m	1	oui	moyeneleve	Acceptable	0	0	0	0	0	0	0	0	0	Moyen pauvre	inf23	3etmoins	0	0
1658	Morondava	9	6a11m	0	1	primaire	Correcte	int	protege	oui	supegal4m	Persante	Centrsant	Etemariee	Travaille	Premenf	normale	unseul	0	oui		oui	0	1	1	1		1	oui	moyenfaible	Limite	1	0	0	0	0	0	0	0	0	Moyen riche	inf23	3etmoins	1	0
1660	Morondava	13.77	12a23m	0	1	primaire	Correcte	int	protege	non	1a3m	Persante	Centrsant	Marieeactu	Netravaille	2-4emenf	maigreur	2a3	0	non	non	non	0	1	1	0	entr24-48m	1	oui	moyenfaible	Acceptable	0	0	0	0	0	0	0	0	0	Moyen pauvre	23a28	3etmoins	0	1
1662	Morondava	19.38	12a23m	1	1	secondouplus	Correcte	int	non protege	non	supegal4m	Persante	Domicile	Marieeactu	Netravaille	Premenf	normale	unseul	0	oui	oui	non	0	1	0	0		1	oui	eleve	Acceptable	0	0	0	0	0	0	0	0	0	Pauvre	inf23	3etmoins	0	0
1664	Morondava	34.92	24a35m	0	0	secondouplus	Correcte	int	protege	oui	1a3m	Matrone	Domicile	Marieeactu	Travaille	2-4emenf	normale	2a3	0	oui	oui	non	0	0	0	0	entr24-48m	1	oui	eleve	Acceptable	0	0	0	0	0	1	0	0	0	Pauvre	inf23	3etmoins	0	0
1665	Morondava	24.02	24a35m	0	0	non scolarise	Correcte	int	non protege	non	inf1m	Matrone	Domicile	Marieeactu	Travaille	2-4emenf	normale	4etplus	0	non	non	oui	0	0	0	0	sup 48m	1	oui	moyenfaible	Limite	0	0	0	0	0	0	0	0	0	Pauvre	23a28	4a5	1	1
1668	Morondava	18.69	12a23m	1	0	non scolarise	Correcte	int	non protege	non	inf1m	Persante	Domicile	Marieeactu	Travaille	Premenf	normale	unseul	0	oui	oui	oui	0	1	0	0		1	oui	moyeneleve	Limite	0	0	0	0	0	0	0	0	0	Moyen riche	inf23	3etmoins	0	1
1676	Morondava	40	supegal36m	1	0	primaire	Correcte	int	protege	oui	inf1m	Non	Domicile	Marieeactu	Travaille		normale		0	non	non	oui	0	0	0	0		1	oui	faible	Acceptable	0	0	0	0	0	0	0	0	0	Pauvre	36etplus		0	1
1678	Morondava	38.11	supegal36m	0	0	primaire	Incorrecte	int	non protege	non	1a3m	Persante	Domicile	Jamaismariee	Netravaille		maigreur		0	oui	oui	oui	0	1	0	0		1	oui	moyeneleve	Acceptable	0	0	0	0	0	0	0	0	0	Moyen pauvre	inf23		0	1
1680	Morondava	36	supegal36m	0	0	non scolarise	Correcte	int	non protege	non	1a3m	Persante	Domicile	Marieeactu	Netravaille	5et plus	maigreur	4etplus	0	oui	oui	oui	0	1	1	0	entr24-48m	1	oui	eleve	Acceptable	0	0	0	0	0	1	0	0	0	Pauvre	36etplus	6etsup	0	1
1681	Morondava	34	24a35m	0	0	non scolarise	Correcte	int	protege	non	inf1m	Persante	Domicile	Marieeactu	Travaille	5et plus	maigreur	4etplus	0	oui	oui	non	0	0	1	0	entr24-48m	1	oui	faible	Acceptable	0	0	0	0	0	0	0	0	0	Pauvre	29a35	6etsup	0	0
1683	Morondava	13.83	12a23m	0	1	non scolarise	Incorrecte	int	non protege	non	1a3m	Persante	Domicile	Marieeactu	Netravaille	2-4emenf	maigreur	4etplus	0	non	non	oui	0	1	0	0		0	oui	moyenfaible	Limite	0	0	0	0	0	0	0	0	0	Pauvre	23a28	4a5	1	0
1686	Morondava	32.1	24a35m	0	0	primaire	Correcte	int	non protege	non	supegal4m	Non	Domicile	Marieeactu	Travaille	2-4emenf	maigreur	2a3	0	oui	oui	oui	0	0	0	0	sup 48m	0	oui	moyeneleve	Limite	0	0	0	0	0	0	0	0	0	Pauvre	inf23	3etmoins	1	1
1690	Morondava	55.1	supegal36m	0	0	non scolarise	Incorrecte	int	non protege	non	inf1m	Matrone	Domicile	Etemariee	Travaille	5et plus	normale	4etplus	0	oui	oui	oui	0	0	0	0	7-24m	0	oui	moyenfaible	Limite	0	0	0	0	0	0	0	0	0	Pauvre	36etplus	6etsup	0	1
1691	Morondava	34.73	24a35m	1	0	primaire	Correcte	int	protege	oui	inf1m	Persante	Centrsant	Marieeactu	Travaille	2-4emenf	maigreur	2a3	0	oui	oui	oui	0	0	0	0	sup 48m	1	oui	faible	Acceptable	0	0	0	0	0	0	0	0	0	Moyen pauvre	29a35	3etmoins	1	1
1692	Morondava	50	supegal36m	1	0	primaire	Correcte	int	protege	non	1a3m	Persante	Centrsant	Marieeactu	Netravaille	5et plus	maigreur	4etplus	0	oui	oui	oui	0	1	1	1	entr24-48m	1	oui	eleve	Acceptable	0	0	0	0	0	0	0	0	0	Moyen pauvre	29a35	6etsup	1	1
1694	Morondava	20.8	12a23m	1	0	non scolarise	Correcte	int	non protege	non	1a3m	Matrone	Domicile	Marieeactu	Travaille	5et plus	maigreur	4etplus	0	oui	oui	oui	0	0	0	0	entr24-48m	1	oui	eleve	Acceptable	0	0	0	0	0	0	0	0	0	Pauvre	23a28	6etsup	1	1
1695	Morondava	40	supegal36m	0	0	non scolarise	Incorrecte	int	protege	non	1a3m	Persante	Centrsant	Marieeactu	Netravaille	2-4emenf	normale	4etplus	0	oui	oui	non	0	1	0	0	sup 48m	0	non	faible	Pauvre	0	0	0	0	0	0	0	0	0	Pauvre	inf23	4a5	1	1
1697	Morondava	47	supegal36m	1	0	non scolarise	Incorrecte	int	non protege	non	supegal4m	Persante	Centrsant	Etemariee	Netravaille		normale		0	non	non	oui	0	0	0	0		0	oui	moyenfaible	Acceptable	0	0	0	0	0	1	0	0	0	Pauvre			0	1
1699	Morondava	35.25	24a35m	0	0	non scolarise	Incorrecte	int	protege	non	1a3m	Non	Domicile	Marieeactu	Netravaille	5et plus	normale	4etplus	0	oui	oui	oui	0	1	0	0	sup 48m	1	oui	eleve	Acceptable	0	0	0	0	0	0	0	0	0	Pauvre	36etplus	6etsup	0	1
1701	Morondava	24	24a35m	0	0	non scolarise	Incorrecte	int	protege	non	1a3m	Non	Domicile	Marieeactu	Netravaille	5et plus	normale	4etplus	0	oui	oui	oui	0	0	1	0	entr24-48m	1	oui	faible	Acceptable	0	0	0	0	0	0	0	0	0	Pauvre	inf23	4a5	1	1
1702	Morondava	48	supegal36m	0	0	non scolarise	Correcte	int	non protege	non	inf1m	Matrone	Domicile	Marieeactu	Travaille	2-4emenf	maigreur	4etplus	0	non	non	oui	0	0	1	0	entr24-48m	1	oui	moyenfaible	Acceptable	0	0	0	0	0	1	0	0	0	Moyen pauvre	29a35	6etsup	1	1
1706	Morondava	29	24a35m	0	0	non scolarise	Incorrecte	int	non protege	non	1a3m	Persante	Domicile	Marieeactu	Netravaille	Premenf	normale	2a3	0	oui	oui	oui	0	0	0	0		0	oui	faible	Pauvre	0	0	0	0	0	0	0	0	0	Moyen riche	inf23	3etmoins	1	1
1711	Morondava	35	24a35m	0	0	non scolarise	Incorrecte	int	non protege	non	1a3m	Persante	Domicile	Marieeactu	Travaille	5et plus	normale	4etplus	0	oui	oui	oui	0	0	0	0	7-24m	1	oui	eleve	Acceptable	0	0	0	0	0	0	0	0	0	Pauvre	29a35	6etsup	0	1
1715	Morondava	54.83	supegal36m	1	0	primaire	Correcte	int	non protege	non	inf1m	Persante	Centrsant	Etemariee	Travaille		maigreur		0	oui	oui	oui	0	0	0	0		1	oui	faible	Acceptable	0	0	0	0	0	0	0	0	0	Riche	36etplus		1	0
1719	Morondava	54	supegal36m	0	0	secondouplus	Correcte	int	protege	non	supegal4m	Persante	Centrsant	Marieeactu	Travaille		exces		0	oui	oui	non	0	1	0	0		1	oui	eleve	Acceptable	0	0	0	0	0	0	0	0	0	Riche	36etplus		0	0
1721	Morondava	29.6	24a35m	0	0	primaire	Incorrecte	int	protege	non	1a3m		Centrsant	Etemariee	Travaille		normale		0	oui	oui	oui	0	0	0	0		1	oui	eleve	Acceptable	0	0	0	0	0	0	0	0	0	Riche	36etplus		1	0
1722	Morondava	26.02	24a35m	0	0	primaire	Correcte	int	protege	non	1a3m	Persante	Centrsant	Marieeactu	Netravaille	Premenf	normale	unseul	0	non	non	non	0	1	0	0		0	oui	eleve	Acceptable	0	0	0	0	0	0	0	0	0	Moyen riche	inf23	3etmoins	1	1
1725	Morondava	32.59	24a35m	0	0	primaire	Correcte	int	non protege	non	1a3m	Persante	Domicile	Marieeactu	Travaille	Premenf	normale	2a3	0	non	oui	oui	0	0	0	0		1	non	faible	Acceptable	0	0	0	0	0	0	0	0	0	Moyen riche	inf23	3etmoins	1	1
1727	Morondava	48.1	supegal36m	1	0	secondouplus	Correcte	int	non protege	non	inf1m	Matrone	Domicile	Marieeactu	Travaille	Premenf	maigreur	2a3	0	non	non	non	0	1	1	1		1	oui	moyenfaible	Acceptable	0	0	0	0	0	0	0	0	0	Moyen riche	inf23	3etmoins	0	0
1730	Morondava	17.97	12a23m	1	1	primaire	Correcte	int	non protege	non	supegal4m	Non	Centrsant	Marieeactu	Netravaille	Premenf	normale	unseul	0	oui	oui	oui	0	0	0	0		1	non	faible	Acceptable	1	0	0	0	0	0	0	0	0	Moyen riche	inf23	3etmoins	1	0
1735	Morondava	36.11	supegal36m	1	0	secondouplus	Correcte	int	protege	non	inf1m	Persante	Domicile	Etemariee	Travaille	2-4emenf	normale	2a3	0	oui	oui	oui	0	0	0	0	entr24-48m	1	oui	faible	Acceptable	0	0	0	0	0	0	0	0	0	Riche	23a28	3etmoins	0	0
1736	Morondava	50	supegal36m	0	0	primaire	Correcte	int	non protege	non	1a3m		Domicile	Marieeactu	Travaille		normale		0	non	non	oui	0	0	0	0		0	oui	faible	Acceptable	0	0	0	0	0	0	0	0	0	Moyen pauvre	36etplus		1	1
1737	Morondava	8.31	6a11m	0	1	non scolarise	Correcte	int	protege	non	inf1m	Matrone	Domicile	Marieeactu	Travaille	2-4emenf	normale	2a3	0	non	non	oui	0	0	1	0	sup 48m	1	oui	moyenfaible	Acceptable	0	0	0	0	0	0	0	0	0	Pauvre	inf23	3etmoins	0	0
1739	Morondava	53	supegal36m	1	0	non scolarise	Correcte	int	non protege	non	supegal4m	Persante	Domicile	Marieeactu	Netravaille	5et plus	normale	4etplus	0	oui	oui	oui	0	1	0	1		1	oui	eleve	Acceptable	1	0	0	0	0	0	0	0	0	Moyen pauvre	36etplus	6etsup	0	0
1742	Morondava	44.19	supegal36m	0	0	secondouplus	Correcte	int	protege	non	1a3m	Persante	Domicile	Marieeactu	Travaille	2-4emenf	exces	2a3	0	oui	oui	oui	1	0	0	0	entr24-48m	1	oui	faible	Acceptable	0	0	0	0	0	0	0	0	0	Riche	23a28	4a5	1	1
1744	Morondava	9.76	6a11m	0	1	non scolarise	Correcte	int	non protege	non	inf1m	Persante	Domicile	Marieeactu	Travaille	2-4emenf	maigreur	2a3	0	non	non	oui	0	0	0	0	7-24m	0	oui	faible	Acceptable	0	1	0	0	0	0	0	0	0	Moyen pauvre		3etmoins	0	0
1751	Morondava	28.94	24a35m	1	0	primaire	Correcte	int	non protege	non	1a3m	Persante	Domicile	Etemariee	Netravaille	2-4emenf	maigreur	2a3	0	oui	oui	oui	0	0	0	0		1	oui	eleve	Acceptable	0	0	0	0	0	0	0	0	0	Pauvre	23a28	3etmoins	0	1
1753	Morondava	32	24a35m	0	0	primaire	Correcte	int	non protege	non	1a3m	Matrone	Domicile	Etemariee	Travaille	Premenf	normale	2a3	0			oui	0	1	0	0		1	oui	moyenfaible	Acceptable	0	0	0	0	0	0	0	0	0	Pauvre	inf23	3etmoins	0	1
1755	Morondava	29.7	24a35m	1	0	primaire	Correcte	int	protege	non	1a3m	Persante	Centrsant	Marieeactu	Travaille		maigreur		0	oui	oui	oui	0	0	0	0		1	oui	eleve	Acceptable	0	0	0	0	0	0	0	0	0	Moyen riche	36etplus		1	1
1756	Morondava	45	supegal36m	1	0	primaire	Correcte	int	protege	oui	1a3m	Persante	Centrsant	Marieeactu	Travaille		maigreur		0	non	non	non	0	0	0	0		1	oui	moyeneleve	Acceptable	0	0	0	0	0	0	0	0	0	Moyen riche	36etplus		0	1
1757	Morondava	39	supegal36m	0	0	non scolarise	Correcte	int	non protege	non	inf1m	Persante	Domicile	Marieeactu	Travaille	2-4emenf	maigreur	2a3	0	non	non	oui	0	0	0	0	entr24-48m	1	oui	moyenfaible	Acceptable	0	0	0	0	0	0	0	0	0	Moyen pauvre	inf23	3etmoins	0	0
1758	Morondava	38	supegal36m	0	0	non scolarise	Incorrecte	int	non protege	non	inf1m	Matrone	Domicile	Marieeactu	Travaille	5et plus	normale	4etplus	0	non	non	oui	0	0	0	0	entr24-48m	1	oui	eleve	Limite	0	0	0	0	0	0	0	0	0	Moyen pauvre	29a35	6etsup	1	1
1759	Morondava	11	6a11m	0	1	non scolarise	Incorrecte	int	protege	non	1a3m	Non	Domicile	Marieeactu	Travaille	5et plus	normale	4etplus	0	oui	oui	oui	0	0	0	0	entr24-48m	1	oui	eleve	Acceptable	0	0	0	0	0	0	0	0	0	Moyen pauvre	29a35	6etsup	1	0
1761	Morondava	26.84	24a35m	0	0	non scolarise	Correcte	int	protege	non	inf1m	Persante	Domicile	Marieeactu	Travaille	5et plus	normale	4etplus	0	oui	oui	non	0	1	0	1	entr24-48m	1	oui	moyenfaible	Acceptable	0	0	0	0	0	0	0	0	0	Pauvre	36etplus	6etsup	0	1
1765	Morondava	15.74	12a23m	1	0	non scolarise	Correcte	int	protege	non	1a3m	Matrone	Domicile	Marieeactu	Travaille		exces		0	non	non	oui	0	1	0	0		1	oui	eleve	Pauvre	0	0	0	0	0	0	0	0	0	Pauvre	36etplus		1	0
1771	Morondava	40	supegal36m	1	0	non scolarise	Correcte	int	non protege	non	1a3m	Persante	Domicile	Marieeactu	Travaille	2-4emenf	maigreur	2a3	0	non	non	oui	0	1	0	0	7-24m	1	oui	faible	Limite	0	0	0	0	0	0	0	0	0	Moyen pauvre		3etmoins	0	1
1777	Morondava	39	supegal36m	0	0	non scolarise	Incorrecte	int	protege	non	inf1m	Non	Domicile	Marieeactu	Travaille	2-4emenf	normale	2a3	0									0	oui	faible	Limite	0	0	0	0	0	0	0	0	0	Riche	23a28	3etmoins	0	1
1779	Morondava	43.66	supegal36m	0	0	non scolarise	Correcte	int	non protege	non	1a3m	Persante	Domicile	Marieeactu	Travaille	2-4emenf	exces	2a3	0	oui	oui	oui	0	1	0	1	entr24-48m	1	oui	moyenfaible	Acceptable	0	0	0	0	0	0	0	0	0	Riche	23a28	3etmoins	0	0
1784	Morondava	59	supegal36m	0	0	non scolarise	Correcte	int	protege	non	1a3m	Non	Domicile	Marieeactu	Travaille		maigreur		0	non	non	oui	0	1	0	0		1	oui	faible	Pauvre	0	0	0	0	0	0	0	0	0	Moyen riche			0	1
1786	Morondava	54	supegal36m	1	0	non scolarise	Incorrecte	int	non protege	non	inf1m	Persante	Domicile	Etemariee	Travaille		maigreur		0	non	non	oui	0	0	0	0		1	oui	moyenfaible	Acceptable	0	0	0	0	0	0	0	0	0	Moyen pauvre	36etplus		0	0
1797	Morondava	55	supegal36m	1	1	non scolarise	Incorrecte	int	protege	oui	inf1m	Persante	Domicile	Marieeactu	Travaille	5et plus	normale	4etplus	0	oui	oui	oui	0	1	1	0	entr24-48m	1	oui	eleve	Acceptable	1	0	0	0	0	0	0	0	0	Pauvre	29a35	6etsup	0	1
1798	Morondava	24	24a35m	0	0	non scolarise	Correcte	int	non protege	non	1a3m	Non	Domicile	Marieeactu	Netravaille	5et plus	normale	4etplus	0	non	non	oui	0	0	0	0		1	oui	moyenfaible	Limite	0	0	0	0	0	0	0	0	0	Pauvre		6etsup	0	1
1802	Morondava	43.66	supegal36m	0	0	secondouplus	Correcte	int	protege	non	supegal4m	Persante	Centrsant	Marieeactu	Travaille	5et plus	normale	4etplus	0	oui	oui	oui	0	1	0	1	7-24m	1	oui	moyeneleve	Acceptable	0	0	0	0	0	0	0	0	0	Riche	36etplus	6etsup	0	0
1805	Morondava	20.24	12a23m	1	0	secondouplus	Correcte	int	protege	non	1a3m	Persante	Centrsant	Marieeactu	Travaille	Premenf	exces	unseul	0	oui	oui	non	0	0	0	0		0	oui	moyenfaible	Acceptable	0	0	0	0	0	0	0	0	0	Riche	inf23	3etmoins	1	0
1808	Morondava	44.88	supegal36m	1	0	secondouplus	Correcte	int	protege	non	1a3m	Persante	Centrsant	Marieeactu	Travaille	Premenf	exces	unseul	0	oui	oui	non	0	1	0	0		1	oui	moyenfaible	Acceptable	0	0	0	0	0	0	0	0	0	Moyen riche	29a35	3etmoins	0	0
1809	Morondava	38.28	supegal36m	0	0	primaire	Correcte	int	protege	non	supegal4m	Persante	Domicile	Marieeactu	Travaille	2-4emenf	normale	2a3	0	oui	oui	oui	1	0	1	1	entr24-48m	1	oui	eleve	Acceptable	0	0	0	0	0	0	0	0	0	Riche	23a28	3etmoins	0	1
1816	Morondava	57	supegal36m	1	0	primaire	Correcte	int	protege	non	inf1m	Non	Domicile	Marieeactu	Travaille	5et plus	normale	4etplus	0	oui	oui	oui	0	0	0	0		1	oui	moyenfaible	Acceptable	0	0	0	0	0	0	0	0	0	Pauvre	23a28	6etsup	1	1
1818	Morondava	36.8	supegal36m	1	0	non scolarise	Correcte	int	non protege	non	inf1m	Matrone	Domicile	Marieeactu	Travaille	2-4emenf	maigreur	2a3	0	non	non	oui	0	1	0	0	7-24m	1	oui	moyenfaible	Limite	0	0	0	0	0	0	0	0	0	Pauvre	inf23	3etmoins	0	1
1822	Morondava	37.98	supegal36m	1	0	primaire	Incorrecte	int	protege	non	1a3m	Persante	Domicile	Marieeactu	Travaille	5et plus	maigreur	4etplus	0	non	non	oui	0	1	0	0	7-24m	1	oui	faible	Pauvre	0	0	0	0	0	0	0	0	0	Pauvre	29a35	4a5	1	1
1825	Morondava	20.6	12a23m	1	0	primaire	Correcte	int	protege	oui	inf1m	Persante	Domicile	Marieeactu	Travaille		maigreur		0	oui	oui	oui	0	0	0	0		1	oui	faible	Limite	0	0	0	0	0	0	0	0	0	Moyen pauvre	36etplus		0	1
1829	Morondava	52.37	supegal36m	0	0	primaire	Correcte	int	protege	oui	1a3m	Non	Domicile	Marieeactu	Netravaille	5et plus	normale	2a3	0	oui	oui	oui	0	1	0	1	7-24m	1	oui	moyenfaible	Acceptable	0	0	0	0	0	0	0	0	0	Pauvre	23a28	4a5	0	1
1832	Morondava	35.09	24a35m	0	0	primaire	Correcte	int	protege	oui	1a3m	Persante	Domicile	Marieeactu	Travaille	2-4emenf	normale	4etplus	0	oui	oui	non	0	1	1	0	sup 48m	1	oui	eleve	Limite	0	0	0	0	0	0	0	0	0	Moyen pauvre	29a35	6etsup	0	1
1834	Morondava	49.91	supegal36m	0	0	primaire	Correcte	int	protege	non	1a3m	Non	Domicile	Marieeactu	Netravaille	2-4emenf	maigreur	2a3	0	non	non	oui	0	1	0	0	7-24m	1	oui	moyenfaible	Acceptable	1	0	0	0	0	0	0	0	0	Moyen riche	23a28	3etmoins	0	1
1835	Morondava	15.21	12a23m	0	1	non scolarise	Incorrecte	int	non protege	non	1a3m	Matrone	Domicile	Marieeactu	Travaille	Premenf	maigreur	unseul	0	oui	oui	oui	0	1	0	0		0	oui	faible	Acceptable	0	0	0	0	0	0	0	0	0	Moyen pauvre	inf23	3etmoins	1	0
1837	Morondava	16.2	12a23m	0	1	non scolarise	Incorrecte	int	non protege	non	inf1m	Matrone	Domicile	Marieeactu	Travaille	5et plus	normale	4etplus	0	oui	oui	non	0	1	0	1	7-24m	1	oui	eleve	Acceptable	0	0	0	0	0	0	0	0	0	Pauvre	23a28	6etsup	1	1
1842	Morondava	46.52	supegal36m	0	0	primaire	Correcte	int	non protege	non	inf1m	Matrone	Domicile	Marieeactu	Travaille	2-4emenf	normale	4etplus	0	non	non	non	0	0	0	0	entr24-48m	0	oui	moyeneleve	Acceptable	0	0	0	0	0	0	1	0	0	Pauvre	23a28	4a5	1	0
1845	Morondava	33.58	24a35m	1	0	primaire	Correcte	int	protege	non	inf1m	Persante	Domicile	Marieeactu	Travaille	5et plus	normale	4etplus	0	oui	oui	non	0	0	0	0	entr24-48m	1	oui	eleve	Acceptable	0	0	0	0	0	0	0	0	0	Riche	36etplus	6etsup	0	0
1846	Morondava	28.81	24a35m	1	0	primaire	Correcte	int	protege	non	supegal4m	Persante	Domicile	Etemariee	Travaille		normale		0			oui	0	0	0	0		1	oui	eleve	Acceptable	0	0	0	0	0	0	0	0	0	Riche	36etplus		1	0
1847	Morondava	11.89	6a11m	0	1	secondouplus	Correcte	int	protege	oui	supegal4m	Persante	Domicile	Marieeactu	Travaille	Premenf	normale	unseul	0	oui	oui	oui	0	0	0	0		1	oui	moyenfaible	Acceptable	0	0	0	0	0	0	0	0	0	Riche	inf23	3etmoins	1	0
1850	Morondava	29	24a35m	1	0	primaire	Incorrecte	int	protege	oui	1a3m	Persante	Centrsant	Marieeactu	Netravaille		normale		0	oui	oui	oui	0	1	0	0		1	oui	eleve	Acceptable	0	0	0	0	0	0	0	0	0	Moyen pauvre	23a28		0	0
1857	Morondava	16.16	12a23m	1	0	secondouplus	Correcte	int	protege	non	1a3m	Persante	Domicile	Marieeactu	Netravaille	Premenf	maigreur	unseul	0	non	non	oui	0	0	1	0		0	oui	faible	Acceptable	0	0	0	0	0	0	0	0	0	Pauvre	inf23	3etmoins	0	0
1859	Morondava	18.37	12a23m	1	1	primaire	Correcte	int	protege	non	inf1m	Non	Domicile	Marieeactu	Travaille	5et plus	normale	4etplus	0	non	non	oui	0	1	1	1	entr24-48m	1	oui	faible	Acceptable	0	0	0	0	0	0	1	0	0	Pauvre	23a28	4a5	1	1
1867	Morondava	13.93	12a23m	1	1	secondouplus	Correcte	int	non protege	non	1a3m	Persante	Domicile	Marieeactu	Netravaille	Premenf	normale	unseul	0	oui	oui	oui	0	1	1	0		1	oui	faible	Limite	0	0	0	0	0	0	0	0	0	Moyen riche	inf23	3etmoins	1	0
1868	Morondava	40	supegal36m	1	0	non scolarise	Correcte	int	protege	non	supegal4m	Persante	Domicile	Etemariee	Travaille	5et plus	normale	4etplus	0	oui	oui	oui	0	0	0	0	7-24m	1	oui	moyenfaible	Acceptable	0	0	0	0	0	0	0	0	0	Pauvre	29a35	6etsup	1	1
1869	Morondava	30.75	24a35m	0	0	primaire	Correcte	int	non protege	non	inf1m	Non	Domicile	Marieeactu	Netravaille		maigreur		0	non	non	oui	0	1	0	0		0	oui	eleve	Pauvre	0	0	0	0	0	0	0	0	0	Pauvre	29a35		0	1
1873	Morondava	28	24a35m	0	0	primaire	Incorrecte	int	non protege	non	1a3m	Persante	Domicile	Marieeactu	Travaille	2-4emenf	normale	2a3	0	non	non	oui	0	1	0	0	7-24m	1	oui	faible	Acceptable	0	0	0	0	0	0	0	0	0	Moyen pauvre	inf23	3etmoins	1	1
1875	Morondava	35.94	24a35m	0	0	non scolarise	Correcte	int	protege	non	1a3m	Persante	Domicile	Marieeactu	Travaille	2-4emenf	normale	4etplus	0	oui	oui	oui	0	0	0	0	7-24m	1	oui	moyenfaible	Acceptable	0	0	0	0	0	0	0	0	0	Riche	23a28	4a5	1	0
1876	Morondava	16	12a23m	0	0	primaire	Correcte	int	non protege	non	1a3m	Matrone	Domicile	Etemariee	Travaille	5et plus	normale	4etplus	0	oui	oui	oui	0	0	0	0	sup 48m	0	oui	faible	Acceptable	0	0	0	0	0	0	0	0	0	Riche	29a35	4a5	0	0
1881	Morondava	50	supegal36m	0	0	primaire	Correcte	int	non protege	non	1a3m	Non	Domicile	Marieeactu	Netravaille	Premenf	maigreur	4etplus	0	non	non	oui	0	1	1	0		1	oui	eleve	Acceptable	0	0	0	0	0	0	0	0	0	Pauvre		4a5	1	0
1883	Morondava	8.51	6a11m	0	1	primaire	Correcte	int	non protege	non	supegal4m	Persante	Domicile	Marieeactu	Netravaille	5et plus	normale	4etplus	0	non	non	oui	0	1	0	1		1	oui	eleve	Acceptable	0	0	0	0	0	0	0	0	0	Moyen riche	29a35	6etsup	1	0
1885	Morondava	52	supegal36m	1	0	non scolarise	Correcte	int	non protege	non	inf1m	Matrone	Domicile	Marieeactu	Travaille	5et plus	exces	4etplus	0	non	non	oui	0	0	0	0	sup 48m	1	oui	eleve	Pauvre	0	0	0	0	0	0	0	0	0	Pauvre	36etplus	6etsup	0	0
1889	Morondava	29.44	24a35m	1	0	primaire	Incorrecte	int	non protege	non	1a3m	Non	Domicile	Etemariee	Netravaille	Premenf	normale	2a3	0	non	non	oui	0	0	0	0		1	oui	moyeneleve	Acceptable	0	0	0	0	0	0	0	0	0	Riche	inf23	3etmoins	1	1
1891	Morondava	28.12	24a35m	1	0	primaire	Correcte	int	non protege	non	1a3m	Persante	Domicile	Marieeactu	Travaille		maigreur		0	non	non	oui	0	0	0	0		1	oui	faible	Acceptable	1	0	0	0	0	0	0	0	0	Moyen pauvre	23a28		1	0
1892	Morondava	32.59	24a35m	1	0	secondouplus	Incorrecte	int	protege	non	1a3m	Persante	Domicile	Marieeactu	Travaille	Premenf	normale	unseul	0	non	non	oui	0	0	0	0		1	oui	eleve	Limite	0	0	0	0	0	0	0	0	0	Moyen riche	inf23	3etmoins	1	1
1894	Morondava	48	supegal36m	0	0	non scolarise	Incorrecte	int	protege	non	inf1m	Non	Domicile	Marieeactu	Travaille	Premenf	normale	2a3	0	oui	oui	oui	0	0	1	0		1	oui	faible	Limite	0	0	0	0	0	0	0	0	0	Moyen pauvre	23a28	3etmoins	0	1
1896	Morondava	26.02	24a35m	1	1	non scolarise	Incorrecte	int	non protege	non	inf1m	Matrone	Domicile	Marieeactu	Travaille	5et plus	normale	4etplus	0	oui	oui	oui	0	0	0	0	7-24m	1	oui	eleve	Acceptable	0	0	0	0	0	0	0	0	0	Pauvre	29a35	6etsup	0	0
1898	Morondava	15	12a23m	0	1	non scolarise	Incorrecte	int	protege	non	1a3m	Non	Domicile	Marieeactu	Netravaille	Premenf	normale	unseul	0	oui	non	oui	0	1	1	1		1	oui	moyenfaible	Limite	0	0	0	0	0	0	0	0	0	Moyen riche	inf23	3etmoins	0	0
1900	Morondava	23	12a23m	1	1	primaire	Correcte	int	non protege	non	inf1m	Matrone	Domicile	Marieeactu	Travaille	5et plus	normale	4etplus	0	oui	oui	non	0	0	0	0	sup 48m	1	oui	moyenfaible	Acceptable	0	0	0	0	0	0	0	0	0	Riche	29a35	6etsup	1	0
1921	Morondava	39	supegal36m	1	0	non scolarise	Correcte	ext	non protege	non	inf1m	Matrone	Domicile	Marieeactu	Travaille	5et plus	normale	4etplus	0	non	non	oui	0	0	0	0	sup 48m	1	oui	moyenfaible	Limite	0	0	0	0	0	0	0	0	0	Pauvre	29a35	6etsup	0	1
1922	Morondava	36.8	supegal36m	1	0	non scolarise	Correcte	int	protege	non	inf1m	Non	Domicile	Marieeactu	Travaille	Premenf	normale	unseul	0	non	non	oui	0	0	0	0		1	oui	faible	Acceptable	0	0	0	1	0	0	0	0	0	Moyen pauvre	inf23	3etmoins	1	1
1924	Morondava	36	supegal36m	1	0	non scolarise	Correcte	int	non protege	non	1a3m	Persante	Domicile	Marieeactu	Travaille		normale		0	oui	oui	oui	0	0	0	0		1	oui	faible	Acceptable	0	0	0	0	0	0	0	0	0	Moyen pauvre	29a35		1	1
1927	Morondava	50.63	supegal36m	0	0	non scolarise	Correcte	int	protege	non	inf1m	Matrone	Domicile	Marieeactu	Travaille		normale		0	oui	oui	oui	0	0	0	0		1	oui	eleve	Acceptable	0	0	0	0	0	0	0	0	0	Pauvre	29a35		0	0
1928	Morondava	53	supegal36m	1	0	non scolarise	Correcte	int	protege	non	inf1m	Non	Domicile	Marieeactu	Travaille	2-4emenf	normale	2a3	0	non	non	oui	0	1	0	1	sup 48m	1	oui	faible	Limite	0	0	0	0	0	1	0	0	0	Moyen pauvre	29a35	3etmoins	0	1
1930	Morondava	40	supegal36m	0	0	non scolarise	Correcte	int	non protege	non	inf1m	Persante	Domicile	Marieeactu	Travaille	2-4emenf	maigreur	4etplus	0	non	non	non	0	1	0	0	sup 48m	1	oui	moyeneleve	Acceptable	0	0	0	0	0	1	0	0	0	Moyen pauvre	23a28	4a5	0	1
1933	Morondava	37	supegal36m	1	0	non scolarise	Correcte	int	non protege	non	1a3m	Persante	Centrsant	Marieeactu	Travaille	5et plus	exces	4etplus	0	non	non	oui	0	0	1	1	7-24m	1	oui	eleve	Acceptable	0	0	0	0	0	0	0	0	0	Pauvre		6etsup	1	0
1936	Morondava	6.54	6a11m	0	1	non scolarise	Incorrecte	ext	non protege	non	inf1m	Persante	Domicile	Etemariee	Travaille	2-4emenf	maigreur	2a3	0	non	non	oui	0	0	0	0	sup 48m	1	non	moyenfaible	Acceptable	0	0	0	0	0	0	0	0	0	Moyen pauvre	inf23	3etmoins	0	0
1940	Morondava	27.79	24a35m	0	0	primaire	Incorrecte	int	non protege	non	supegal4m	Persante	Domicile	Marieeactu	Travaille	2-4emenf	normale	2a3	0	oui	non	oui	0	1	0	0	7-24m	1	oui	faible	Pauvre	1	0	0	0	0	0	0	0	0	Pauvre	29a35	4a5	0	1
1941	Morondava	27.79	24a35m	0	0	non scolarise	Incorrecte	int	non protege	non	inf1m	Matrone	Domicile	Marieeactu	Travaille	5et plus	maigreur	4etplus	0	oui	oui	oui	0	0	0	1	entr24-48m	1	oui	eleve	Pauvre	0	0	0	0	0	0	0	0	0	Pauvre	29a35	6etsup	0	1
1942	Morondava	40.11	supegal36m	0	0	non scolarise	Incorrecte	int	non protege	non	inf1m	Matrone	Domicile	Etemariee	Travaille	2-4emenf	maigreur	2a3	0			oui	0	1	0	0	7-24m	1	oui	faible	Acceptable	0	0	0	0	0	0	0	0	0	Moyen pauvre	36etplus	3etmoins	1	1
1944	Morondava	12.71	12a23m	1	1	non scolarise	Incorrecte	int	protege	non	inf1m	Non	Domicile	Marieeactu	Travaille	5et plus	normale	4etplus	0	non	non	oui	0	1	0	1	7-24m	1	oui	moyeneleve	Acceptable	1	0	0	0	0	0	0	0	0	Pauvre		4a5	1	0
1946	Morondava	51.32	supegal36m	1	0	primaire	Correcte	int	protege	non	1a3m	Non	Domicile	Marieeactu	Travaille	2-4emenf	normale	4etplus	0	non	non	oui	0	1	0	0	7-24m	1	oui	eleve	Acceptable	0	0	0	0	0	0	0	0	0	Pauvre	29a35	6etsup	1	1
1951	Morondava	33.12	24a35m	1	0	non scolarise	Correcte	int	non protege	non	1a3m	Persante	Domicile	Marieeactu	Travaille	5et plus	normale	2a3	0	oui	oui	oui	0	1	0	0		1	oui	moyeneleve	Acceptable	0	0	0	0	0	0	0	0	0	Pauvre	inf23	4a5	1	0
1953	Morondava	9	6a11m	0	0	non scolarise	Correcte	int	protege	oui	1a3m	Non	Domicile	Marieeactu	Travaille	2-4emenf	normale	2a3	0	oui	oui	oui	0	1	1	1	entr24-48m	1	oui	faible	Limite	0	0	0	0	0	0	0	0	0	Pauvre	inf23	4a5	0	0
1956	Morondava	9	6a11m	0	1	non scolarise	Correcte	int	non protege	non	inf1m	Persante	Domicile	Marieeactu	Travaille	Premenf	normale	unseul	0	oui	non	oui	0	1	0	0		1	oui	faible	Pauvre	0	0	0	0	0	0	0	0	0	Pauvre	inf23	3etmoins	1	0
1961	Morondava	54	supegal36m	0	0	non scolarise	Incorrecte	int	non protege	non	inf1m	Matrone	Domicile	Marieeactu	Travaille		maigreur		0	non	non	oui	0	1	0	0		0	oui	moyeneleve	Pauvre	0	0	0	0	0	0	0	0	0	Pauvre	23a28		0	1
1964	Morondava	23.26	12a23m	1	0	non scolarise	Correcte	int	non protege	non	inf1m	Matrone	Domicile	Etemariee	Travaille	Premenf	normale	unseul	0	non	non	non	0	0	0	0		1	oui	faible	Limite	0	0	0	0	0	0	0	0	0	Moyen riche	inf23	3etmoins	1	1
1966	Morondava	38	supegal36m	1	0	non scolarise	Correcte	int	protege	non	1a3m	Persante	Domicile	Marieeactu	Travaille	2-4emenf	maigreur	2a3	0	oui	oui	oui	0	1	0	0	entr24-48m	1	oui	eleve	Limite	0	0	0	0	0	0	0	0	0	Riche	23a28	3etmoins	1	0
1968	Morondava	48	supegal36m	0	0	primaire	Correcte	int	non protege	non	1a3m	Persante	Domicile	Etemariee	Travaille		maigreur		0	oui	oui	non	0	0	0	0		1	oui	faible	Acceptable	1	0	0	0	0	0	0	0	0	Pauvre	36etplus		0	0
1974	Morondava	36	supegal36m	0	0	non scolarise	Incorrecte	int	non protege	non	1a3m	Matrone	Domicile	Marieeactu	Travaille	5et plus	maigreur	4etplus	0	oui	oui	oui	0	0	0	0	entr24-48m	0	oui	moyeneleve	Acceptable	1	0	0	0	0	0	0	0	0	Moyen pauvre	23a28	6etsup	0	1
1977	Morondava	23	12a23m	1	0	non scolarise	Incorrecte	int	non protege	non	inf1m	Matrone	Centrsant	Marieeactu	Travaille		normale		0	non	non	oui	0	0	0	0		1	oui	moyenfaible	Limite	0	0	0	0	0	0	0	0	0	Pauvre	29a35		1	1
1979	Morondava	32.07	24a35m	0	0	non scolarise	Incorrecte	int	non protege	non	inf1m	Persante	Domicile	Marieeactu	Travaille	5et plus	normale	4etplus	0	non	non	oui	0	0	0	0	entr24-48m	1	oui	moyenfaible	Limite	0	0	0	0	0	0	0	0	0	Pauvre	29a35	6etsup	1	1
1981	Morondava	10.71	6a11m	0	1	non scolarise	Correcte	int	non protege	non	1a3m	Persante	Domicile	Etemariee	Travaille	5et plus	maigreur	4etplus	0	non	non	oui	0	1	1	0	sup 48m	1	oui	moyenfaible	Acceptable	0	0	0	0	0	0	0	0	0	Pauvre	29a35	6etsup	0	0
1984	Morondava	59	supegal36m	1	0	non scolarise	Correcte	int	non protege	non	supegal4m	Persante	Domicile	Marieeactu	Netravaille	2-4emenf	exces	4etplus	0	oui	oui	oui	0	1	0	0		1	oui	moyeneleve	Acceptable	0	0	0	0	0	0	0	0	0	Moyen pauvre		4a5	1	0
1987	Morondava	48	supegal36m	0	0	non scolarise	Incorrecte	int	protege	non	1a3m	Non	Domicile	Marieeactu	Netravaille	5et plus	normale	4etplus	0	oui	oui	oui	1	0	0	0	entr24-48m	0	non	eleve	Limite	1	0	0	0	0	0	0	0	0	Pauvre	29a35	6etsup	1	0
1989	Morondava	17.12	12a23m	0	1	primaire	Correcte	int	non protege	non	supegal4m	Persante	Domicile	Marieeactu	Travaille		normale		0	non	non	oui	0	1	0	0		1	oui	eleve	Limite	1	0	0	0	0	0	0	0	0	Moyen riche	36etplus		0	1
1990	Morondava	27	24a35m	1	1	primaire	Correcte	int	non protege	non	1a3m	Persante	Domicile	Marieeactu	Netravaille	5et plus	normale	4etplus	0	oui	non	non	0	0	0	0		1	oui	eleve	Acceptable	0	0	0	0	0	0	0	0	0	Pauvre	36etplus	6etsup	1	0
1992	Morondava	52	supegal36m	0	0	primaire	Correcte	int	protege	non	inf1m	Persante	Domicile	Marieeactu	Travaille		normale		0	oui	oui	oui	0	0	0	0		1	oui	eleve	Limite	0	0	0	0	0	0	0	0	0	Moyen pauvre	36etplus		1	0
1997	Morondava	36	supegal36m	0	0	non scolarise	Incorrecte	int	non protege	non	inf1m	Matrone	Domicile	Marieeactu	Travaille	2-4emenf	normale	2a3	0	oui	oui	non	0	0	0	0	sup 48m	0	oui	faible	Limite	0	0	0	0	0	1	0	0	0	Moyen pauvre	23a28	3etmoins	0	0
1998	Morondava	11.4	6a11m	1	1	non scolarise	Incorrecte	int	non protege	non	inf1m	Matrone	Domicile	Marieeactu	Travaille	2-4emenf	maigreur	2a3	0	oui	non	oui	0	0	0	0	entr24-48m	1	oui	moyeneleve	Pauvre	0	0	0	0	0	0	0	0	0	Moyen pauvre	inf23	3etmoins	0	0
1999	Morondava	48	supegal36m	0	0	non scolarise	Incorrecte	int	non protege	oui	supegal4m	Matrone	Domicile	Marieeactu	Travaille	2-4emenf	maigreur	2a3	0	oui	oui	oui	0	0	1	0	7-24m	1	oui	moyenfaible	Acceptable	0	0	0	0	0	1	0	0	0	Moyen pauvre	inf23	3etmoins	0	1
2000	Morondava	36	supegal36m	0	0	non scolarise	Correcte	int	non protege	non	inf1m	Matrone	Domicile	Marieeactu	Travaille	Premenf	normale	unseul	0	non	non	oui	0	0	0	0		1	oui	moyeneleve	Acceptable	1	0	0	0	0	0	0	0	0	Moyen riche	inf23	3etmoins	1	1
2002	Morondava	14.42	12a23m	0	1	primaire	Incorrecte	int	protege	oui	1a3m	Non	Domicile	Marieeactu	Travaille	5et plus	maigreur	4etplus	0	non	non	oui	0	0	1	1	7-24m	0	oui	faible	Acceptable	0	0	0	0	0	0	0	0	0	Moyen pauvre	23a28	6etsup	0	0
2003	Morondava	48	supegal36m	1	0	non scolarise	Correcte	int	non protege	non	supegal4m	Non	Domicile	Marieeactu	Travaille	5et plus	normale	4etplus	0	non	non	oui	0	1	1	0	entr24-48m	0	oui	moyeneleve	Acceptable	0	0	0	0	0	0	0	0	0	Pauvre	23a28	4a5	1	1
2004	Morondava	10.55	6a11m	0	1	primaire	Incorrecte	int	protege	non	inf1m	Persante	Domicile	Etemariee	Travaille	Premenf	maigreur	unseul	0	non	non	oui	0	1	0	0		1	oui	eleve	Acceptable	0	0	0	0	0	0	0	0	0	Moyen riche	inf23	3etmoins	1	0
2005	Morondava	44.88	supegal36m	0	0	primaire	Correcte	int	non protege	non	1a3m	Persante	Centrsant	Marieeactu	Netravaille		maigreur		0	non	non	oui	0	0	1	0		1	oui	eleve	Limite	0	0	0	0	0	0	0	0	0	Moyen pauvre	inf23		0	0
2009	Morondava	40	supegal36m	0	0	non scolarise	Correcte	int	protege	non	1a3m		Domicile	Marieeactu	Travaille		normale		0	non	oui	oui	0	1	0	1		1	oui	eleve	Pauvre	0	0	0	0	0	0	0	0	0	Pauvre	29a35		1	1
2011	Morondava	12.62	12a23m	0	1	non scolarise	Incorrecte	int	non protege	non	supegal4m	Persante	Domicile	Marieeactu	Netravaille	5et plus	normale	4etplus	0	oui	non	oui	0	1	0	0		1	oui	eleve	Limite	0	0	0	0	0	0	0	0	0	Moyen riche	29a35	6etsup	1	0
2013	Morondava	53	supegal36m	0	0	non scolarise	Incorrecte	int	non protege	non	1a3m	Persante	Domicile	Marieeactu	Netravaille	2-4emenf	maigreur	2a3	0	oui	oui	non	0	1	1	0		1	oui	moyeneleve	Acceptable	0	0	0	0	0	0	0	0	0	Moyen riche	inf23	4a5	1	1
2017	Morondava	18	12a23m	0	0	non scolarise	Correcte	int	non protege	non	inf1m	Non	Domicile	Marieeactu	Travaille	2-4emenf	maigreur	2a3	0	non	non	oui	0	1	0	0	entr24-48m	1	oui	faible	Limite	0	0	0	0	0	0	0	0	0	Pauvre		3etmoins	1	1
2018	Morondava	28.52	24a35m	1	0	primaire	Correcte	int	protege	non	inf1m	Matrone	Domicile	Marieeactu	Travaille	Premenf	normale	2a3	0	non	non	non	0	0	0	1		1	oui	eleve	Acceptable	0	0	0	0	0	0	0	0	0	Pauvre	inf23	3etmoins	1	1
2021	Morondava	18	12a23m	0	1	primaire	Correcte	int	non protege	non	supegal4m	Persante	Domicile	Etemariee	Netravaille	Premenf	normale	unseul	0	oui	oui	oui	0	1	0	0		1	oui	faible	Acceptable	0	0	0	0	0	0	0	0	0	Pauvre		3etmoins	0	1
2041	Morondava	31.05	24a35m	1	0	primaire	Correcte	int	protege	non	1a3m	Persante	Domicile	Marieeactu	Travaille		normale		0	oui	oui	oui	0	0	1	0		1	oui	moyenfaible	Acceptable	0	0	0	0	0	0	0	0	0	Riche	23a28		1	0
2042	Morondava	59.76	supegal36m	1	0	primaire	Correcte	int	non protege	non	inf1m	Persante	Centrsant	Marieeactu	Travaille	Premenf	normale	2a3	0	oui	oui	oui	1	0	1	1		1	oui	moyenfaible	Acceptable	0	0	0	0	0	0	0	0	0	Riche	inf23	3etmoins	1	0
2043	Morondava	18	12a23m	1	0	primaire	Correcte	int	protege	non	inf1m	Persante	Domicile	Marieeactu	Travaille	5et plus	maigreur	4etplus	0	oui	oui	oui	0	0	0	0	7-24m	1	oui	eleve	Acceptable	0	0	0	0	0	0	0	0	0	Pauvre	36etplus	6etsup	0	1
2045	Morondava	37.22	supegal36m	0	0	primaire	Incorrecte	int	protege	non	1a3m	Non	Domicile	Marieeactu	Netravaille		exces		0	oui	oui	oui	0	0	0	0		1	oui	eleve	Limite	0	0	0	0	0	0	0	0	0	Moyen riche			0	1
2046	Morondava	36	supegal36m	0	0	non scolarise	Incorrecte	int	protege	non	1a3m	Matrone	Domicile	Marieeactu	Travaille	5et plus	exces	4etplus	0	non		oui	0	0	0	0	entr24-48m	1	oui	eleve	Limite	2	0	0	0	0	0	0	0	0	Moyen riche	inf23	6etsup	1	0
2049	Morondava	48	supegal36m	0	0	non scolarise	Incorrecte	int	protege	non	1a3m	Non	Domicile	Marieeactu	Travaille	2-4emenf	maigreur	2a3	0	non	non	oui	0	0	0	0		1	oui	eleve	Pauvre	0	0	1	0	0	0	0	0	0	Moyen riche	23a28	3etmoins	1	1
2053	Morondava	42.38	supegal36m	1	0	non scolarise	Correcte	int	non protege	non	inf1m	Persante	Domicile	Marieeactu	Travaille	5et plus	maigreur	4etplus	0	oui	oui	oui	0	1	0	1		1	oui	faible	Acceptable	0	0	0	0	0	0	0	0	0	Moyen pauvre	23a28	6etsup	0	0
2054	Morondava	12.62	12a23m	1	1	primaire	Correcte	int	protege	non	1a3m	Persante	Domicile	Marieeactu	Netravaille	5et plus	maigreur	4etplus	0	non	non	oui	0	1	0	0	7-24m	1	oui	faible	Limite	0	0	0	0	0	0	0	0	0	Pauvre	29a35	6etsup	1	1
2055	Morondava	48	supegal36m	1	0	non scolarise	Correcte	int	non protege	non	inf1m	Non	Domicile	Marieeactu	Travaille	2-4emenf	maigreur	4etplus	0	non	non	oui	0	0	0	0	entr24-48m	1	oui	faible	Limite	1	0	0	0	0	0	0	0	0	Moyen pauvre	23a28	4a5	1	1
2058	Morondava	45	supegal36m	1	0	non scolarise	Correcte	int	non protege	non	inf1m	Persante	Domicile	Marieeactu	Travaille		normale		0	non	non	oui	0	1	0	0		1	oui	moyenfaible	Acceptable	0	1	0	0	0	0	0	0	0	Moyen pauvre			1	1
2059	Morondava	54	supegal36m	1	0	non scolarise	Incorrecte	int	non protege	non	1a3m	Persante	Centrsant	Marieeactu	Travaille		maigreur		0	non	non	oui	0	0	0	1		1	oui	eleve	Acceptable	0	0	0	0	0	0	0	0	0	Pauvre	36etplus		0	0
2060	Morondava	55.75	supegal36m	0	0	primaire	Correcte	int	non protege	non	supegal4m	Persante	Domicile	Marieeactu	Netravaille	5et plus	normale	4etplus	0	oui	oui	non	0	0	0	0		1	oui	eleve	Acceptable	0	0	0	0	0	0	0	0	0	Pauvre	36etplus	6etsup	0	1
2061	Morondava	54.21	supegal36m	1	0	primaire	Incorrecte	int	protege	non	1a3m	Persante	Domicile	Marieeactu	Netravaille	2-4emenf	normale	2a3	0	non	non	oui	0	0	0	0	entr24-48m	1	oui	moyeneleve	Limite	0	0	0	0	0	0	0	0	0	Moyen riche	23a28	3etmoins	1	1
2063	Morondava	14.29	12a23m	1	0	primaire	Incorrecte	int	non protege	non	supegal4m	Persante	Domicile	Jamaismariee	Travaille	Premenf	normale	unseul	0	non	non	oui	0	1	0	0		1	oui	eleve	Pauvre	0	0	0	0	0	0	0	0	0	Moyen pauvre	inf23	3etmoins	1	1
2064	Morondava	8.87	6a11m	0	1	non scolarise	Incorrecte	int	non protege	non	inf1m	Persante	Domicile	Marieeactu	Travaille	5et plus	normale	4etplus	0	non	non	oui	1	1	0	1	sup 48m	1	oui	faible	Acceptable	0	0	0	0	0	0	0	0	0	Moyen pauvre	23a28	6etsup	1	0
2065	Morondava	7.43	6a11m	0	1	primaire	Correcte	int	protege	non	inf1m	Non	Domicile	Etemariee	Travaille	2-4emenf	normale	2a3	0	non	non	oui	0	0	0	0	sup 48m	1	oui	eleve	Limite	0	0	0	0	0	0	0	0	0	Moyen riche	23a28	3etmoins	0	0
2066	Morondava	37	supegal36m	1	0	non scolarise	Correcte	int	protege	non	inf1m	Persante	Domicile	Marieeactu	Travaille		normale		0	oui	oui	oui	0	0	0	0		1	oui	eleve	Acceptable	0	0	0	0	0	0	0	0	0	Pauvre	36etplus		1	1
2073	Morondava	36	supegal36m	1	0	non scolarise	Incorrecte	int	non protege	non	1a3m	Persante	Domicile	Marieeactu	Netravaille	2-4emenf	normale	2a3	0	non	non	oui	0	0	1	1		1	oui	eleve	Acceptable	1	0	0	0	0	0	0	0	0	Pauvre	inf23	3etmoins	0	0
2074	Morondava	8	6a11m	0	1	non scolarise	Incorrecte	int	protege	non	inf1m	Matrone	Domicile	Marieeactu	Travaille	2-4emenf	maigreur	4etplus	0	non	non	oui	0	0	0	0	sup 48m	1	oui	eleve	Limite	0	0	0	0	0	0	0	0	0	Pauvre	29a35	4a5	1	0
2075	Morondava	48	supegal36m	0	0	non scolarise	Correcte	int	non protege	non	1a3m	Persante	Domicile	Etemariee	Travaille		maigreur		0	non	non	non	0	0	0	0		1	oui	faible	Acceptable	0	0	0	0	0	0	0	0	0	Moyen pauvre			0	0
2076	Morondava	35	24a35m	0	0	primaire	Incorrecte	int	protege	non	1a3m	Non	Domicile	Marieeactu	Netravaille	5et plus	normale	4etplus	0	non	non	oui	0	0	0	0	entr24-48m	1	oui	moyenfaible	Acceptable	0	0	0	0	0	0	0	0	0	Pauvre		6etsup	0	0
2077	Morondava	50	supegal36m	0	0	primaire	Correcte	int	non protege	non	1a3m	Persante	Domicile	Marieeactu	Travaille		normale		0	non	non	oui	0	0	0	0		1	oui	moyeneleve	Acceptable	0	0	0	0	0	0	0	0	0	Pauvre			1	0
2084	Morondava	18	12a23m	0	1	non scolarise	Incorrecte	int	non protege	non	1a3m	Matrone	Domicile	Etemariee	Travaille	2-4emenf	normale	2a3	0	non	non	oui	0	1	1	1	7-24m	1	oui	moyenfaible	Limite	1	0	0	0	0	0	0	0	0	Moyen riche	inf23	3etmoins	1	1
2100	Morondava	52.99	supegal36m	0	0	non scolarise	Incorrecte	int	protege	non	inf1m	Persante	Domicile	Marieeactu	Travaille	2-4emenf	maigreur	4etplus	0	non	non	oui	0	1	0	1	sup 48m	1	oui	eleve	Acceptable	0	0	0	0	0	0	0	0	0	Moyen pauvre	inf23	4a5	0	1
2101	Morondava	53.68	supegal36m	1	0	non scolarise	Correcte	int	protege	non	1a3m	Non	Domicile	Marieeactu	Travaille		normale		0	oui	oui	oui	0	1	0	1		1	oui	moyenfaible	Pauvre	0	0	0	0	0	0	0	0	0	Pauvre			1	1
2108	Morondava	9.33	6a11m	1	1	primaire	Incorrecte	int	non protege	non	supegal4m	Persante	Domicile	Marieeactu	Netravaille	2-4emenf	normale	2a3	0	oui	oui	oui	0	0	0	0		1	oui	faible	Limite	0	0	0	0	0	0	0	0	0	Pauvre	inf23	3etmoins	0	0
2111	Morondava	40.15	supegal36m	0	0	primaire	Incorrecte	int	non protege	non	inf1m	Matrone	Domicile	Etemariee	Travaille	2-4emenf	normale	2a3	0	oui	oui	non	0	0	0	0	entr24-48m	1	oui	moyenfaible	Limite	0	0	0	0	0	0	0	0	0	Pauvre	23a28	3etmoins	1	1
2112	Morondava	11.37	6a11m	0	1	primaire	Incorrecte	int	non protege	non	inf1m	Non	Domicile	Etemariee	Travaille	2-4emenf	normale	4etplus	0	non	non	oui	0	0	1	0	entr24-48m	1	oui	faible	Acceptable	0	0	0	0	0	0	0	0	0	Pauvre	inf23	4a5	1	0
2113	Morondava	34.27	24a35m	0	0	primaire	Correcte	int	protege	oui	inf1m	Non	Domicile	Marieeactu	Travaille		maigreur		0	oui	oui	oui	0	1	0	0		1	oui	faible	Limite	0	0	0	0	0	0	0	0	0	Pauvre	36etplus		0	1
2114	Morondava	34.4	24a35m	1	0	non scolarise	Incorrecte	int	protege	non	supegal4m	Matrone	Domicile	Marieeactu	Travaille	2-4emenf	normale	2a3	0	oui	oui	non	0	1	0	0	7-24m	1	oui	moyeneleve	Limite	1	0	0	0	0	0	0	0	0	Moyen pauvre	23a28	3etmoins	1	1
2116	Morondava	48.23	supegal36m	1	0	non scolarise	Incorrecte	int	protege	non	inf1m	Persante	Domicile	Marieeactu	Travaille	2-4emenf	exces	4etplus	0	non	non	oui	0	0	0	0	7-24m	0	oui	faible	Acceptable	1	0	0	0	0	0	0	0	0	Pauvre	23a28	4a5	1	0
2118	Morondava	26.61	24a35m	0	0	primaire	Incorrecte	int	non protege	non	supegal4m	Persante	Domicile	Marieeactu	Netravaille	Premenf	normale	unseul	0	oui	non	oui	0	1	0	1		1	oui	moyenfaible	Acceptable	0	0	0	0	0	0	0	0	0	Moyen pauvre	inf23	3etmoins	1	0
2120	Morondava	11.96	6a11m	1	1	primaire	Incorrecte	int	non protege	non	inf1m	Matrone	Domicile	Marieeactu	Netravaille	5et plus	maigreur	4etplus	0	non	non	oui	0	0	0	0		1	oui	moyenfaible	Acceptable	0	0	0	0	0	0	0	0	0	Pauvre		6etsup	1	0
2122	Morondava	43	supegal36m	1	0	non scolarise	Correcte	int	non protege	non	inf1m	Matrone	Domicile	Marieeactu	Travaille	5et plus	normale	4etplus	0	oui	oui	oui	0	0	1	1	7-24m	1	oui	eleve	Acceptable	0	0	0	0	0	0	0	0	0	Moyen pauvre	29a35	6etsup	1	0
2126	Morondava	38	supegal36m	1	0	non scolarise	Incorrecte	ext	non protege	oui	inf1m	Matrone	Domicile	Marieeactu	Travaille	Premenf	normale	2a3	0	oui	oui	oui	0	0	0	0		1	oui	eleve	Limite	1	0	0	0	0	0	0	0	0	Moyen pauvre	inf23	3etmoins	0	0
2127	Morondava	23	12a23m	1	1	non scolarise	Incorrecte	int	non protege	non	supegal4m	Non	Domicile	Marieeactu	Travaille	5et plus	maigreur	4etplus	0	non	non	oui	0	1	1	0	entr24-48m	0	oui	eleve	Pauvre	0	0	0	0	0	0	0	0	0	Pauvre	23a28	4a5	0	1
2128	Morondava	11.66	6a11m	0	1	non scolarise	Incorrecte	int	non protege	non	1a3m	Non	Centrsant	Marieeactu	Netravaille	5et plus	maigreur	4etplus	0	non	oui	oui	0	0	1	1		0	non	moyenfaible	Acceptable	1	0	0	0	0	0	0	0	0	Moyen pauvre	inf23	6etsup	1	0
01010215801	Moramanga	15.31	12a23m	0	1	secondouplus	Correcte	int	non protege	oui	inf1m	Persante	Centrsant	Marieeactu	Netravaille	Premenf	normale	unseul	0	oui	non	non	1	1	1	0		0	non	moyenfaible	Acceptable	0	0	0	0	0	0	0	0	0	Riche	23a28	3etmoins	1	0
01010305401	Moramanga	41.95	supegal36m	0	0	secondouplus	Correcte			oui	1a3m	Persante	Centrsant	Marieeactu	Travaille	Premenf	exces	unseul	0	oui	oui	non	1	1	1	0		1	oui	eleve	Acceptable	0	0	0	0	0	0	0	0	0	Riche	29a35	3etmoins	1	0
01010315402	Moramanga	45.37	supegal36m	0	0	secondouplus	Correcte	int	protege	oui	supegal4m	Persante	Centrsant	Etemariee	Travaille		normale		0			non	1	1	0	0		1	oui	eleve	Acceptable	0	0	0	0	0	0	0	0	0	Riche	36etplus		0	0
01010502501	Moramanga	11.04	6a11m	0	1	secondouplus	Correcte	int	protege	oui	supegal4m	Persante	Centrsant	Etemariee	Netravaille	Premenf	normale	unseul	0	non	non	non	1	1	1	1		0	oui	eleve	Acceptable	0	0	0	0	0	0	0	0	0	Riche	inf23	3etmoins	1	0
01010506002	Moramanga	49.12	supegal36m	0	0	secondouplus	Correcte	int	protege	oui	1a3m	Persante	Domicile	Marieeactu	Travaille		normale		0	oui	oui	non	1	1	0	0		1	oui	eleve	Limite	0	0	0	0	0	0	0	0	0	Riche	36etplus		0	1
01020102401	Moramanga	13.6	12a23m	0	1	secondouplus	Correcte	int	protege	oui	supegal4m	Persante	Centrsant	Jamaismariee	Travaille	Premenf	normale	unseul	0	oui	oui	non	1	0	1	1		0	oui	moyenfaible	Acceptable	0	0	0	0	0	0	0	0	0	Riche	inf23	3etmoins	0	0
01020209901	Moramanga	6.64	6a11m	0	1	secondouplus	Correcte	int	protege	oui	inf1m	Persante	Centrsant	Marieeactu	Netravaille	2-4emenf	normale	unseul	0	non	non	oui	1	0	1	0		1	oui	moyeneleve	Limite	0	0	0	0	0	0	0	0	0	Riche	23a28	3etmoins	0	0
01030201701	Moramanga	25.56	24a35m	0	0	secondouplus	Correcte	int	protege	oui	supegal4m	Persante	Centrsant	Marieeactu	Netravaille	2-4emenf	normale	2a3	0	oui	oui	non	0	1	0	0	7-24m	1	oui	eleve	Acceptable	0	0	0	0	0	0	0	0	0	Riche	23a28	3etmoins	0	0
01030206901	Moramanga	52.01	supegal36m	0	0	secondouplus	Correcte	int	non protege	oui	1a3m	Persante	Centrsant	Etemariee	Travaille	2-4emenf	exces	4etplus	0	non	oui	non	0	1	0	1	sup 48m	1	oui	eleve	Acceptable	0	0	0	0	0	0	0	0	0	Riche	36etplus	4a5	0	0
01030207102	Moramanga	42.81	supegal36m	1	0	primaire	Correcte	ext	protege	oui	1a3m	Persante	Domicile	Marieeactu	Netravaille	2-4emenf	normale	2a3	0	oui	oui	oui	0	1	1	0	sup 48m	1	oui	faible	Limite	0	0	0	0	0	0	1	0	0	Riche	29a35	3etmoins	0	0
01030220801	Moramanga	11.01	6a11m	0	1	secondouplus	Correcte	int	protege	oui	inf1m	Persante	Domicile	Marieeactu	Travaille	2-4emenf	normale	2a3	0	non	non	non	1	0	1	0	sup 48m	0	oui	faible	Limite	0	0	0	0	0	0	0	0	0	Moyen pauvre	36etplus	3etmoins	0	0
01030413102	Moramanga	18.1	12a23m	0	1	primaire	Correcte	int	protege	non	1a3m	Persante	Centrsant	Marieeactu	Netravaille	2-4emenf	normale	unseul	0	oui	oui	oui	1	1	1	0		0	non	moyeneleve	Limite	0	0	0	0	0	0	0	0	0	Moyen riche	23a28	3etmoins	0	0
01030417001	Moramanga	11.89	6a11m	0	1	secondouplus	Correcte	int	non protege	oui	inf1m	Persante	Centrsant	Marieeactu	Netravaille	2-4emenf	normale	2a3	0	oui	non	non	0	1	1	0	sup 48m	1	oui	eleve	Acceptable	0	0	0	0	0	0	0	0	0	Riche	29a35	3etmoins	1	0
01030505601	Moramanga	39.36	supegal36m	0	0	secondouplus	Correcte	int	protege	oui	1a3m	Persante	Centrsant	Marieeactu	Netravaille	Premenf	exces	2a3	0	non	oui	non	1	1	0	0		1	oui	moyenfaible	Acceptable	0	0	0	0	0	0	0	0	0	Riche	29a35	3etmoins	1	0
01030602401	Moramanga	51.38	supegal36m	0	0	primaire	Correcte			oui	1a3m	Persante	Centrsant	Etemariee	Travaille	2-4emenf	normale	4etplus	0	non	oui	non	0	0	0	0	sup 48m	0	non	moyenfaible	Limite	0	0	0	0	0	0	0	0	0	Moyen pauvre	36etplus	4a5	0	1
01040112002	Moramanga	31.77	24a35m	0	0	secondouplus	Correcte	int	protege	oui	supegal4m	Persante	Centrsant	Marieeactu	Netravaille	2-4emenf	normale	2a3	0	oui	oui	non	1	0	1	0	sup 48m	0	oui	moyeneleve	Acceptable	0	0	0	0	0	0	0	0	0	Riche	23a28	3etmoins	0	0
01040208702	Moramanga	23.36	12a23m	0	1	non scolarise	Correcte	int	protege	oui	supegal4m	Persante	Domicile	Marieeactu	Netravaille	2-4emenf	normale	2a3	0	oui	oui	non	1	1	1	1	sup 48m	1	non	faible	Acceptable	0	0	0	0	0	0	0	0	0	Riche	23a28	3etmoins	1	0
01040302001	Moramanga	9.59	6a11m	0	1	secondouplus	Correcte	int	non protege	oui	inf1m	Persante	Centrsant	Marieeactu	Travaille	Premenf	exces	unseul	0	non	non	non	1	1	0	0		0	non	moyenfaible	Acceptable	0	0	0	0	0	0	0	0	0	Riche	23a28	3etmoins	0	0
01040400602	Moramanga	9.63	6a11m	0	1	secondouplus	Correcte	int	protege	oui	inf1m	Persante	Centrsant	Marieeactu	Travaille	2-4emenf	exces	2a3	0	oui	non	non	1	0	0	0	sup 48m	0	non	moyeneleve	Limite	0	0	0	0	0	0	0	0	0	Riche	23a28	3etmoins	0	0
01050111602	Moramanga	44.25	supegal36m	0	0	primaire	Correcte	int	protege	oui	inf1m	Persante	Domicile	Marieeactu	Netravaille	2-4emenf	normale	2a3	0		oui	oui	1	1	0	0	entr24-48m	1	oui	eleve	Acceptable	0	0	0	0	0	0	0	0	0	Riche	23a28	3etmoins	0	0
01050202801	Moramanga	39.36	supegal36m	0	0	primaire	Correcte	int	non protege	oui	inf1m	Persante	Centrsant	Etemariee	Travaille		maigreur		0	oui	oui	oui	0	0	0	0		1	oui	moyenfaible	Limite	0	0	0	0	0	0	0	0	0	Riche	36etplus		0	1
01050206203	Moramanga	24.54	24a35m	0	1	non scolarise	Correcte	int	non protege	non	supegal4m	Persante	Domicile	Marieeactu	Netravaille	2-4emenf	normale	2a3	0	non	non	oui	0	1	0	0	sup 48m	0	oui	moyenfaible	Pauvre	0	0	0	0	0	0	0	0	0	Riche	23a28	3etmoins	0	1
01050207102	Moramanga	36.21	supegal36m	0	0	non scolarise	Correcte	int	protege	non	inf1m	Persante	Centrsant	Etemariee	Travaille	2-4emenf		2a3	0	non	oui	non	0	1	0	0	sup 48m	0	non	faible	Pauvre	0	0	0	0	0	0	0	0	0	Riche	36etplus	3etmoins	1	1
01050212501	Moramanga	10.87	6a11m	0	1	secondouplus	Correcte	int	protege	non	supegal4m	Persante	Domicile	Marieeactu	Netravaille	Premenf	normale	unseul	0	non	non	non	1	1	1	0		0	oui	faible	Limite	0	0	0	0	0	0	0	0	0	Riche	inf23	3etmoins	0	0
01050411801	Moramanga	29.8	24a35m	0	0	primaire	Correcte	int	protege	oui	supegal4m	Persante	Centrsant	Marieeactu	Travaille	Premenf	normale	unseul	0	oui	oui	non	0	1	0	0		1	oui	eleve	Acceptable	0	0	0	0	0	0	0	0	0	Riche	29a35	3etmoins	0	0
01070204001	Moramanga	22.28	12a23m	0	1	non scolarise	Correcte	int	protege	oui	inf1m	Persante	Centrsant	Marieeactu	Travaille	Premenf	exces	unseul	0	oui	oui	non	0	1	0	0		0	non	faible	Limite	0	0	0	0	0	0	0	0	0	Riche	23a28	3etmoins	1	1
01070214001	Moramanga	12.81	12a23m	0	1	secondouplus	Correcte	int	protege	oui	1a3m	Persante	Centrsant	Etemariee	Netravaille	Premenf	normale	unseul	0	oui	oui	non	1	1	1	0		0	oui	eleve	Acceptable	0	0	0	0	0	0	0	0	0	Riche	inf23	3etmoins	0	1
01070306002	Moramanga	29.31	24a35m	1	1	primaire	Correcte	int	protege	oui	supegal4m	Persante	Centrsant	Marieeactu	Netravaille	5et plus	exces	4etplus	0	oui	oui	non	1	0	0	0		0	oui	eleve	Acceptable	0	0	0	0	0	0	0	0	0	Riche	36etplus	6etsup	0	0
01070306501	Moramanga	50.43	supegal36m	0	0	primaire	Correcte	int	protege	non	1a3m	Persante	Centrsant	Marieeactu	Netravaille	Premenf	normale	2a3	0	oui	oui	non	0	1	1	0		1	oui	eleve	Acceptable	0	0	0	0	0	0	0	0	0	Riche	23a28	3etmoins	1	0
01090109401	Moramanga	57.49	supegal36m	0	0	secondouplus	Correcte	int	protege	oui	1a3m	Persante	Centrsant	Marieeactu	Travaille	Premenf	normale	2a3	0	oui	oui	non	1	1	0	0		1	oui	eleve	Acceptable	0	0	0	0	0	0	0	0	0	Riche	23a28	3etmoins	0	0
01090210801	Moramanga	19.81	12a23m	0	1	primaire	Correcte	int	protege	oui	1a3m	Persante	Domicile	Marieeactu	Travaille	2-4emenf	normale	2a3	0	non	non	non	0	0	1	0	sup 48m	1	oui	moyeneleve	Acceptable	1	0	0	0	0	0	0	0	0	Riche	36etplus	4a5	0	0
01090406601	Moramanga	23.23	12a23m	0	1	primaire	Correcte	int	protege	oui	1a3m	Persante	Centrsant	Marieeactu	Netravaille	2-4emenf	exces	2a3	0	non	oui	oui	0	0	0	0	sup 48m	0	non	moyeneleve	Acceptable	0	0	0	0	0	0	0	0	0	Riche	36etplus	4a5	1	0
01090410301	Moramanga	28.91	24a35m	0	0	primaire	Correcte	int	protege	oui	1a3m	Persante	Centrsant	Marieeactu	Netravaille	2-4emenf	normale	2a3	0	non	oui	non	1	1	1	0	sup 48m	1	oui	moyenfaible	Limite	0	0	0	0	0	0	0	0	0	Moyen riche	23a28	3etmoins	1	1
01100210301	Moramanga	29.54	24a35m	0	0	primaire	Correcte	int	protege	oui	inf1m	Persante	Centrsant	Marieeactu	Netravaille	2-4emenf	maigreur	2a3	0	oui	oui	oui	0	0	1	0		1	oui	eleve	Acceptable	0	0	0	0	0	0	0	0	0	Riche	inf23	3etmoins	0	0
01100309802	Moramanga	17.61	12a23m	0	1	primaire	Correcte	int	protege	oui	1a3m	Persante	Domicile	Marieeactu	Netravaille	2-4emenf	maigreur	2a3	0	oui	non	non	0	1	1	1	entr24-48m	0	oui	moyeneleve	Limite	0	0	0	0	0	0	0	0	0	Riche	23a28	4a5	0	0
01110106501	Moramanga	11.4	6a11m	0	1	primaire	Correcte	int	protege	oui	1a3m	Persante	Domicile	Marieeactu	Netravaille	5et plus	normale	4etplus	0	oui	non	oui	0	1	0	0	sup 48m	0	non	moyenfaible	Acceptable	0	0	0	0	0	0	0	0	0	Moyen riche	36etplus	4a5	1	0
01110109301	Moramanga	34.99	24a35m	0	0	secondouplus	Correcte		non protege	oui	inf1m	Persante	Centrsant	Marieeactu	Travaille		exces		0	oui	oui	non	1	0	0	0		1	oui	eleve	Acceptable	0	0	0	0	0	0	0	0	0	Riche	36etplus		1	0
01110708301	Moramanga	30.72	24a35m	1	0	secondouplus	Correcte	int	protege	oui	inf1m	Persante	Centrsant	Marieeactu	Netravaille	2-4emenf	normale	2a3	0	oui	non	non	1	1	0	0	sup 48m	0	oui	moyeneleve	Acceptable	0	0	0	0	0	0	0	0	0	Riche	23a28	3etmoins	0	0
01120216402	Moramanga	34.73	24a35m	0	1	secondouplus	Correcte			non	supegal4m	Persante	Domicile	Marieeactu	Travaille	2-4emenf	normale	2a3	0	oui	oui	non	0	1	0	0	entr24-48m	1	oui	moyeneleve	Acceptable	0	0	0	0	0	0	0	0	0	Riche	inf23	3etmoins	0	0
01120314602	Moramanga	38.21	supegal36m	0	0	secondouplus	Correcte	int	protege	oui	supegal4m	Persante	Domicile	Marieeactu	Netravaille	Premenf	exces	2a3	0	non	non	non	1	1	0	0		0	non	eleve	Acceptable	0	0	0	0	0	0	0	0	0	Riche	23a28	3etmoins	1	1
01120315701	Moramanga	57.49	supegal36m	0	0	secondouplus	Correcte			oui	supegal4m	Persante	Centrsant	Marieeactu	Travaille	Premenf	normale	2a3	0	oui	oui	non	0	0	1	0		1	oui	eleve	Acceptable	0	0	0	0	0	0	0	0	0	Riche	29a35	3etmoins	0	0
01120403201	Moramanga	57.17	supegal36m	0	0	secondouplus	Correcte	int	protege	oui	supegal4m	Persante	Centrsant	Marieeactu	Netravaille	Premenf	exces	2a3	0	oui	non	non	1	0	0	0		1	oui	eleve	Acceptable	0	0	0	0	0	0	0	0	0	Riche	29a35	3etmoins	1	0
01120403501	Moramanga	17.05	12a23m	0	1	secondouplus	Correcte	int	protege	oui	supegal4m	Persante	Domicile	Marieeactu	Travaille	5et plus	normale	4etplus	0	non	non	oui	1	1	1	1	entr24-48m	0	oui	moyenfaible	Limite	0	0	0	0	0	0	0	0	0	Moyen riche	36etplus	6etsup	1	1
01120415201	Moramanga	54.83	supegal36m	0	0	secondouplus	Correcte	int	protege	oui	1a3m	Persante	Domicile	Marieeactu	Travaille	2-4emenf	normale	2a3	0	non	non	non	1	1	0	0	entr24-48m	1	non	eleve	Acceptable	0	0	0	0	0	0	0	0	0	Riche	23a28	3etmoins	0	0
01130406801	Moramanga	20.24	12a23m	0	0	secondouplus	Correcte	int	protege	non	inf1m	Persante	Domicile	Marieeactu	Travaille	2-4emenf	normale	2a3	0	non	oui	non	1	1	1	1	entr24-48m	0	oui	faible	Pauvre	0	0	0	0	0	0	0	0	0	Moyen pauvre	23a28	3etmoins	0	1
01130413401	Moramanga	15.44	12a23m	0	1	secondouplus	Correcte	int	protege	oui	1a3m	Persante	Domicile	Jamaismariee	Netravaille	Premenf	normale	unseul	0	non	oui	non	1	0	1	1		1	oui	eleve	Limite	0	0	1	0	0	0	0	0	0	Riche	23a28	3etmoins	1	0
02010200401	Moramanga	47.54	supegal36m	0	0	primaire	Correcte	int	non protege	non	1a3m		Centrsant	Etemariee	Travaille		exces		0	non	non	non	1	1	1	0		1	oui	moyenfaible	Limite	0	0	0	0	0	0	0	0	0	Moyen riche	29a35		1	0
02010200601	Moramanga	55.72	supegal36m	1	0	primaire	Incorrecte	int	non protege	non	supegal4m	Persante	Centrsant	Marieeactu	Travaille	2-4emenf	normale	2a3	0	oui	oui	oui	1	0	0	1	entr24-48m	1	oui	eleve	Acceptable	0	0	0	0	0	0	0	0	0	Moyen riche	29a35	3etmoins	1	0
02010201901	Moramanga	50.37	supegal36m	0	0	primaire	Correcte	int	protege	oui	inf1m	Persante	Centrsant	Jamaismariee	Travaille	Premenf	normale	unseul	0									1	oui	eleve	Acceptable	0	0	0	0	0	0	0	0	0	Riche	inf23	3etmoins	1	0
02010202101	Moramanga	44.19	supegal36m	1	0	primaire	Correcte	int	protege	oui	supegal4m	Persante	Centrsant	Marieeactu	Travaille	2-4emenf	normale	2a3	0	oui	oui	non	1	0	0	0	sup 48m	1	oui	moyeneleve	Acceptable	0	0	0	0	0	0	0	0	0	Moyen riche	29a35	3etmoins	1	0
02010205001	Moramanga	30.09	24a35m	0	0	secondouplus	Correcte	int	non protege	non	1a3m	Persante	Centrsant	Marieeactu	Travaille	2-4emenf	exces	2a3	0	oui	oui	non	1	0	0	0	entr24-48m	1	oui	faible	Limite	0	0	0	0	0	0	0	0	0	Moyen riche	36etplus	3etmoins	1	1
02010207801	Moramanga	23.33	12a23m	1	0	primaire	Correcte	ext	non protege	oui	inf1m	Persante	Centrsant	Marieeactu	Travaille	2-4emenf	maigreur	2a3	0	oui	oui	non	1	1	0	0	sup 48m	1	oui	eleve	Limite	0	0	0	0	0	0	0	0	0	Moyen riche	29a35	3etmoins	1	0
02010208201	Moramanga	18.73	12a23m	1	1	primaire	Incorrecte	int	non protege	oui	supegal4m	Persante	Centrsant	Marieeactu	Travaille	2-4emenf	maigreur	2a3	0	oui	oui	non	1	1	0	0	sup 48m	1	oui	moyenfaible	Limite	0	0	0	0	0	0	0	0	0	Moyen riche	23a28	3etmoins	1	0
02010209901	Moramanga	30.26	24a35m	0	0	secondouplus	Correcte	int	non protege	oui	supegal4m	Persante	Centrsant	Marieeactu	Travaille	5et plus	exces	4etplus	0	oui	oui	non	1	0	0	0	entr24-48m	1	oui	moyenfaible	Limite	0	0	1	0	0	0	0	0	0	Moyen riche	36etplus	6etsup	0	1
02010210701	Moramanga	48.36	supegal36m	0	0	primaire	Correcte	int	non protege	non	inf1m	Persante	Centrsant	Marieeactu	Travaille		normale		0	oui	oui	oui	1	0	0	0		1	oui	faible	Limite	1	0	0	0	0	0	0	0	0	Moyen pauvre	29a35		0	1
02010210801	Moramanga	33.48	24a35m	0	0	secondouplus	Correcte	int	protege	oui	1a3m	Persante	Centrsant	Jamaismariee	Travaille	Premenf	normale	unseul	0	oui	oui	oui	1	0	1	1		1	oui	eleve	Limite	0	0	0	0	0	0	0	0	0	Riche	23a28	3etmoins	0	0
02010210902	Moramanga	27.6	24a35m	0	0	secondouplus	Correcte	int	non protege	oui	supegal4m	Persante	Centrsant	Marieeactu	Travaille	Premenf	exces	unseul	0	non	non	non	1	0	1	0		1	oui	eleve	Acceptable	0	0	0	0	0	0	0	0	0	Riche	23a28	3etmoins	1	0
02010211201	Moramanga	14.62	12a23m	0	1	primaire	Correcte	int	non protege	oui	inf1m	Persante	Centrsant	Marieeactu	Travaille	2-4emenf	normale	4etplus	0	oui	oui	non	0	0	1	0	sup 48m	1	oui	moyeneleve	Limite	0	0	0	0	0	0	0	0	0	Moyen riche	36etplus	4a5	1	1
02010214501	Moramanga	37.75	supegal36m	0	0	secondouplus	Correcte	int	protege	oui	supegal4m	Persante	Centrsant	Marieeactu	Travaille	2-4emenf	normale	2a3	0	oui	oui	non	1	1	0	0	entr24-48m	0	oui	eleve	Limite	0	0	0	0	0	0	0	0	0	Moyen riche	23a28	3etmoins	1	0
02010216101	Moramanga	31.8	24a35m	0	0	primaire	Correcte	int	protege	non	supegal4m	Persante	Centrsant	Marieeactu	Travaille	2-4emenf	normale	4etplus	0	oui	oui	non	1	1	1	1	sup 48m	1	oui	faible	Pauvre	0	0	0	0	0	0	0	0	0	Moyen pauvre	29a35	4a5	1	1
02010217501	Moramanga	14.98	12a23m	0	1	secondouplus	Correcte	ext	non protege	non	inf1m	Persante	Centrsant	Marieeactu	Travaille	2-4emenf	maigreur	unseul	0	oui	oui	non	1	0	0	0		1	oui	faible	Acceptable	0	0	0	0	0	0	0	0	0	Moyen pauvre	inf23	3etmoins	1	0
02010217701	Moramanga	49.22	supegal36m	1	0	secondouplus	Correcte	int	non protege	oui	supegal4m	Persante	Centrsant	Etemariee	Travaille	Premenf	normale	unseul	0	oui	oui	non	1	0	1	0		1	oui	eleve	Acceptable	0	0	0	0	0	0	0	0	0	Riche	inf23	3etmoins	1	0
02010307802	Moramanga	46.42	supegal36m	1	0	secondouplus	Correcte	int	protege	oui	inf1m	Persante	Centrsant	Marieeactu	Netravaille	Premenf	normale	unseul	0	non	oui	non	1	1	0	0		1	oui	moyenfaible	Acceptable	0	0	0	0	0	0	0	0	0	Riche	29a35	3etmoins	1	0
02010309501	Moramanga	6.31	6a11m	0	1	primaire	Correcte	int	protege	oui	1a3m	Persante	Centrsant	Marieeactu	Travaille	2-4emenf	normale	2a3	0	non	non	oui	0	1	1	0	entr24-48m	1	oui	moyeneleve	Pauvre	0	0	0	0	0	0	0	0	0	Riche	29a35	3etmoins	0	0
02010310301	Moramanga	39.49	supegal36m	1	0	primaire	Correcte	int	non protege	oui	supegal4m	Persante	Centrsant	Marieeactu	Travaille	2-4emenf	normale	4etplus	0	oui	oui	non	1	1	0	0	entr24-48m	0	oui	moyenfaible	Limite	0	0	0	0	0	0	0	2	0	Riche	29a35	4a5	1	0
02010310801	Moramanga	25.95	24a35m	0	0	secondouplus	Correcte	int	protege	oui	inf1m	Persante	Domicile	Marieeactu	Travaille	2-4emenf	normale	2a3	0	oui	oui	non	1	1	0	0	sup 48m	1	oui	faible	Acceptable	0	0	0	0	0	0	0	0	0	Riche	36etplus	3etmoins	1	0
02010311601	Moramanga	22.21	12a23m	1	1	secondouplus	Correcte	int	non protege	non	inf1m	Persante	Centrsant	Marieeactu	Netravaille	Premenf	normale	unseul	0	oui	oui	non	1	0	1	0		1	oui	faible	Acceptable	0	0	0	0	0	0	0	0	0	Riche	inf23	3etmoins	0	0
02010311602	Moramanga	55.62	supegal36m	0	0	secondouplus	Correcte	int	non protege	oui	inf1m	Persante	Centrsant	Marieeactu	Travaille	Premenf	normale	unseul	0	oui	oui	non	1	0	0	0		1	oui	moyenfaible	Limite	0	0	0	0	0	0	0	0	0	Riche	23a28	3etmoins	0	0
02010312401	Moramanga	40.11	supegal36m	0	0	secondouplus	Correcte	int	protege	oui	supegal4m	Persante	Centrsant	Marieeactu	Travaille	2-4emenf	exces	2a3	0	oui	oui	non	1	1	0	0	sup 48m	1	oui	eleve	Acceptable	0	0	0	0	0	0	0	0	0	Riche	36etplus	3etmoins	1	1
02010312602	Moramanga	36.83	supegal36m	0	0	primaire	Incorrecte	int	non protege	oui	inf1m	Persante	Centrsant	Marieeactu	Travaille	2-4emenf	exces	2a3	0	oui	oui	non	1	1	0	1	sup 48m	0	oui	moyenfaible	Limite	0	0	0	0	0	0	0	0	0	Riche	29a35	3etmoins	1	0
02010314801	Moramanga	55.92	supegal36m	0	0	secondouplus	Correcte	int	non protege	oui	inf1m	Persante	Centrsant	Etemariee	Travaille		normale		0	oui	oui	non	1	0	0	0		1	oui	faible	Acceptable	0	0	0	0	0	0	0	0	0	Riche	36etplus		0	0
02010317501	Moramanga	46.23	supegal36m	1	0	primaire	Correcte	int	protege	oui	1a3m	Persante	Centrsant	Marieeactu	Netravaille	Premenf	normale	2a3	0	oui	oui	non	0	0	0	0		1	oui	moyenfaible	Acceptable	0	0	0	0	0	0	0	0	0	Riche	29a35	4a5	1	0
02010317601	Moramanga	32.26	24a35m	1	0	secondouplus	Correcte	int	protege	non	1a3m	Persante	Centrsant	Marieeactu	Travaille	2-4emenf	normale	4etplus	0	oui	oui	oui	1	1	0	0	7-24m	0	oui	moyenfaible	Acceptable	1	0	0	0	0	0	0	0	0	Riche	36etplus	6etsup	0	0
02010320602	Moramanga	54.97	supegal36m	0	0	primaire	Correcte	int	protege	oui	1a3m	Persante	Centrsant	Etemariee	Travaille		normale		0	oui	oui	oui	1	0	0	0		1	oui	eleve	Acceptable	0	0	0	0	0	0	0	0	0	Riche	36etplus		0	0
02010321001	Moramanga	41.13	supegal36m	1	0	secondouplus	Correcte	int	protege	oui	1a3m	Persante	Centrsant	Marieeactu	Travaille	2-4emenf	exces	2a3	0	oui	oui	non	1	1	1	1	entr24-48m	0	oui	eleve	Acceptable	0	0	0	0	0	0	0	0	0	Riche	29a35	3etmoins	1	0
02010321201	Moramanga	45.5	supegal36m	0	0	secondouplus	Correcte	int	non protege	oui	supegal4m	Persante	Centrsant	Marieeactu	Travaille	Premenf	normale	unseul	0	oui	oui	non	1	0	0	0		0	oui	faible	Acceptable	0	0	0	0	0	0	0	0	0	Riche	23a28	3etmoins	1	0
02010322401	Moramanga	45.83	supegal36m	0	0	secondouplus	Correcte	int	non protege	oui	inf1m	Persante	Centrsant	Marieeactu	Netravaille	Premenf	normale	unseul	0	oui	oui	non	1	1	0	0		1	oui	moyenfaible	Limite	0	0	0	0	0	0	0	0	0	Riche	23a28	3etmoins	0	0
02010328501	Moramanga	47.9	supegal36m	0	0	primaire	Correcte	int	non protege	oui	1a3m	Persante	Centrsant	Marieeactu	Netravaille	5et plus	normale	4etplus	0	oui	oui	non	1	0	0	0	sup 48m	1	oui	eleve	Limite	0	0	0	0	0	0	0	1	0	Moyen riche	29a35	4a5	0	0
02010401901	Moramanga	46.13	supegal36m	0	0	secondouplus	Incorrecte	int	non protege	oui	1a3m	Persante	Centrsant	Marieeactu	Netravaille	Premenf	normale	unseul	0	oui	oui	non	1	0	1	0		1	oui	eleve	Limite	0	0	0	0	0	0	0	0	0	Moyen riche	29a35	3etmoins	1	0
02010402601	Moramanga	10.97	6a11m	0	1	secondouplus	Correcte	int	non protege	oui	inf1m	Persante	Centrsant	Etemariee	Travaille	Premenf	maigreur	unseul	0	oui	non	non	1	1	1	0		0	non	faible	Acceptable	0	0	0	0	0	0	0	0	0	Moyen riche	23a28	3etmoins	0	0
02010404101	Moramanga	35.58	24a35m	0	0	secondouplus	Correcte	int	protege	oui	1a3m	Persante	Centrsant	Marieeactu	Netravaille	Premenf	normale	unseul	0	oui	oui	non	1	0	0	0		1	oui	moyenfaible	Acceptable	0	0	0	0	0	0	0	0	0	Moyen riche	inf23	3etmoins	1	0
02010404301	Moramanga	54.14	supegal36m	1	0	secondouplus	Correcte	int	protege	oui	supegal4m	Persante	Centrsant	Marieeactu	Travaille	5et plus	normale	4etplus	0	oui	oui	oui	1	0	0	0	sup 48m	1	oui	eleve	Acceptable	0	0	0	0	0	0	0	0	0	Moyen riche	36etplus	6etsup	0	0
02010404401	Moramanga	36.14	supegal36m	1	0	primaire	Correcte	int	non protege	non	inf1m	Persante	Domicile	Marieeactu	Travaille	2-4emenf	normale	2a3	0	oui	oui	non	1	1	0	0	7-24m	0	oui	moyeneleve	Limite	0	0	0	0	0	0	0	0	0	Pauvre	inf23	3etmoins	0	0
02010406201	Moramanga	30.19	24a35m	1	0	secondouplus	Correcte	int	protege	oui	supegal4m	Persante	Centrsant	Jamaismariee	Netravaille	Premenf	normale	unseul	0	oui	oui	non	1	1	1	1		1	oui	eleve	Limite	0	0	0	0	0	0	0	0	0	Moyen riche	inf23	3etmoins	1	0
02010407301	Moramanga	57.36	supegal36m	0	0	secondouplus	Correcte	ext	protege	oui	inf1m	Persante	Centrsant	Marieeactu	Travaille	Premenf	normale	unseul	0	oui	oui	non	1	1	1	0		1	oui	eleve	Acceptable	0	0	0	0	0	0	0	0	0	Riche	23a28	3etmoins	0	0
02010408501	Moramanga	38.11	supegal36m	0	0	secondouplus	Correcte	int	protege	oui	supegal4m	Persante	Centrsant	Marieeactu	Travaille	2-4emenf	maigreur	2a3	0	oui	oui	non	1	1	1	0	7-24m	1	oui	eleve	Acceptable	1	0	0	0	0	0	0	0	0	Riche	29a35	3etmoins	1	0
02010502501	Moramanga	19.42	12a23m	0	0	secondouplus	Correcte			oui	inf1m	Persante	Centrsant	Marieeactu	Netravaille	5et plus	exces	4etplus	0	oui	oui	oui	1	0	1	1	sup 48m	1	oui	eleve	Acceptable	0	0	0	0	0	0	0	0	0	Riche	29a35	4a5	0	0
02010502801	Moramanga	35.58	24a35m	0	1	primaire	Correcte	int	non protege	oui	inf1m	Persante	Centrsant	Marieeactu	Travaille	Premenf	normale	unseul	0	oui	oui	non	1	0	0	0		1	oui	moyenfaible	Limite	1	0	0	0	0	0	0	0	0	Riche	23a28	3etmoins	1	0
02010503801	Moramanga	26.38	24a35m	1	0	primaire	Correcte	int	non protege	oui	supegal4m	Persante	Domicile	Marieeactu	Netravaille	2-4emenf	normale	2a3	0	oui	oui	oui	1	1	0	0	sup 48m	0	oui	moyenfaible	Limite	0	0	0	0	0	0	0	0	0	Moyen pauvre	29a35	3etmoins	0	1
02010505501	Moramanga	12.55	12a23m	0	1	primaire	Correcte	int	protege	non	inf1m	Persante	Centrsant	Marieeactu	Travaille	5et plus	normale	4etplus	0	non	non	non	1	0	1	1	sup 48m	1	oui	moyeneleve	Limite	0	0	0	0	0	0	0	0	0	Moyen pauvre	29a35	4a5	1	0
02010506201	Moramanga	52.67	supegal36m	0	0	secondouplus	Correcte	int	protege	oui	1a3m	Persante	Centrsant	Marieeactu	Travaille	5et plus	normale	4etplus	0	oui	oui	non	1	0	0	0	sup 48m	1	oui	eleve	Acceptable	0	0	0	0	0	0	0	0	0	Riche	36etplus	6etsup	0	0
02010511902	Moramanga	38.87	supegal36m	0	0	secondouplus	Correcte	int	non protege	oui	inf1m	Persante	Centrsant	Marieeactu	Travaille	2-4emenf	normale	2a3	0	oui	oui	non	1	0	0	0	sup 48m	0	oui	eleve	Acceptable	0	0	0	0	0	0	0	0	0	Moyen riche	29a35	4a5	1	0
02010516201	Moramanga	21.72	12a23m	0	0	primaire	Correcte	int	non protege	oui	inf1m	Persante	Centrsant	Marieeactu	Travaille	2-4emenf	normale	2a3	0	oui	oui	non	1	0	0	0	sup 48m	1	oui	faible	Limite	0	0	0	0	0	0	0	0	0	Moyen riche	23a28	3etmoins	0	1
02010517501	Moramanga	13.93	12a23m	1	0	secondouplus	Correcte	int	protege	oui	supegal4m	Persante	Domicile	Marieeactu	Travaille	2-4emenf	normale	2a3	0	oui	non	non	1	1	0	0	sup 48m	1	oui	moyeneleve	Acceptable	0	0	0	0	0	0	0	0	0	Riche	23a28	4a5	0	0
02010600401	Moramanga	33.91	24a35m	0	0	primaire	Correcte	int	non protege	oui	1a3m		Domicile	Jamaismariee	Travaille		normale		0	non	non	oui	1	1	0	0		1	oui	eleve	Acceptable	0	0	0	0	0	0	0	0	0	Moyen riche	29a35		0	0
02010600501	Moramanga	21.95	12a23m	1	1	primaire	Correcte		non protege	non	supegal4m	Persante	Domicile	Marieeactu	Travaille	2-4emenf	normale	2a3	0	non	non	oui	1	1	0	0	entr24-48m	1	oui	moyeneleve	Limite	0	0	0	0	0	0	0	0	0	Moyen riche	23a28	3etmoins	1	0
02010700801	Moramanga	15.28	12a23m	1	1	primaire	Correcte	int	protege	oui	1a3m	Persante	Centrsant	Jamaismariee	Travaille		normale		0	oui	non	non	1	0	0	0		1	oui	eleve	Pauvre	0	0	0	0	0	0	0	0	0	Moyen pauvre	inf23		0	1
02010702101	Moramanga	58.12	supegal36m	1	0	primaire	Correcte	int	protege	oui	supegal4m	Persante	Centrsant	Marieeactu	Travaille	2-4emenf	normale	2a3	0	oui	oui	non	1	0	0	0	sup 48m	1	oui	eleve	Acceptable	0	0	0	0	0	0	0	0	0	Riche	36etplus	3etmoins	0	0
02010801601	Moramanga	17.18	12a23m	0	1	primaire	Correcte	int	non protege	non	supegal4m	Persante	Centrsant	Marieeactu	Travaille	2-4emenf	normale	2a3	0	oui	oui	non	1	1	0	0	sup 48m	1	oui	faible	Limite	0	0	0	0	0	0	0	0	0	Riche	29a35	3etmoins	0	0
02010802301	Moramanga	30	24a35m	1	0	secondouplus	Correcte	ext	protege	non	supegal4m	Persante	Domicile	Marieeactu	Travaille	2-4emenf	normale	2a3	0	oui	oui	non	1	1	0	0	sup 48m	1	oui	moyeneleve	Acceptable	0	0	0	0	0	0	0	0	0	Riche	23a28	3etmoins	0	0
02010900201	Moramanga	43.7	supegal36m	0	0	primaire	Correcte	int	protege	oui	supegal4m	Persante	Centrsant	Marieeactu	Travaille	Premenf	normale	unseul	0	oui	oui	non	1	0	0	1		1	oui	faible	Limite	0	0	0	0	0	0	0	0	0	Riche	inf23	3etmoins	0	1
02010900402	Moramanga	22.93	12a23m	0	0	secondouplus	Correcte	int	non protege	non	supegal4m	Persante	Centrsant	Marieeactu	Travaille	Premenf	normale	unseul	0	oui	oui	oui	1	0	0	0		1	oui	moyenfaible	Acceptable	0	0	0	0	0	0	0	0	0	Moyen riche	inf23	3etmoins	0	0
02011001801	Moramanga	37.03	supegal36m	1	1	primaire	Correcte	int	protege	non	inf1m	Persante	Domicile	Marieeactu	Travaille	5et plus	normale	4etplus	0	oui	oui	oui	0	1	0	0	7-24m	1	oui	eleve	Limite	0	0	0	0	0	0	0	0	0	Moyen pauvre	29a35	4a5	0	0
02020200501	Moramanga	8.02	6a11m	0	1	primaire	Correcte	int	protege	oui	supegal4m	Persante	Domicile	Marieeactu	Travaille	Premenf	normale	unseul	0	oui	non	oui	0	0	1	0		1	oui	faible	Acceptable	0	0	0	0	0	0	0	0	0	Moyen pauvre	inf23	3etmoins	1	0
02020300301	Moramanga	32.69	24a35m	0	0	primaire	Incorrecte	int	protege	non	inf1m	Persante	Domicile	Marieeactu	Travaille	Premenf	normale	unseul	0	oui	oui	non	1	1	0	0		1	oui	moyeneleve	Pauvre	0	0	0	0	0	0	0	0	0	Moyen pauvre	23a28	3etmoins	1	1
02020400901	Moramanga	8.51	6a11m	0	1	primaire	Incorrecte	int	non protege	oui	inf1m	Persante	Domicile	Marieeactu	Travaille	2-4emenf	normale	2a3	0	oui	non	non	1	0	0	0	entr24-48m	1	oui	eleve	Acceptable	0	0	0	0	0	0	0	0	0	Pauvre	inf23	3etmoins	0	0
02020500101	Moramanga	23.1	12a23m	0	1	primaire	Incorrecte	int	non protege	non	inf1m	Persante	Domicile	Etemariee	Travaille	Premenf	normale	unseul	0	oui	oui	non	1	0	0	0		1	oui	moyeneleve	Acceptable	0	0	0	0	0	0	0	0	0	Moyen pauvre	23a28	3etmoins	0	0
02020502701	Moramanga	20.11	12a23m	0	1	primaire	Correcte	int	protege	oui	inf1m	Persante	Domicile	Marieeactu	Travaille	2-4emenf	exces	2a3	0	oui	oui	oui	1	1	0	0	sup 48m	1	oui	moyeneleve	Acceptable	0	0	0	0	0	0	0	0	0	Moyen riche	29a35	4a5	0	0
02020600101	Moramanga	45.5	supegal36m	0	0	non scolarise	Correcte	int	protege	oui	supegal4m	Persante	Domicile	Marieeactu	Travaille	2-4emenf	normale	2a3	0	oui	oui	non	1	1	1	0	entr24-48m	1	oui	moyeneleve	Acceptable	0	0	0	0	0	0	0	0	0	Pauvre	29a35	3etmoins	1	0
02020700401	Moramanga	39.49	supegal36m	0	0	non scolarise	Incorrecte	int	protege	oui	inf1m	Persante	Domicile	Marieeactu	Travaille	Premenf	normale	unseul	0	oui	oui	oui	0	1	0	0		1	oui	moyenfaible	Limite	0	0	0	0	0	0	0	0	0	Pauvre	inf23	3etmoins	1	0
02020701501	Moramanga	23.52	12a23m	1	0	secondouplus	Correcte	int	non protege	oui	inf1m	Persante	Domicile	Marieeactu	Travaille	Premenf	normale	unseul	0	oui	oui	non	0	1	0	0		1	oui	eleve	Acceptable	0	0	0	0	0	0	0	0	0	Riche	23a28	3etmoins	1	0
02020800101	Moramanga	47.44	supegal36m	0	0	primaire	Correcte	int	protege	oui	supegal4m	Persante	Domicile	Marieeactu	Travaille	5et plus	exces	4etplus	0	oui	oui	oui	0	0	0	0	sup 48m	1	oui	faible	Acceptable	0	0	0	0	0	0	0	0	0	Moyen riche	36etplus	6etsup	0	0
02020800201	Moramanga	46.39	supegal36m	0	1	primaire	Correcte	int	protege	oui	1a3m	Persante	Domicile	Marieeactu	Travaille	5et plus	normale	4etplus	0	oui	oui	oui	1	0	1	0	sup 48m	0	oui	moyenfaible	Limite	0	0	0	0	0	0	0	0	0	Pauvre	36etplus	6etsup	0	0
02021200401	Moramanga	51.02	supegal36m	1	0	primaire	Incorrecte	int	non protege	non	inf1m	Matrone	Domicile	Marieeactu	Travaille	2-4emenf	normale	2a3	0	non	non	oui	1	1	0	0	entr24-48m	1	oui	eleve	Limite	0	0	0	0	0	0	0	0	0	Moyen pauvre	23a28	3etmoins	0	1
02021700101	Moramanga	8.97	6a11m	0	1	secondouplus	Correcte	int	non protege	non	inf1m	Persante	Centrsant	Marieeactu	Travaille	5et plus	normale	4etplus	0	non		non	0	1	0	0	entr24-48m	1	oui	moyeneleve	Limite	0	0	1	0	0	0	0	0	0	Pauvre	36etplus	6etsup	0	0
02030101601	Moramanga	36.21	supegal36m	1	0	secondouplus	Correcte	int	protege	oui	supegal4m	Persante	Domicile	Marieeactu	Travaille	2-4emenf	normale	2a3	0	oui	oui	oui	1	0	1	0	entr24-48m	0	oui	faible	Acceptable	0	0	0	0	0	0	0	0	0	Moyen riche	23a28	3etmoins	0	0
02030104801	Moramanga	23.59	12a23m	1	0	primaire	Correcte	int	protege	non	supegal4m	Persante	Domicile	Marieeactu	Travaille	5et plus	normale	4etplus	0	oui	oui	oui	1	0	1	0	entr24-48m	0	oui	moyenfaible	Pauvre	0	0	0	0	0	0	0	0	0	Riche	29a35	4a5	1	1
02030106901	Moramanga	36.93	supegal36m	1	0	primaire	Correcte	int	non protege	non	inf1m	Persante	Domicile	Etemariee	Travaille	Premenf	normale	unseul	0	non	oui	oui	1	0	0	0		0	oui	faible	Limite	0	0	0	0	0	0	0	0	0	Riche	23a28	3etmoins	1	1
02030108601	Moramanga	40.21	supegal36m	1	0	primaire	Correcte	int	non protege	oui	1a3m	Persante	Domicile	Marieeactu	Travaille	Premenf	normale	2a3	0	oui	oui	oui	1	0	1	1		1	oui	faible	Limite	0	0	0	0	0	0	0	0	0	Moyen riche	inf23	3etmoins	0	1
02030110601	Moramanga	57.17	supegal36m	0	0	primaire	Correcte	int	protege	oui	supegal4m	Persante	Domicile	Marieeactu	Netravaille	2-4emenf	exces	2a3	0	oui	oui	non	1	1	1	0	entr24-48m	1	oui	eleve	Limite	0	0	1	0	0	0	0	0	0	Riche	23a28	4a5	1	1
02030111101	Moramanga	30	24a35m	1	0	secondouplus	Correcte	int	protege	oui	inf1m	Persante	Domicile	Marieeactu	Travaille	2-4emenf	normale	2a3	0	oui	oui	oui	1	1	1	1	sup 48m	0	oui	moyeneleve	Acceptable	0	0	0	0	0	0	0	0	0	Riche	36etplus	3etmoins	0	0
02030202201	Moramanga	43.2	supegal36m	1	0	primaire	Correcte	int	protege	non	supegal4m	Persante	Domicile	Marieeactu	Travaille	5et plus	normale	4etplus	0	oui	oui	oui	1	1	0	0	entr24-48m	1	oui	moyeneleve	Limite	0	0	0	0	0	0	0	0	0	Moyen pauvre	29a35	6etsup	0	0
02030202701	Moramanga	14.46	12a23m	0	1	primaire	Correcte	int	non protege	non	inf1m	Persante	Domicile	Marieeactu	Travaille	2-4emenf	maigreur	2a3	0	oui	oui	non	0	0	0	0	7-24m	1	oui	eleve	Limite	0	0	0	0	0	0	0	0	0	Moyen pauvre	23a28	3etmoins	0	1
02030202801	Moramanga	22.93	12a23m	1	0	primaire	Incorrecte	int	protege	oui	supegal4m	Persante	Domicile	Marieeactu	Travaille	2-4emenf	normale	4etplus	0	non	non	oui	0	0	0	0	entr24-48m	1	oui	moyenfaible	Acceptable	0	0	0	0	0	0	1	0	0	Moyen pauvre	23a28	4a5	0	0
02030203001	Moramanga	7.36	6a11m	1	1	primaire	Correcte	int	protege	non	inf1m	Persante	Domicile	Marieeactu	Travaille	2-4emenf	normale	2a3	0	oui	non	non	1	1	0	1	entr24-48m	1	oui	moyenfaible	Limite	0	0	0	0	0	0	0	0	0	Pauvre	inf23	3etmoins	0	0
02030400601	Moramanga	46.92	supegal36m	1	0	primaire	Correcte	int	non protege	oui	supegal4m	Persante	Domicile	Marieeactu	Travaille	5et plus	normale	4etplus	0	oui	oui	oui	1	0	0	0	sup 48m	1	oui	eleve	Limite	0	0	1	0	0	0	0	0	0	Pauvre	29a35	6etsup	0	1
02030401301	Moramanga	11.14	6a11m	1	1	primaire	Correcte	int	protege	oui	supegal4m	Non	Domicile	Jamaismariee	Travaille	Premenf	normale	unseul	0	oui		oui	0	1	1	0		1	oui	eleve	Acceptable	0	0	0	0	0	0	0	0	0	Pauvre	inf23	3etmoins	0	0
02030500801	Moramanga	45.73	supegal36m	1	0	primaire	Correcte	int	protege	non	supegal4m	Persante	Domicile	Marieeactu	Travaille	5et plus	normale	4etplus	0	non	non	non	0	0	0	0	7-24m	1	oui	eleve	Acceptable	0	0	0	0	0	0	0	0	0	Pauvre	36etplus	6etsup	0	0
02030501001	Moramanga	9.17	6a11m	0	1	primaire	Correcte	int	protege	oui	inf1m	Persante	Domicile	Marieeactu	Travaille	2-4emenf	normale	2a3	0	non		oui	0	1	1	1	sup 48m	1	oui	eleve	Acceptable	1	0	0	0	0	0	0	0	0	Moyen riche	inf23	3etmoins	0	0
02030501201	Moramanga	43.63	supegal36m	1	0	primaire	Correcte	int	protege	non	inf1m	Persante	Domicile	Marieeactu	Travaille	5et plus	normale	4etplus	0	oui	oui	oui	1	1	0	0	entr24-48m	1	oui	faible	Acceptable	1	0	1	0	0	0	0	0	0	Moyen pauvre	36etplus	6etsup	0	0
02030501202	Moramanga	13.11	12a23m	1	1	primaire	Correcte	int	protege	oui	supegal4m	Persante	Domicile	Etemariee	Travaille	5et plus	maigreur	4etplus	0	non	non	oui	1	1	1	1	sup 48m	0	oui	faible	Limite	0	0	0	0	0	0	0	0	0	Moyen riche	36etplus	4a5	1	1
02030501701	Moramanga	32.66	24a35m	0	0	primaire	Correcte	int	protege	oui	supegal4m	Persante	Domicile	Marieeactu	Travaille		normale		0	non	non	oui	1	1	1	1		1	oui	moyenfaible	Limite	0	0	0	0	0	0	0	1	0	Moyen riche	36etplus		0	0
02030700501	Moramanga	13.44	12a23m	0	1	non scolarise	Incorrecte	int	non protege	non	supegal4m	Persante	Domicile	Marieeactu	Travaille	5et plus	normale	4etplus	0	non	non	oui	1	0	0	0	sup 48m	0	oui	moyeneleve	Acceptable	0	0	0	0	0	0	0	0	0	Pauvre	36etplus	6etsup	0	0
02030701601	Moramanga	29.44	24a35m	0	0	primaire	Correcte	int	protege	oui	1a3m	Persante	Domicile	Etemariee	Travaille	2-4emenf	normale	2a3	0	oui	oui	oui	1	1	0	0	sup 48m	1	oui	eleve	Acceptable	0	0	0	0	0	0	0	0	0	Moyen riche	23a28	3etmoins	0	1
02030701901	Moramanga	24.25	24a35m	0	0	secondouplus	Correcte	int	protege	non	inf1m	Persante	Domicile	Marieeactu	Travaille	2-4emenf	maigreur	2a3	0	oui	oui	oui	1	1	0	0	entr24-48m	1	oui	moyenfaible	Limite	0	0	0	0	0	0	0	0	0	Moyen riche	23a28	3etmoins	1	1
02030702101	Moramanga	20.86	12a23m	1	1	secondouplus	Correcte	int	protege	oui	inf1m	Persante	Centrsant	Marieeactu	Travaille	Premenf	exces	unseul	0	oui	oui	oui	1	0	1	0		1	oui	faible	Acceptable	0	0	0	0	0	0	0	1	0	Moyen riche	inf23	3etmoins	1	0
02030702601	Moramanga	25.63	24a35m	1	1	primaire	Correcte	int	non protege	oui	inf1m	Persante	Domicile	Marieeactu	Travaille	Premenf	normale	unseul	0	oui	oui	oui	0	1	0	0		1	oui	moyenfaible	Limite	0	0	0	0	0	0	0	0	0	Moyen pauvre	23a28	3etmoins	0	0
02030703001	Moramanga	15.18	12a23m	0	1	primaire	Correcte	int	non protege	oui	1a3m	Persante	Domicile	Etemariee	Travaille	2-4emenf	maigreur	2a3	0	oui	oui	oui	1	1	0	0	sup 48m	1	oui	faible	Limite	0	0	0	0	0	0	1	0	0	Moyen pauvre	29a35	3etmoins	0	0
02030703601	Moramanga	16.53	12a23m	1	1	secondouplus	Correcte	int	protege	oui	inf1m	Persante	Domicile	Marieeactu	Travaille	Premenf	exces	unseul	0	oui	oui	oui	1	1	0	0		0	non	moyeneleve	Acceptable	0	0	0	0	0	0	0	0	0	Moyen riche	inf23	3etmoins	1	0
02030703701	Moramanga	53.85	supegal36m	1	1	non scolarise	Incorrecte	int	non protege	non	supegal4m	Persante	Domicile	Jamaismariee	Travaille	Premenf	normale	unseul	0	non	non	oui	0	0	0	0		0	oui	eleve	Limite	1	0	0	0	0	0	0	0	0	Pauvre	inf23	3etmoins	1	1
02030900201	Moramanga	43.14	supegal36m	0	0	non scolarise	Correcte	int	non protege	non	inf1m	Persante	Domicile	Marieeactu	Travaille	2-4emenf	normale	2a3	0	oui	oui	oui	1	0	0	0	7-24m	1	oui	moyenfaible	Limite	0	0	0	0	0	0	0	0	0	Pauvre	29a35	3etmoins	1	1
02030901001	Moramanga	19.55	12a23m	0	0	primaire	Correcte	int	non protege	oui	inf1m	Matrone	Domicile	Marieeactu	Travaille	Premenf	normale	2a3	0	non	oui	oui	1	1	0	0		0	oui	eleve	Limite	0	0	0	0	0	0	0	0	0	Moyen pauvre	inf23	3etmoins	1	1
02031000501	Moramanga	33.48	24a35m	1	0	primaire	Incorrecte	int	protege	non	inf1m	Persante	Domicile	Etemariee	Travaille	Premenf	normale	2a3	0	non	oui	oui	0	1	1	0		1	oui	eleve	Acceptable	0	0	1	0	0	0	0	0	0	Pauvre	inf23	3etmoins	1	0
02031100101	Moramanga	18.69	12a23m	0	1	secondouplus	Correcte	int	protege	oui	inf1m	Persante	Domicile	Marieeactu	Travaille	2-4emenf	exces	4etplus	0	oui	oui	oui	1	0	1	1	entr24-48m	1	oui	moyenfaible	Acceptable	0	0	0	0	0	0	0	0	0	Riche	23a28	4a5	0	0
02031101501	Moramanga	35.52	24a35m	0	0	secondouplus	Correcte	int	non protege	non	inf1m	Persante	Domicile	Marieeactu	Netravaille	5et plus	maigreur	4etplus	0	non	oui	oui	1	1	1	1	sup 48m	1	oui	faible	Limite	0	0	0	0	0	0	0	0	0	Pauvre	29a35	4a5	0	0
02031201601	Moramanga	43.07	supegal36m	1	0	primaire	Correcte	int	protege	oui	inf1m	Persante	Domicile	Marieeactu	Travaille		maigreur		0	oui	oui	oui	1	0	0	0		0	oui	faible	Acceptable	0	0	0	0	0	0	0	0	0	Pauvre	36etplus		0	1
02031300301	Moramanga	56.38	supegal36m	1	0	primaire	Correcte	int	protege	oui	supegal4m	Persante	Domicile	Marieeactu	Travaille	2-4emenf	normale	4etplus	0	oui	oui	oui	1	1	0	0	entr24-48m	1	oui	moyenfaible	Limite	0	0	0	0	0	0	0	0	0	Moyen riche	23a28	4a5	0	0
02031600601	Moramanga	57.79	supegal36m	1	0	secondouplus	Correcte	int	non protege	non	inf1m	Persante	Domicile	Etemariee	Travaille	2-4emenf	normale	4etplus	0	non	oui	oui	1	0	1	0	entr24-48m	1	oui	moyenfaible	Pauvre	0	0	1	0	0	0	0	0	0	Moyen pauvre	29a35	4a5	0	1
02031601701	Moramanga	13.86	12a23m	1	1	primaire	Correcte	int	non protege	oui	supegal4m	Persante	Domicile	Marieeactu	Travaille	2-4emenf	normale	2a3	0	oui	oui	oui	1	0	0	0	entr24-48m	0	oui	faible	Pauvre	0	0	0	0	0	0	0	0	0	Pauvre	23a28	3etmoins	1	0
02031700301	Moramanga	58.61	supegal36m	0	0	secondouplus	Correcte	int	non protege	non	inf1m	Persante	Centrsant	Marieeactu	Travaille		normale		0	non	non	oui	1	0	0	0		1	oui	eleve	Acceptable	0	0	0	0	0	0	0	0	0	Riche	29a35		1	0
02031700401	Moramanga	16.13	12a23m	1	1	non scolarise	Correcte	int	protege	oui	supegal4m	Persante	Domicile	Marieeactu	Travaille	5et plus	normale	4etplus	0	non	oui	oui	1	1	0	0	sup 48m	1	oui	moyenfaible	Acceptable	0	0	1	0	0	0	0	0	0	Moyen pauvre	36etplus	6etsup	0	0
02031800601	Moramanga	24.48	24a35m	1	0	primaire	Correcte	int	non protege	oui	supegal4m	Persante	Domicile	Marieeactu	Travaille	2-4emenf	normale	2a3	0	oui	oui	oui	1	0	0	0	entr24-48m	1	oui	moyenfaible	Limite	1	0	0	0	0	0	0	0	0	Moyen riche	inf23	3etmoins	0	0
02031801001	Moramanga	19.45	12a23m	1	1	primaire	Correcte	int	protege	non	inf1m	Persante	Domicile	Marieeactu	Travaille	2-4emenf	normale	2a3	0	oui	oui	non	1	1	0	0	sup 48m	1	oui	faible	Acceptable	0	0	0	0	0	0	1	0	0	Moyen pauvre	36etplus	3etmoins	0	0
02040101501	Moramanga	43.63	supegal36m	1	0	non scolarise	Correcte	int	protege	non	inf1m	Persante	Domicile	Marieeactu	Travaille	Premenf	normale	unseul	0	oui	oui	non	1	0	0	0		1	oui	faible	Limite	0	0	0	0	0	0	0	0	0	Moyen pauvre	23a28	3etmoins	1	0
02040102101	Moramanga	10.25	6a11m	0	1	primaire	Correcte	int	protege	non	supegal4m	Persante	Domicile	Marieeactu	Travaille	2-4emenf	normale	4etplus	0	oui		non	0	1	0	0	sup 48m	1	oui	eleve	Acceptable	0	0	0	0	0	0	1	0	0	Riche	29a35	4a5	0	0
02040102401	Moramanga	51.52	supegal36m	0	0	primaire	Correcte	int	non protege	non	inf1m	Persante	Domicile	Marieeactu	Travaille		normale		0	oui	oui	non	0	0	0	0		0	non	eleve	Limite	0	0	1	0	0	0	0	0	0	Moyen riche	29a35		1	1
02040103701	Moramanga	41.53	supegal36m	1	0	primaire	Correcte	int	protege	oui	1a3m	Persante	Domicile	Marieeactu	Travaille	5et plus	normale	4etplus	0	oui	oui	oui	0	0	0	0		1	oui	eleve	Limite	0	0	0	0	0	0	0	0	0	Pauvre	36etplus	6etsup	0	0
02040105701	Moramanga	41.46	supegal36m	1	0	secondouplus	Correcte	int	protege	oui	supegal4m	Persante	Domicile	Marieeactu	Netravaille	2-4emenf	normale	4etplus	0	oui	oui	oui	1	0	1	1	sup 48m	1	oui	eleve	Limite	0	0	0	0	0	0	0	0	0	Riche	29a35	4a5	0	0
02040105801	Moramanga	13.37	12a23m	1	1	primaire	Correcte	int	protege	non	inf1m	Persante	Domicile	Etemariee	Travaille	2-4emenf	normale	2a3	0	non	oui	oui	1	0	0	0	entr24-48m	0	oui	faible	Limite	0	0	0	0	0	0	0	0	0	Moyen riche	36etplus	3etmoins	1	0
02040106301	Moramanga	35.09	24a35m	0	0	secondouplus	Correcte	int	protege	oui	supegal4m	Persante	Domicile	Marieeactu	Netravaille	2-4emenf	exces	2a3	0	oui	oui	oui	1	0	1	0	7-24m	0	oui	moyeneleve	Acceptable	1	0	0	0	0	0	0	0	0	Riche	23a28	3etmoins	0	0
02040107601	Moramanga	34	24a35m	0	0	secondouplus	Incorrecte	int	protege	non	inf1m	Persante	Domicile	Marieeactu	Netravaille	5et plus	exces	4etplus	0	non	oui	oui	1	1	0	0	sup 48m	1	oui	eleve	Acceptable	0	0	0	0	0	0	0	0	0	Moyen riche	29a35	4a5	1	0
02040108201	Moramanga	22.21	12a23m	0	0	secondouplus	Correcte	int	protege	oui	supegal4m	Persante	Centrsant	Marieeactu	Netravaille	2-4emenf	normale	2a3	0	oui	oui	non	0	0	0	1	7-24m	1	oui	eleve	Limite	1	0	0	0	0	0	0	0	0	Riche	23a28	3etmoins	0	0
02040108501	Moramanga	38.64	supegal36m	0	0	secondouplus	Correcte	int	protege	oui	inf1m	Persante	Centrsant	Marieeactu	Travaille	Premenf	normale	unseul	0	oui	oui	non	1	0	0	0		1	oui	eleve	Acceptable	0	0	0	0	0	0	0	0	0	Riche	29a35	3etmoins	1	0
02040200901	Moramanga	42.25	supegal36m	1	0	primaire	Correcte	int	protege	non	1a3m	Persante	Domicile	Marieeactu	Travaille		normale		0	non	non	oui	1	1	0	0	entr24-48m	1	oui	eleve	Limite	0	0	1	0	0	0	0	0	0	Moyen pauvre	29a35		1	1
02040300501	Moramanga	35.35	24a35m	0	0	primaire	Correcte	int	non protege	oui	inf1m	Persante	Centrsant	Marieeactu	Travaille	5et plus	normale	4etplus	0	oui	oui	non	1	1	1	1	entr24-48m	1	oui	eleve	Limite	0	0	0	0	0	0	0	0	0	Moyen riche	36etplus	6etsup	1	1
02040301101	Moramanga	38.01	supegal36m	0	0	primaire	Correcte	int	non protege	non	1a3m		Centrsant	Marieeactu	Travaille		normale		0	non	non	oui	1	1	0	0		1	oui	moyeneleve	Acceptable	0	0	0	0	0	0	0	0	0	Riche	23a28		1	0
02040301801	Moramanga	23.98	12a23m	1	0	non scolarise	Correcte	int	non protege	non	inf1m	Persante	Domicile	Marieeactu	Travaille	5et plus	normale	4etplus	0	oui	oui	oui	1	1	0	0	7-24m	0	oui	moyeneleve	Limite	0	0	0	0	0	0	0	0	0	Pauvre	36etplus	6etsup	0	1
02040302101	Moramanga	53.36	supegal36m	0	0	primaire	Correcte	int	protege	non	1a3m	Persante	Domicile	Marieeactu	Travaille	2-4emenf	normale	4etplus	0	non	non	oui	1	1	0	0	7-24m	0	oui	moyenfaible	Limite	0	0	1	0	0	0	0	0	0	Pauvre	23a28	4a5	1	1
02040302601	Moramanga	21.32	12a23m	1	1	primaire	Correcte	int	protege	non	supegal4m	Persante	Domicile	Marieeactu	Travaille	5et plus	normale	4etplus	0	oui	oui	oui	1	0	0	0	sup 48m	1	oui	eleve	Limite	0	0	0	0	0	0	0	0	0	Pauvre	29a35	4a5	0	1
02040302801	Moramanga	49.08	supegal36m	1	0	primaire	Correcte	int	protege	non	supegal4m	Persante	Centrsant	Etemariee	Travaille	2-4emenf	exces	2a3	0	oui	oui	non	1	1	0	0	7-24m	1	oui	faible	Limite	0	0	0	0	0	0	0	0	0	Moyen riche	29a35	3etmoins	0	1
02040303301	Moramanga	46.26	supegal36m	0	0	secondouplus	Correcte	int	non protege	oui	supegal4m	Persante	Centrsant	Marieeactu	Travaille	5et plus	normale	4etplus	0	oui	oui	non	1	1	1	1	entr24-48m	0	oui	eleve	Limite	0	0	0	0	0	0	0	0	0	Moyen pauvre	29a35	6etsup	0	0
02040303901	Moramanga	23.43	12a23m	0	1	primaire	Correcte	int	protege	non	1a3m	Persante	Centrsant	Marieeactu	Travaille	5et plus	normale	4etplus	0	oui	oui	oui	1	0	0	0	sup 48m	1	oui	eleve	Limite	0	0	0	0	0	0	0	0	0	Riche	36etplus	6etsup	0	0
02040304101	Moramanga	45.17	supegal36m	1	0	non scolarise	Correcte	int	protege	oui	inf1m	Persante	Domicile	Jamaismariee	Travaille	Premenf	normale	2a3	0	oui	oui	non	1	1	0	0		1	oui	faible	Pauvre	1	0	0	0	0	0	0	0	0	Moyen riche	23a28	3etmoins	0	1
02040304501	Moramanga	47.34	supegal36m	0	0	primaire	Correcte	int	protege	non	supegal4m	Persante	Centrsant	Marieeactu	Travaille	5et plus	normale	4etplus	0	oui	oui	non	1	0	0	0		1	oui	moyeneleve	Limite	0	0	0	0	0	0	0	0	0	Moyen pauvre	36etplus	4a5	0	1
02040304901	Moramanga	26.41	24a35m	1	0	non scolarise	Correcte	int	protege	non	1a3m	Persante	Centrsant	Marieeactu	Travaille	5et plus	normale	4etplus	0	oui	oui	oui	1	1	0	0	sup 48m	0	oui	moyenfaible	Limite	0	0	0	0	0	0	0	0	0	Pauvre	36etplus	6etsup	0	0
02040305401	Moramanga	54.31	supegal36m	1	0	primaire	Incorrecte	int	protege	oui	supegal4m	Persante	Domicile	Marieeactu	Travaille	5et plus	normale	4etplus	0	oui	oui	oui	1	1	0	1	7-24m	1	oui	moyenfaible	Limite	0	0	0	0	0	0	0	0	0	Moyen pauvre	36etplus	6etsup	1	1
02040305701	Moramanga	22.57	12a23m	0	1	primaire	Correcte	int	protege	oui	supegal4m	Persante	Domicile	Marieeactu	Travaille	Premenf	normale	unseul	0	oui	oui	oui	1	0	0	1		1	oui	moyenfaible	Limite	0	0	0	0	0	0	0	0	0	Moyen riche	inf23	3etmoins	0	0
02040305703	Moramanga	10.02	6a11m	0	1	secondouplus	Correcte	int	protege	oui	1a3m	Persante	Centrsant	Marieeactu	Netravaille	Premenf	normale	unseul	0	oui	non	non	1	0	0	0		0	oui	eleve	Acceptable	0	0	0	0	0	0	0	0	0	Riche	inf23	3etmoins	0	0
02040306102	Moramanga	25.76	24a35m	1	0	primaire	Correcte	int	protege	oui	supegal4m	Persante	Domicile	Marieeactu	Travaille	2-4emenf	normale	2a3	0	non	non	non	1	1	0	1	sup 48m	1	oui	moyenfaible	Acceptable	0	0	0	0	0	0	1	0	0	Moyen riche	23a28	3etmoins	1	0
02040306501	Moramanga	57.66	supegal36m	0	0	secondouplus	Correcte	int	non protege	oui	inf1m	Persante	Domicile	Marieeactu	Travaille	2-4emenf	normale	2a3	0	oui	oui	non	1	1	0	0	sup 48m	1	oui	moyenfaible	Limite	0	0	0	0	0	0	0	0	0	Moyen riche	36etplus	3etmoins	0	1
02040306701	Moramanga	17.54	12a23m	0	1	primaire	Correcte	int	protege	non	inf1m	Persante	Domicile	Marieeactu	Travaille	Premenf	normale	unseul	0	oui	oui	oui	1	0	0	0		0	oui	faible	Limite	0	0	0	0	0	0	0	0	0	Pauvre	inf23	3etmoins	0	1
02040309101	Moramanga	30.13	24a35m	1	0	primaire	Correcte	int	non protege	oui	inf1m	Persante	Centrsant	Marieeactu	Travaille	2-4emenf	normale	4etplus	0	oui	oui	non	1	0	0	0	sup 48m	1	oui	eleve	Limite	0	0	0	0	0	0	0	0	0	Riche	29a35	4a5	1	1
02040309501	Moramanga	52.73	supegal36m	1	0	primaire	Correcte	int	protege	oui	supegal4m	Persante	Centrsant	Marieeactu	Netravaille	Premenf	exces	unseul	0	oui	oui	non	1	1	1	1		1	oui	eleve	Limite	0	0	1	0	0	0	0	0	0	Riche	23a28	3etmoins	1	0
02040309601	Moramanga	22.6	12a23m	0	0	primaire	Correcte	int	protege	oui	inf1m	Persante	Centrsant	Marieeactu	Travaille	2-4emenf	exces	2a3	0	oui	oui	oui	1	1	1	0	sup 48m	1	oui	eleve	Acceptable	1	0	0	0	0	0	0	0	0	Riche	29a35	3etmoins	1	0
02040309901	Moramanga	58.68	supegal36m	0	0	primaire	Correcte	int	protege	oui	supegal4m	Persante	Domicile	Etemariee	Travaille	5et plus	exces	4etplus	0	non	non	non	1	1	0	0	sup 48m	1	oui	moyenfaible	Acceptable	0	0	0	0	0	0	0	0	0	Moyen riche	36etplus	4a5	1	1
02040310201	Moramanga	41.99	supegal36m	0	0	primaire	Correcte	int	protege	oui	inf1m	Persante	Centrsant	Marieeactu	Travaille	2-4emenf	exces	2a3	0	non	non	non	1	1	1	1	sup 48m	1	oui	moyenfaible	Acceptable	0	0	0	0	0	0	0	0	0	Riche	23a28	3etmoins	0	0
02040310801	Moramanga	39.82	supegal36m	1	0	secondouplus	Correcte	int	protege	oui	inf1m	Persante	Centrsant	Marieeactu	Travaille	Premenf	exces	unseul	0	oui	oui	non	1	1	0	1		1	oui	eleve	Acceptable	0	0	0	0	0	0	0	0	0	Riche	23a28	3etmoins	0	0
02040311201	Moramanga	24.61	24a35m	0	1	primaire	Correcte	int	non protege	oui	inf1m	Persante	Centrsant	Marieeactu	Travaille	Premenf	exces	unseul	0	oui	oui	non	0	0	0	0		1	oui	moyenfaible	Limite	0	0	1	0	0	0	0	0	0	Riche	23a28	3etmoins	0	1
02040311701	Moramanga	44.16	supegal36m	1	0	primaire	Correcte	int	protege	oui	inf1m	Persante	Centrsant	Marieeactu	Travaille	5et plus	normale	4etplus	0	oui	oui	non	1	0	0	0	7-24m	0	oui	eleve	Acceptable	0	0	0	0	0	0	0	0	0	Moyen riche	29a35	6etsup	1	0
02040312701	Moramanga	58.28	supegal36m	0	0	secondouplus	Correcte	int	protege	oui	supegal4m	Persante	Centrsant	Marieeactu	Travaille	2-4emenf	normale	4etplus	0	oui	oui	oui	1	0	0	0	entr24-48m	0	oui	eleve	Acceptable	0	0	0	0	0	0	0	0	0	Riche	29a35	4a5	1	0
02040314101	Moramanga	21.26	12a23m	1	1	secondouplus	Correcte	int	protege	oui	inf1m	Persante	Centrsant	Marieeactu	Travaille	Premenf		unseul	0	oui	oui	non	1	1	0	0		0	oui	moyenfaible	Acceptable	0	0	0	0	0	0	0	0	0	Riche	inf23	3etmoins	1	0
02040314201	Moramanga	41.92	supegal36m	0	1	non scolarise	Correcte	int	protege	oui	inf1m	Persante	Centrsant	Marieeactu	Travaille	2-4emenf	normale	4etplus	0	oui	oui	oui	0	0	0	0	sup 48m	1	non	moyeneleve	Limite	0	0	0	1	0	0	0	0	0	Riche	29a35	4a5	1	1
02040314801	Moramanga	36.11	supegal36m	1	0	primaire	Incorrecte	int	protege	non	inf1m	Persante	Domicile	Marieeactu	Travaille	2-4emenf	normale	2a3	0	oui	oui	oui	1	1	1	0	sup 48m	1	oui	moyenfaible	Limite	0	0	0	0	0	0	0	0	0	Riche	23a28	3etmoins	0	1
02040314901	Moramanga	18.53	12a23m	1	0	primaire	Correcte	int	protege	oui	supegal4m	Persante	Centrsant	Etemariee	Travaille	2-4emenf	maigreur	2a3	0	oui	oui	non	1	1	0	0	sup 48m	1	oui	moyenfaible	Limite	0	0	0	0	0	0	0	0	0	Moyen pauvre	23a28	3etmoins	0	1
02040315101	Moramanga	28.32	24a35m	1	0	secondouplus	Correcte	int	protege	oui	supegal4m	Persante	Centrsant	Marieeactu	Travaille	2-4emenf	normale	2a3	0	non	oui	non	1	0	0	1	sup 48m	1	oui	moyenfaible	Acceptable	0	0	0	0	0	0	0	0	0	Riche	29a35	3etmoins	1	0
02040315501	Moramanga	49.31	supegal36m	0	0	primaire	Incorrecte	int	protege	non	inf1m	Persante	Centrsant	Marieeactu	Travaille	Premenf	normale	unseul	0	non	non	non	1	0	0	0		1	non	faible	Limite	0	0	0	0	0	0	0	0	0	Moyen riche	23a28	3etmoins	1	1
02040500301	Moramanga	52.27	supegal36m	0	0	non scolarise	Correcte	int	protege	non	inf1m	Persante	Domicile	Marieeactu	Travaille	2-4emenf	maigreur	2a3	0	non	non	oui	1	0	0	0	entr24-48m	1	oui	moyeneleve	Acceptable	0	0	1	0	0	0	0	0	0	Moyen pauvre	29a35	3etmoins	0	0
02040600701	Moramanga	34.53	24a35m	1	0	secondouplus	Correcte	int	non protege	non	inf1m	Persante	Domicile	Jamaismariee	Netravaille		normale		0	non	non	non	0	1	1	0		0	oui	eleve	Pauvre	0	0	0	0	0	0	0	0	0	Pauvre	inf23		0	1
02040602101	Moramanga	43.63	supegal36m	1	0	primaire	Incorrecte	int	protege	oui	inf1m	Persante	Domicile	Marieeactu	Travaille	2-4emenf	normale	4etplus	0	oui	oui	oui	1	0	0	0	entr24-48m	1	oui	moyenfaible	Limite	0	0	0	0	0	0	0	0	0	Pauvre	29a35	4a5	0	0
02040602601	Moramanga	44.91	supegal36m	0	0	primaire	Incorrecte	int	non protege	oui	inf1m	Persante	Domicile	Marieeactu	Travaille	5et plus	normale	4etplus	0	non	non	oui	1	0	0	0	sup 48m	1	oui	eleve	Limite	0	0	1	0	0	0	0	0	0	Moyen riche	36etplus	6etsup	0	1
02041001901	Moramanga	24.8	24a35m	0	1	secondouplus	Correcte	int	protege	oui	inf1m	Persante	Domicile	Marieeactu	Travaille	2-4emenf	exces	2a3	0	oui	oui	oui	1	0	1	0	7-24m	1	oui	faible	Acceptable	0	0	0	0	0	0	0	0	0	Moyen pauvre	inf23	3etmoins	1	0
02041002101	Moramanga	53.52	supegal36m	0	0	primaire	Incorrecte	int	non protege	non	inf1m	Persante	Domicile	Marieeactu	Travaille	Premenf	exces	unseul	0	oui	oui	non	1	0	0	0		1	oui	eleve	Limite	0	0	0	0	0	0	0	0	0	Pauvre	inf23	3etmoins	0	1
02041002601	Moramanga	30	24a35m	0	0	secondouplus	Correcte	int	protege	non	inf1m	Persante	Domicile	Etemariee	Travaille	Premenf	normale	unseul	0	oui	oui	non	0	1	1	1		1	oui	faible	Limite	1	0	0	0	0	0	0	0	0	Pauvre	inf23	3etmoins	0	0
02041004601	Moramanga	55.36	supegal36m	0	0	primaire	Correcte	int	non protege	oui	inf1m	Persante	Domicile	Etemariee	Travaille	5et plus	normale	2a3	0	non	non	non	0	1	0	0	sup 48m	1	oui	faible	Limite	0	0	0	0	0	0	0	0	0	Pauvre	36etplus	6etsup	0	1
02041004801	Moramanga	52.21	supegal36m	1	0	secondouplus	Correcte	int	protege	oui	inf1m	Persante	Centrsant	Marieeactu	Travaille	2-4emenf	normale	2a3	0	oui	oui	non	1	0	0	0	entr24-48m	1	oui	moyenfaible	Limite	0	0	0	0	0	0	0	0	0	Moyen riche	29a35	3etmoins	1	0
02041005001	Moramanga	8.9	6a11m	1	1	secondouplus	Correcte	int	protege	oui	inf1m	Persante	Centrsant	Marieeactu	Travaille	Premenf	maigreur	unseul	0	oui	non	non	0	0	1	0		1	oui	faible	Limite	0	0	0	0	0	0	0	0	0	Riche	29a35	3etmoins	0	0
02041006001	Moramanga	7.03	6a11m	1	1	secondouplus	Correcte	int	protege	oui	inf1m	Persante	Domicile	Etemariee	Netravaille	Premenf	normale	unseul	0	non		oui	1	1	1	0		1	oui	eleve	Limite	0	0	0	0	0	0	0	0	0	Riche	inf23	3etmoins	0	0
02041006601	Moramanga	57.53	supegal36m	0	0	secondouplus	Correcte	int	non protege	oui	inf1m	Persante	Centrsant	Marieeactu	Travaille	2-4emenf	exces	2a3	0	oui	oui	oui	1	0	0	0	entr24-48m	1	oui	eleve	Acceptable	0	0	0	0	0	0	0	0	0	Riche	23a28	4a5	1	0
02041007101	Moramanga	19.19	12a23m	0	1	primaire	Correcte	int	protege	oui	1a3m	Persante	Domicile	Marieeactu	Travaille	5et plus	normale	4etplus	0	oui	oui	oui	0	0	1	0	7-24m	1	oui	moyenfaible	Acceptable	0	0	0	0	0	0	0	0	0	Moyen riche	29a35	4a5	0	0
02041007901	Moramanga	50.79	supegal36m	0	0	primaire	Correcte	int	protege	oui	supegal4m	Persante	Domicile	Marieeactu	Travaille	2-4emenf	maigreur	4etplus	0	oui	oui	non	1	0	0	0	entr24-48m	1	oui	moyeneleve	Limite	1	0	0	0	0	0	0	0	0	Moyen pauvre	29a35	4a5	1	0
02041008201	Moramanga	30.06	24a35m	0	0	primaire	Correcte	int	protege	oui	supegal4m	Persante	Domicile	Marieeactu	Travaille	2-4emenf	maigreur	2a3	0	oui	oui	non	1	1	0	0	sup 48m	1	oui	moyenfaible	Acceptable	0	0	0	0	0	0	0	0	0	Pauvre	29a35	3etmoins	1	0
02041100401	Moramanga	36.4	supegal36m	0	0	primaire	Correcte	ext	non protege	non	inf1m	Persante	Centrsant	Etemariee	Travaille	Premenf	maigreur	2a3	0	non	non	non	1	0	0	0		1	oui	eleve	Limite	0	0	1	0	0	0	0	0	0	Pauvre	inf23	3etmoins	1	1
02041100501	Moramanga	34.14	24a35m	1	0	primaire	Correcte	int	protege	oui	inf1m	Persante	Domicile	Marieeactu	Travaille	5et plus	maigreur	4etplus	0	non	non	oui	0	0	1	0	sup 48m	1	oui	eleve	Limite	0	0	1	0	0	0	0	0	0	Pauvre	29a35	6etsup	0	0
02041100701	Moramanga	14.78	12a23m	0	1	primaire	Correcte	int	protege	oui	supegal4m	Persante	Domicile	Jamaismariee	Travaille	Premenf	maigreur	unseul	0	non	non	oui	1	1	1	1		1	oui	eleve	Acceptable	0	0	0	0	0	0	0	0	0	Moyen riche	inf23	3etmoins	1	0
02041300701	Moramanga	20.93	12a23m	0	1	primaire	Correcte	int	protege	non	inf1m	Persante	Centrsant	Marieeactu	Travaille	2-4emenf	normale	2a3	0	oui	oui	non	0	1	1	0	sup 48m	1	oui	moyenfaible	Limite	0	0	0	0	0	0	0	0	0	Moyen pauvre	23a28	3etmoins	0	1
02041401401	Moramanga	41.03	supegal36m	0	0	primaire	Correcte	int	protege	non	inf1m	Persante	Centrsant	Marieeactu	Travaille	2-4emenf	normale	4etplus	0	oui	oui	oui	1	1	0	0	sup 48m	1	oui	faible	Limite	0	0	0	0	0	0	0	0	0	Riche	29a35	4a5	0	0
02041401701	Moramanga	42.18	supegal36m	0	0	primaire	Correcte	int	protege	non	supegal4m	Persante	Centrsant	Marieeactu	Travaille	2-4emenf	normale	4etplus	0	non	oui	non	1	0	0	0	sup 48m	1	oui	moyeneleve	Pauvre	0	0	0	0	0	0	0	0	0	Moyen riche	29a35	4a5	1	1
02041600201	Moramanga	57.23	supegal36m	0	0	primaire	Incorrecte	int	protege	oui	1a3m	Persante	Centrsant	Marieeactu	Travaille	Premenf	normale	2a3	0	oui	oui	non	1	1	1	1		1	oui	faible	Pauvre	0	0	0	0	0	0	0	0	0	Pauvre	23a28	3etmoins	1	1
02041600401	Moramanga	30.59	24a35m	1	0	primaire	Correcte	ext	non protege	non	inf1m	Persante	Domicile	Marieeactu	Travaille	2-4emenf	normale	2a3	0	oui	oui	oui	1	0	0	0	entr24-48m	1	oui	moyeneleve	Limite	0	0	0	0	0	0	0	0	0	Pauvre	inf23	4a5	1	1
02041600701	Moramanga	51.32	supegal36m	1	0	primaire	Correcte	int	protege	non	supegal4m	Persante	Domicile	Marieeactu	Travaille	Premenf	maigreur	unseul	0	oui	oui	oui	1	0	0	0		1	oui	moyenfaible	Acceptable	0	0	0	0	0	0	0	0	0	Pauvre	23a28	3etmoins	0	1
02041601001	Moramanga	28.22	24a35m	1	1	primaire	Incorrecte	int	protege	oui	supegal4m	Persante	Domicile	Marieeactu	Travaille	5et plus	normale	4etplus	0	oui	oui	oui	1	1	0	0	entr24-48m	1	oui	moyeneleve	Acceptable	0	0	1	0	1	0	0	0	0	Pauvre	36etplus	6etsup	0	0
02041601301	Moramanga	21.95	12a23m	1	1	primaire	Correcte	int	protege	oui	inf1m	Persante	Domicile	Etemariee	Travaille		normale		0	oui	oui	oui	1	1	0	0		1	oui	eleve	Pauvre	0	0	0	0	0	0	0	0	0	Moyen riche	29a35		0	0
02041601501	Moramanga	48.1	supegal36m	1	0	primaire	Correcte	int	non protege	non	inf1m	Persante	Domicile	Marieeactu	Travaille	2-4emenf	exces	unseul	0	oui	oui	oui	0	0	0	0		1	oui	faible	Acceptable	1	0	0	0	0	0	0	0	0	Moyen pauvre	23a28	3etmoins	1	1
02041601901	Moramanga	46.46	supegal36m	0	0	primaire	Correcte	int	protege	non	inf1m	Persante	Domicile	Etemariee	Travaille	Premenf	normale	unseul	0	oui	oui	oui	1	1	0	1		1	oui	faible	Limite	0	0	0	0	0	0	0	0	0	Pauvre	23a28	3etmoins	0	1
02041602501	Moramanga	38.6	supegal36m	1	0	secondouplus	Correcte	int	protege	oui	supegal4m	Persante	Domicile	Marieeactu	Travaille	2-4emenf	maigreur	2a3	0	oui	oui	non	1	0	0	0	7-24m	1	oui	moyenfaible	Limite	0	1	0	0	0	0	0	0	0	Pauvre	23a28	3etmoins	1	1
02041602701	Moramanga	41.46	supegal36m	0	0	primaire	Incorrecte	int	non protege	oui	inf1m	Persante	Domicile	Etemariee	Travaille	2-4emenf	normale	2a3	0	oui	oui	non	1	1	0	0	entr24-48m	1	oui	moyenfaible	Limite	0	0	0	0	0	0	0	0	0	Moyen pauvre	29a35	3etmoins	0	0
02041603101	Moramanga	24.25	24a35m	0	0	primaire	Correcte	int	non protege	non	inf1m		Domicile	Marieeactu	Travaille		normale		0	oui	oui	oui	1	0	1	0		1	oui	faible	Limite	0	0	0	0	0	0	0	0	0	Moyen pauvre	36etplus		0	1
02041704301	Moramanga	36.07	supegal36m	0	0	primaire	Correcte	int	protege	non	inf1m	Persante	Domicile	Marieeactu	Travaille	5et plus	normale	4etplus	0	non	non	non	1	0	0	0	entr24-48m	0	oui	eleve	Acceptable	0	0	1	0	0	0	0	0	0	Moyen riche	36etplus	6etsup	1	0
02041705101	Moramanga	37.13	supegal36m	0	1	primaire	Correcte	int	non protege	non	inf1m	Persante	Domicile	Marieeactu	Travaille	5et plus	normale	4etplus	0	oui	oui	oui	1	0	0	0	entr24-48m	1	oui	moyeneleve	Pauvre	0	0	0	0	0	0	0	0	0	Moyen pauvre	36etplus	6etsup	1	1
02041901302	Moramanga	20.01	12a23m	1	1	secondouplus	Correcte	int	protege	oui	inf1m	Persante	Centrsant	Marieeactu	Travaille	Premenf	normale	unseul	0	oui	oui	oui	1	0	0	0		1	oui	moyenfaible	Limite	1	0	0	0	0	0	0	0	0	Moyen riche	inf23	3etmoins	1	0
02042000601	Moramanga	11.73	6a11m	0	1	primaire	Correcte	int	protege	non	inf1m	Persante	Centrsant	Marieeactu	Travaille	5et plus	exces	4etplus	0	oui	non	oui	1	0	0	0	entr24-48m	1	oui	moyeneleve	Limite	0	0	0	0	0	0	0	0	0	Pauvre	36etplus	6etsup	0	0
02042000901	Moramanga	29.47	24a35m	0	0	primaire	Correcte	int	non protege	non	inf1m	Persante	Centrsant	Marieeactu	Travaille	Premenf	normale	2a3	0	oui	oui	non	1	0	0	0		0	oui	faible	Limite	0	0	0	0	0	0	0	0	0	Pauvre	inf23	3etmoins	0	1
02042201001	Moramanga	51.65	supegal36m	1	0	secondouplus	Correcte	int	non protege	non	inf1m	Persante	Domicile	Marieeactu	Travaille	Premenf	maigreur	2a3	0	oui	oui	oui	0	0	0	0		0	oui	eleve	Acceptable	0	0	0	0	0	0	0	0	0	Moyen riche	23a28	3etmoins	1	0
02042203501	Moramanga	43.1	supegal36m	0	0	secondouplus	Correcte	int	protege	non	inf1m	Persante	Domicile	Marieeactu	Travaille	5et plus	normale	4etplus	0	non	oui	oui	1	1	0	1	entr24-48m	1	oui	eleve	Limite	0	0	0	0	0	0	0	0	0	Pauvre	36etplus	6etsup	0	0
02042203702	Moramanga	49.15	supegal36m	0	0	primaire	Correcte	int	protege	oui	1a3m	Persante	Centrsant	Marieeactu	Travaille	5et plus	normale	4etplus	0	non	non	oui	1	1	0	0	7-24m	0	oui	eleve	Pauvre	0	1	0	0	0	0	0	0	0	Moyen riche	36etplus	6etsup	0	1
02042401201	Moramanga	43.07	supegal36m	0	0	primaire	Correcte	int	non protege	non	1a3m	Persante	Domicile	Marieeactu	Travaille	5et plus	normale	4etplus	0	oui	oui	oui	1	0	0	0	7-24m	0	oui	moyenfaible	Limite	0	0	0	0	0	0	0	0	0	Pauvre	23a28	6etsup	0	1
02042401203	Moramanga	29.67	24a35m	1	0	primaire	Correcte	int	non protege	oui	1a3m	Persante	Domicile	Marieeactu	Netravaille	2-4emenf	normale	4etplus	0	non	oui	non	0	1	0	1	entr24-48m	0	non	moyeneleve	Limite	0	0	0	0	0	0	0	0	0	Moyen pauvre	29a35	4a5	0	0
02042601801	Moramanga	57.13	supegal36m	1	0	secondouplus	Correcte	int	protege	oui	supegal4m	Persante	Centrsant	Marieeactu	Travaille	Premenf	normale	unseul	0	oui	oui	non	0	1	0	0		1	oui	moyenfaible	Acceptable	0	0	0	0	0	0	0	0	0	Riche	inf23	3etmoins	1	0
02050101101	Moramanga	35.94	24a35m	0	0	secondouplus	Correcte	int	protege	oui	inf1m	Persante	Centrsant	Marieeactu	Netravaille	Premenf	maigreur	2a3	0	non	oui	non	1	1	0	0		0	oui	eleve	Acceptable	0	0	0	0	0	0	0	0	0	Riche	23a28	3etmoins	0	0
02050101701	Moramanga	51.42	supegal36m	1	0	secondouplus	Correcte	int	protege	oui	supegal4m	Persante	Domicile	Marieeactu	Travaille	2-4emenf	maigreur	2a3	0	non	oui	oui	0	1	1	1	7-24m	0	oui	eleve	Acceptable	0	0	0	1	0	0	0	0	0	Riche	29a35	3etmoins	0	0
02050102301	Moramanga	15.11	12a23m	1	1	secondouplus	Correcte	int	protege	oui	inf1m	Persante	Centrsant	Marieeactu	Netravaille	Premenf	normale	unseul	0	oui	oui	non	1	0	1	1		1	oui	moyenfaible	Acceptable	0	0	0	0	1	0	0	0	0	Riche	inf23	3etmoins	1	0
02050110801	Moramanga	57.56	supegal36m	1	0	primaire	Correcte	int	protege	oui	inf1m	Persante	Domicile	Marieeactu	Travaille	5et plus	normale	4etplus	0	non	oui	oui	1	1	0	0	entr24-48m	1	oui	eleve	Limite	0	0	0	0	0	0	0	0	0	Riche	36etplus	6etsup	0	0
02050115201	Moramanga	20.24	12a23m	0	1	secondouplus	Correcte	int	protege	oui	inf1m	Persante	Centrsant	Marieeactu	Travaille	2-4emenf	normale	2a3	0	oui	non	non	1	0	1	0	sup 48m	1	oui	moyeneleve	Acceptable	0	0	1	0	0	0	0	0	0	Riche	36etplus	3etmoins	1	0
02050117301	Moramanga	57.66	supegal36m	0	0	primaire	Correcte	int	protege	non	supegal4m	Persante	Centrsant	Marieeactu	Travaille	2-4emenf	normale	4etplus	0	non	non	oui	1	1	0	0	sup 48m	1	oui	moyenfaible	Pauvre	0	0	1	0	0	0	0	0	0	Moyen riche	29a35	4a5	0	0
02050117701	Moramanga	41	supegal36m	0	0	secondouplus	Correcte	int	protege	oui	supegal4m	Persante	Domicile	Marieeactu	Travaille	2-4emenf	exces	2a3	0	oui	oui	oui	1	0	0	0	sup 48m	0	non	moyenfaible	Limite	0	0	0	0	0	0	0	0	0	Riche	29a35	3etmoins	1	0
02050118901	Moramanga	13.44	12a23m	1	1	primaire	Correcte	int	non protege	oui	supegal4m	Persante	Domicile	Marieeactu	Netravaille	Premenf	normale	unseul	0	oui	non	oui	1	1	1	1		0	oui	faible	Limite	0	0	1	0	0	0	0	0	0	Riche	23a28	3etmoins	0	1
02050124901	Moramanga	19.58	12a23m	0	1	secondouplus	Correcte	ext	protege	oui	inf1m	Persante	Centrsant	Marieeactu	Netravaille	2-4emenf	normale	2a3	0	oui	oui	non	1	1	0	0	sup 48m	0	oui	moyeneleve	Limite	0	0	0	0	0	0	0	0	0	Riche	23a28	3etmoins	0	0
02050133101	Moramanga	41.03	supegal36m	0	0	secondouplus	Correcte	int	non protege	oui	supegal4m	Persante	Domicile	Marieeactu	Travaille	2-4emenf	normale	2a3	0	oui	oui	oui	1	0	0	0	sup 48m	1	oui	moyenfaible	Acceptable	0	0	1	0	0	0	0	0	0	Riche	36etplus	3etmoins	0	0
02050134201	Moramanga	28.88	24a35m	1	0	primaire	Incorrecte	int	protege	non	1a3m	Persante	Domicile	Marieeactu	Netravaille	5et plus	normale	4etplus	0	oui	non	oui	0	1	0	0	entr24-48m	1	oui	faible	Limite	1	0	1	0	0	0	0	0	0	Moyen riche	29a35	6etsup	0	1
02050135501	Moramanga	44.78	supegal36m	1	0	secondouplus	Correcte	int	protege	non	1a3m	Persante	Domicile	Marieeactu	Travaille	2-4emenf	normale	2a3	0	non	non	non	1	1	1	0	7-24m	0	non	eleve	Limite	0	0	0	1	0	0	0	0	0	Riche	inf23	3etmoins	0	0
02050136501	Moramanga	46.49	supegal36m	0	0	secondouplus	Correcte	int	protege	oui	1a3m	Persante	Domicile	Marieeactu	Netravaille	Premenf	normale	unseul	0	oui	oui	non	0	0	1	0		1	non	eleve	Limite	0	0	0	0	0	0	0	0	0	Riche	23a28	3etmoins	1	0
02050138602	Moramanga	30.82	24a35m	0	0	primaire	Correcte	int	protege	oui	1a3m	Non	Domicile	Etemariee	Travaille	2-4emenf	normale	2a3	0	oui	oui	oui	1	1	1	1	sup 48m	1	non	moyeneleve	Acceptable	0	0	0	0	0	0	0	0	0	Riche	29a35	3etmoins	1	0
02050138701	Moramanga	49.81	supegal36m	0	0	primaire	Incorrecte	int	protege	oui	inf1m	Persante	Domicile	Marieeactu	Netravaille	2-4emenf	normale	2a3	0	oui	oui	oui	0	1	1	0	sup 48m	1	oui	faible	Limite	0	0	1	0	0	0	0	0	0	Moyen riche	29a35	4a5	0	0
02050139101	Moramanga	51.09	supegal36m	1	0	secondouplus	Correcte	int	protege	oui	1a3m	Persante	Domicile	Marieeactu	Netravaille	2-4emenf	normale	2a3	0	oui	oui	non	1	0	0	0	entr24-48m	0	non	moyeneleve	Limite	0	0	0	0	0	0	0	0	0	Riche	23a28	3etmoins	1	0
02050140901	Moramanga	55.79	supegal36m	0	0	primaire	Incorrecte	int	protege	non	inf1m	Persante	Centrsant	Jamaismariee	Travaille	5et plus	exces	4etplus	0	non	oui	oui	0	0	0	0	sup 48m	1	oui	eleve	Limite	0	0	0	0	0	0	0	0	0	Moyen riche	36etplus	6etsup	0	1
02050141801	Moramanga	29.24	24a35m	0	0	secondouplus	Correcte	int	protege	non	supegal4m	Persante	Domicile	Marieeactu	Travaille	Premenf	normale	unseul	0	non	oui	oui	1	0	1	0		1	oui	eleve	Acceptable	0	0	0	0	0	0	0	0	0	Riche	23a28	3etmoins	0	0
02050143402	Moramanga	45.01	supegal36m	1	0	primaire	Correcte	int	protege	oui	supegal4m	Persante	Domicile	Marieeactu	Netravaille	5et plus	normale	4etplus	0	non	non	oui	1	1	0	0	sup 48m	1	oui	faible	Acceptable	0	0	0	0	0	0	0	0	0	Riche	36etplus	4a5	0	0
02050144101	Moramanga	56.18	supegal36m	1	0	primaire	Correcte	int	protege	oui	inf1m	Persante	Domicile	Marieeactu	Netravaille	2-4emenf	normale	2a3	0	oui	oui	oui	0	1	1	0	sup 48m	1	oui	moyenfaible	Acceptable	0	0	0	0	0	0	0	0	0	Riche	29a35	3etmoins	0	0
02050144401	Moramanga	17.51	12a23m	0	1	secondouplus	Correcte	int	protege	oui	inf1m	Persante	Centrsant	Marieeactu	Travaille	Premenf	normale	unseul	0	non	non	non	1	1	0	0		1	oui	eleve	Acceptable	0	0	0	0	0	0	0	0	0	Riche	inf23	3etmoins	0	0
02050146901	Moramanga	44.09	supegal36m	0	0	secondouplus	Correcte	int	non protege	oui	inf1m		Domicile	Marieeactu	Netravaille		exces		0	oui	oui	oui	1	1	0	0		1	oui	moyenfaible	Acceptable	0	0	0	0	0	0	0	0	0	Riche	36etplus		1	0
02050151201	Moramanga	28.32	24a35m	0	0	secondouplus	Correcte	int	protege	oui	1a3m	Persante	Domicile	Marieeactu	Netravaille	2-4emenf	exces	2a3	0	non	non	non	1	0	0	0	sup 48m	1	oui	eleve	Acceptable	0	0	0	0	0	0	0	0	0	Riche	29a35	4a5	0	0
02050156201	Moramanga	23.06	12a23m	1	1	secondouplus	Correcte	int	protege	non	supegal4m	Persante	Domicile	Marieeactu	Netravaille	2-4emenf	maigreur	2a3	0	oui	oui	non	1	0	0	0	entr24-48m	0	oui	eleve	Acceptable	0	0	0	0	0	0	0	0	0	Riche	23a28	3etmoins	0	0
02050200402	Moramanga	33.71	24a35m	1	0	non scolarise	Incorrecte	ext	non protege	non	inf1m	Persante	Domicile	Etemariee	Travaille	2-4emenf	normale	2a3	0	non	non	non	1	1	0	0	entr24-48m	0	oui	faible	Limite	0	0	0	0	0	0	0	0	0	Moyen pauvre	23a28	3etmoins	1	1
02050202201	Moramanga	40.02	supegal36m	1	0	primaire	Correcte			non	supegal4m	Persante	Domicile	Marieeactu	Travaille	5et plus	normale	4etplus	0	non	non	oui	0	0	0	0	7-24m	1	oui	eleve	Limite	0	0	0	0	0	0	0	0	0	Moyen pauvre	36etplus	6etsup	1	0
02050205701	Moramanga	54.34	supegal36m	1	0	primaire	Correcte	int	protege	non	supegal4m	Persante	Centrsant	Etemariee	Travaille	Premenf	maigreur	2a3	0									1	oui		Limite	0	0	0	0	0	0	0	0	0	Pauvre	23a28	3etmoins	0	1
02050206002	Moramanga	54.64	supegal36m	1	0	primaire	Correcte	int	protege	non	1a3m	Persante	Domicile	Etemariee	Travaille	2-4emenf	normale	2a3	0	oui	oui	oui	0	1	1	1	sup 48m	0	oui	moyeneleve	Limite	0	0	0	0	0	0	0	0	0	Pauvre	29a35	4a5	0	0
02050206201	Moramanga	58.05	supegal36m	0	0	primaire	Correcte	ext	protege	oui	supegal4m	Persante	Domicile	Marieeactu	Travaille	2-4emenf	normale	4etplus	0	oui	oui	non	0	1	1	1	sup 48m	0	oui	eleve	Limite	0	0	0	0	0	0	0	0	0	Riche	36etplus	4a5	1	0
02050400501	Moramanga	10.41	6a11m	0	1	primaire	Correcte	int	protege	oui	inf1m	Persante	Domicile	Etemariee	Travaille	5et plus	maigreur	4etplus	0	oui	non	oui	0	1	1	0	sup 48m	0	non	faible	Limite	0	0	0	0	0	0	0	0	0	Moyen riche	29a35	4a5	0	0
02050404801	Moramanga	49.84	supegal36m	1	0	secondouplus	Correcte	int	protege	oui	1a3m	Persante	Centrsant	Marieeactu	Travaille	2-4emenf	maigreur	4etplus	0	non	non	non	0	0	0	0	7-24m	1	oui	moyeneleve	Acceptable	0	0	0	0	0	0	0	0	0	Riche	23a28	4a5	0	0
02050500201	Moramanga	56.41	supegal36m	1	0	primaire	Correcte	int	protege	oui	inf1m	Persante	Domicile	Marieeactu	Travaille	Premenf	normale	unseul	0	non	non	non	0	0	0	0		0	oui	faible	Acceptable	0	0	0	0	0	0	0	0	0	Riche	23a28	3etmoins	1	0
02050500601	Moramanga	41.66	supegal36m	1	0	primaire	Correcte	int	non protege	non	supegal4m	Persante	Domicile	Marieeactu	Travaille	2-4emenf	normale	4etplus	0	oui	oui	non	0	0	0	0	7-24m	1	oui	faible	Limite	0	0	0	0	0	0	0	0	0	Pauvre	36etplus	4a5	1	0
02050501301	Moramanga	19.22	12a23m	1	0	primaire	Correcte	int	protege	non	inf1m	Persante	Domicile	Marieeactu	Travaille	5et plus	normale	4etplus	0	oui	oui	oui	1	0	0	0	entr24-48m	1	oui	moyenfaible	Limite	0	0	0	0	0	0	0	0	0	Moyen pauvre	29a35	4a5	1	1
02050501601	Moramanga	52.73	supegal36m	0	0	secondouplus	Correcte	int	protege	oui	inf1m	Persante	Domicile	Marieeactu	Travaille	2-4emenf	normale	2a3	0	oui	oui	oui	1	1	1	1	7-24m	0	oui	eleve	Acceptable	0	0	1	0	0	0	0	0	0	Riche	23a28	3etmoins	0	0
02050502002	Moramanga	44.94	supegal36m	1	0	primaire	Incorrecte	int	protege	oui	1a3m	Non	Domicile	Jamaismariee	Travaille	Premenf	normale	unseul	0	oui	oui	oui	0	0	0	0		0	oui	faible	Limite	0	0	1	0	0	0	0	0	0	Moyen pauvre	23a28	3etmoins	0	1
02050502801	Moramanga	50.63	supegal36m	1	0	secondouplus	Incorrecte	int	protege	non	inf1m	Persante	Centrsant	Marieeactu	Travaille		normale		0	non	oui	non	1	0	0	0		0	oui	moyenfaible	Limite	0	0	0	0	0	0	0	0	0	Riche	36etplus		0	1
02050503601	Moramanga	17.97	12a23m	1	1	secondouplus	Correcte	int	protege	non	supegal4m	Persante	Centrsant	Marieeactu	Travaille	2-4emenf	exces	2a3	0	oui	non	non	1	0	1	0	entr24-48m	1	oui	moyeneleve	Acceptable	0	0	0	0	0	0	0	0	0	Riche	23a28	3etmoins	0	0
02050506101	Moramanga	53.91	supegal36m	0	0	secondouplus	Correcte	int	non protege	non	1a3m	Persante	Domicile	Marieeactu	Travaille	2-4emenf	normale	2a3	0	oui	oui	oui	1	0	0	0	sup 48m	1	oui	moyenfaible	Limite	0	0	0	0	0	0	0	0	0	Riche	36etplus	3etmoins	0	0
02050513001	Moramanga	42.61	supegal36m	0	0	secondouplus	Correcte	int	non protege	oui	inf1m	Persante	Domicile	Marieeactu	Travaille	2-4emenf	normale	2a3	0	oui	oui	non	1	1	1	0	entr24-48m	0	oui	moyeneleve	Acceptable	0	0	1	0	0	0	0	0	0	Riche	23a28	3etmoins	1	0
02050515801	Moramanga	40.54	supegal36m	0	0	primaire	Correcte	int	protege	non	inf1m	Persante	Domicile	Marieeactu	Travaille	2-4emenf	exces	2a3	0	non	oui	oui	1	1	1	1	sup 48m	1	oui	eleve	Limite	0	0	0	0	0	0	0	0	0	Riche	36etplus	3etmoins	0	1
02050600501	Moramanga	7.52	6a11m	0	1	primaire	Correcte	int	non protege	non	1a3m	Persante	Centrsant	Marieeactu	Travaille	2-4emenf	normale	2a3	0	non	non	non	0	0	0	0	sup 48m	0	oui	moyenfaible	Limite	0	0	0	0	0	0	0	0	0	Pauvre	29a35	3etmoins	0	0
02050600801	Moramanga	9.4	6a11m	0	1	primaire	Correcte	int	protege	non	supegal4m	Persante	Centrsant	Marieeactu	Travaille	2-4emenf	maigreur	2a3	0	non	non	non	1	1	1	1	sup 48m	0	oui	eleve	Limite	0	0	0	0	0	0	0	0	0	Pauvre	23a28	4a5	0	0
02050601201	Moramanga	48.13	supegal36m	1	0	secondouplus	Correcte	ext	protege	oui	inf1m	Persante	Domicile	Marieeactu	Travaille	5et plus	normale	4etplus	0	non	non	non	1	0	0	0	7-24m	1	oui	moyenfaible	Acceptable	0	0	0	1	0	0	0	0	0	Moyen pauvre	36etplus	6etsup	0	0
02050700101	Moramanga	41.13	supegal36m	0	0	primaire	Correcte	int	protege	oui	1a3m	Persante	Domicile	Marieeactu	Travaille	2-4emenf	normale	2a3	0	oui	oui	non	0	1	0	0	sup 48m	1	oui		Pauvre	0	0	1	0	0	0	0	0	0	Moyen riche	23a28	3etmoins	1	1
02050700801	Moramanga	8.8	6a11m	0	1	primaire	Incorrecte	int	protege	oui	supegal4m	Persante	Domicile	Marieeactu	Travaille	5et plus	normale	4etplus	0	oui		oui	1	1	1	1	sup 48m	1	oui	moyenfaible	Limite	0	0	0	0	0	0	0	0	0	Moyen pauvre	29a35	4a5	1	0
02050702601	Moramanga	48.95	supegal36m	0	0	primaire	Correcte	int	protege	non	inf1m	Persante	Centrsant	Marieeactu	Travaille	5et plus	normale	4etplus	0	oui	oui	non	1	1	0	0	sup 48m	1	oui	eleve	Limite	0	0	0	0	0	0	0	0	0	Moyen riche	36etplus	4a5	0	0
02050704601	Moramanga	48.79	supegal36m	0	0	primaire	Correcte	int	protege	oui	inf1m	Persante	Domicile	Marieeactu	Travaille	5et plus	exces	4etplus	0	oui	oui	non	0	1	0	0	7-24m	1	oui	eleve	Limite	0	0	0	0	0	0	0	0	0	Riche	29a35	6etsup	0	0
02050801001	Moramanga	30.72	24a35m	0	0	primaire	Incorrecte	int	protege	oui	supegal4m	Persante	Centrsant	Marieeactu	Travaille	2-4emenf	normale	2a3	0	oui	oui	oui	1	0	0	0	sup 48m	1	oui	eleve	Limite	0	0	0	0	0	0	0	0	0	Moyen riche	23a28	3etmoins	0	0
02050801401	Moramanga	16.85	12a23m	1	1	secondouplus	Correcte	int	non protege	non	1a3m	Persante	Domicile	Marieeactu	Travaille	2-4emenf	normale	2a3	0	non	oui	oui	1	0	1	0	entr24-48m	1	oui	eleve	Acceptable	0	0	1	0	0	0	0	0	0	Moyen riche	23a28	3etmoins	0	0
02050805401	Moramanga	35.32	24a35m	0	0	secondouplus	Correcte	int	protege	non	inf1m	Persante	Centrsant	Marieeactu	Netravaille	2-4emenf	normale	4etplus	0	oui	oui	oui	0	0	0	0	sup 48m	1	oui	eleve	Limite	1	0	0	0	0	0	0	0	0	Riche	36etplus	4a5	0	0
02060101001	Moramanga	45.67	supegal36m	0	0	primaire	Incorrecte	int	protege	oui	inf1m	Persante	Domicile	Etemariee	Travaille	2-4emenf	normale	2a3	0	oui	oui	non	1	0	0	0	entr24-48m	0	oui	faible	Acceptable	1	0	0	0	0	0	0	0	0	Moyen pauvre	29a35	4a5	1	1
02060101201	Moramanga	9.63	6a11m	0	1	secondouplus	Correcte	int	protege	oui	inf1m	Persante	Centrsant	Marieeactu	Travaille	2-4emenf	normale	4etplus	0	oui	non	non	0	1	1	0	entr24-48m	0	oui	moyeneleve	Acceptable	0	0	0	0	0	0	1	0	0	Riche	23a28	3etmoins	1	0
02060108801	Moramanga	19.71	12a23m	0	1	primaire	Correcte	int	protege	oui	supegal4m	Persante	Domicile	Marieeactu	Travaille	5et plus	normale	4etplus	0	oui	oui	oui	1	1	0	0	sup 48m	1	oui	eleve	Limite	0	0	0	0	0	0	0	0	0	Moyen riche	29a35	6etsup	1	0
02060202401	Moramanga	14.82	12a23m	1	1	secondouplus	Correcte	int	protege	non	inf1m	Persante	Centrsant	Marieeactu	Travaille	Premenf	normale	unseul	0	oui	oui	non	1	0	1	0		1	oui	moyeneleve	Acceptable	0	0	0	0	0	0	0	0	0	Riche	23a28	3etmoins	1	0
02060204001	Moramanga	36.83	supegal36m	1	1	primaire	Incorrecte	int	protege	oui	supegal4m	Persante	Domicile	Marieeactu	Travaille	5et plus	normale	4etplus	0	non	oui	non	0	1	1	0	entr24-48m	1	oui	moyenfaible	Limite	0	0	1	0	0	0	0	0	0	Moyen pauvre	36etplus	6etsup	0	0
02060206401	Moramanga	14.72	12a23m	1	1	primaire	Incorrecte			oui	supegal4m	Non	Domicile	Marieeactu	Travaille	2-4emenf	normale	2a3	0	oui	non	oui	0	1	1	1		1	oui	moyeneleve	Limite	0	0	0	0	0	0	0	0	0	Pauvre	inf23	3etmoins	0	0
02060206601	Moramanga	38.37	supegal36m	0	0	non scolarise	Incorrecte	int	protege	non	inf1m	Matrone	Domicile	Marieeactu	Travaille	Premenf	normale	2a3	0									1	oui	faible	Acceptable	0	0	0	0	0	0	0	0	0	Pauvre	23a28	3etmoins	0	1
02060303801	Moramanga	23.06	12a23m	0	0	primaire	Correcte	int	protege	non	inf1m	Persante	Domicile	Etemariee	Travaille	5et plus	normale	4etplus	0	oui	oui	non	0	0	1	0	sup 48m	1	oui	eleve	Limite	0	0	1	0	0	0	0	0	0	Pauvre	23a28	4a5	0	0
02060304901	Moramanga	27.2	24a35m	1	0	non scolarise	Correcte	int	protege	non	supegal4m	Matrone	Domicile	Marieeactu	Travaille	5et plus	normale	4etplus	0	oui	oui	non	1	1	1	0	entr24-48m	1	oui	eleve	Limite	0	0	0	0	0	0	0	0	0	Pauvre	29a35	6etsup	1	1
02060308201	Moramanga	52.83	supegal36m	0	0	secondouplus	Correcte	int	protege	oui	supegal4m	Persante	Domicile	Marieeactu	Travaille	5et plus	normale	4etplus	0	oui	oui	oui	1	0	0	0	sup 48m	1	oui	eleve	Acceptable	0	0	0	0	0	0	0	0	0	Riche	36etplus	6etsup	0	0
02060309001	Moramanga	25.4	24a35m	1	1	non scolarise	Correcte	int	protege	oui	supegal4m	Persante	Domicile	Marieeactu	Travaille	2-4emenf	normale	2a3	0	oui	oui	oui	0	1	0	0	entr24-48m	1	oui	moyenfaible	Limite	0	0	0	0	0	0	0	0	0	Moyen riche	inf23	3etmoins	0	0
02060500401	Moramanga	14.42	12a23m	1	1	primaire	Correcte	int	protege	non	inf1m	Persante	Domicile	Marieeactu	Netravaille	2-4emenf	normale	2a3	0	oui	non	oui	0	1	1	1	entr24-48m	1	oui	faible	Pauvre	0	0	0	0	0	0	0	0	0	Pauvre	23a28	3etmoins	1	1
02060502701	Moramanga	31.51	24a35m	1	0	secondouplus	Correcte	int	non protege	oui	inf1m	Persante	Domicile	Marieeactu	Travaille	2-4emenf	normale	4etplus	0	non	non	non	1	1	1	0	7-24m	1	oui	moyenfaible	Acceptable	0	0	0	0	0	0	0	0	0	Moyen pauvre	inf23	4a5	0	0
02060504201	Moramanga	58.38	supegal36m	1	0	non scolarise	Incorrecte	int	non protege	non	inf1m	Persante	Domicile	Marieeactu	Travaille	Premenf	normale	2a3	0	oui	oui	non	1	0	0	0		1	oui	eleve	Limite	1	0	0	0	0	0	0	0	0	Pauvre	23a28	3etmoins	1	1
02060505801	Moramanga	15.9	12a23m	1	1	primaire	Incorrecte	int	non protege	oui	supegal4m	Persante	Domicile	Marieeactu	Travaille	2-4emenf	normale	4etplus	0	oui	oui	oui	1	0	0	0	7-24m	1	oui	moyenfaible	Acceptable	0	0	0	0	0	0	0	0	0	Pauvre	23a28	4a5	1	0
02060600602	Moramanga	31.24	24a35m	1	0	primaire	Incorrecte	int	protege	oui	inf1m	Persante	Centrsant	Etemariee	Travaille	2-4emenf	normale	2a3	0	non	non	oui	1	1	0	0	7-24m	0	oui	faible	Limite	0	0	1	0	0	0	0	0	0	Pauvre	23a28	3etmoins	1	1
02060600701	Moramanga	23.69	12a23m	1	0	primaire	Correcte	int	non protege	non	supegal4m	Persante	Domicile	Marieeactu	Netravaille	2-4emenf	normale	4etplus	0	non	non	oui	0	1	1	1	sup 48m	1	oui	eleve	Limite	0	0	0	0	0	0	0	0	0	Moyen pauvre	23a28	4a5	0	1
02060601701	Moramanga	20.07	12a23m	1	1	non scolarise	Incorrecte	int	non protege	oui	inf1m	Matrone	Domicile	Marieeactu	Travaille	2-4emenf	normale	2a3	0	non	non	oui	1	0	0	0	sup 48m	1	oui	moyenfaible	Limite	0	0	0	0	0	0	0	0	0	Pauvre	23a28	3etmoins	0	1
02060602301	Moramanga	16.69	12a23m	1	1	primaire	Incorrecte	int	protege	non	inf1m	Matrone	Domicile	Etemariee	Travaille	2-4emenf	normale	2a3	0	oui	oui	non	1	1	0	0	sup 48m	1	oui	faible	Limite	0	0	0	0	0	0	0	0	0	Pauvre	29a35	3etmoins	0	1
02060800201	Moramanga	49.77	supegal36m	0	0	non scolarise	Incorrecte	int	protege	oui	inf1m	Non	Domicile	Marieeactu	Travaille		normale		0									1	oui	eleve	Acceptable	0	0	1	0	0	0	0	0	0	Pauvre	36etplus		1	0
02060900701	Moramanga	40.51	supegal36m	0	0	primaire	Incorrecte	int	protege	oui	1a3m	Persante	Centrsant	Marieeactu	Travaille		normale		0	non	non	oui	0	0	0	0		1	oui	faible	Pauvre	0	0	1	0	0	0	0	0	0	Moyen riche	29a35		0	1
02060901101	Moramanga	17.12	12a23m	1	1	primaire	Correcte	int	protege	oui	inf1m	Persante	Domicile	Marieeactu	Travaille	2-4emenf	normale	unseul	0	non	non	oui	1	0	0	0		1	oui	faible	Pauvre	0	0	1	0	0	0	0	0	0	Moyen pauvre	29a35	3etmoins	1	0
02060901401	Moramanga	25.17	24a35m	0	0	secondouplus	Correcte	int	protege	non	inf1m	Persante	Centrsant	Marieeactu	Travaille		normale		0	oui	oui	non	0	0	1	0		1	oui	faible	Acceptable	0	0	1	0	0	0	0	0	0	Riche	36etplus		0	0
02060902401	Moramanga	22.93	12a23m	1	0	secondouplus	Incorrecte	int	non protege	non	inf1m	Non	Domicile	Marieeactu	Travaille	5et plus	normale	4etplus	0	non	oui	oui	0	0	1	0	sup 48m	1	oui	faible	Limite	0	0	0	0	0	0	0	0	0	Pauvre	36etplus	6etsup	1	1
02060903701	Moramanga	19.32	12a23m	1	1	secondouplus	Correcte	int	protege	oui	inf1m	Persante	Domicile	Marieeactu	Travaille	2-4emenf	normale	2a3	0	non	non	oui	1	0	1	0	7-24m	1	oui	moyenfaible	Limite	0	0	0	0	0	0	0	0	0	Moyen riche	23a28	3etmoins	0	1
02061100201	Moramanga	46.75	supegal36m	0	0	primaire	Incorrecte	int	non protege	non	inf1m	Persante	Domicile	Marieeactu	Travaille		normale		0	oui	non	oui	1	1	1	1		1	oui	faible	Limite	0	0	0	0	0	0	0	0	0	Pauvre	29a35		1	0
02061100801	Moramanga	7.95	6a11m	0	1	primaire	Incorrecte	int	protege	oui	inf1m	Persante	Domicile	Marieeactu	Netravaille	5et plus	normale	4etplus	0	non	non	non	0	1	1	1	entr24-48m	1	oui	moyenfaible	Limite	0	0	0	0	0	0	0	0	0	Pauvre	29a35	6etsup	0	0
02061101501	Moramanga	30.65	24a35m	1	1	non scolarise	Correcte	int	protege	oui	1a3m	Persante	Domicile	Marieeactu	Travaille	2-4emenf	normale	2a3	0									1	oui	faible	Limite	0	0	1	0	0	0	0	0	0	Pauvre	29a35	4a5	1	0
02061102501	Moramanga	9.49	6a11m	0	1	secondouplus	Correcte	int	protege	oui	inf1m	Persante	Centrsant	Etemariee	Travaille	2-4emenf	normale	4etplus	0	non	non	non	0	1	0	0	sup 48m	1	oui	moyeneleve	Limite	0	0	0	0	0	0	0	0	0	Pauvre	23a28	4a5	0	0
02061103201	Moramanga	20.57	12a23m	0	1	primaire	Incorrecte	int	protege	oui	supegal4m	Persante	Domicile	Marieeactu	Travaille	5et plus	maigreur	4etplus	0									1	oui	eleve	Acceptable	0	0	1	1	0	0	0	0	0	Moyen riche	36etplus	6etsup	1	0
02061103601	Moramanga	47.28	supegal36m	1	0	secondouplus	Incorrecte	int	protege	oui	inf1m	Persante	Domicile	Marieeactu	Travaille	Premenf	normale	2a3	0	oui	oui	oui	1	1	1	1		1	oui	eleve	Limite	0	0	0	0	0	0	0	0	0	Pauvre	inf23	3etmoins	1	1
02061200101	Moramanga	18.43	12a23m	0	1	primaire	Correcte			oui	supegal4m	Non	Domicile	Marieeactu	Netravaille	5et plus	normale	4etplus	0	oui	non	oui	0	1	1	0	7-24m	1	oui	moyenfaible	Limite	0	0	1	0	0	0	0	0	0	Pauvre	36etplus	6etsup	0	0
02061200501	Moramanga	23.49	12a23m	1	0	primaire	Incorrecte	int	non protege	oui	inf1m	Matrone	Domicile	Marieeactu	Travaille	2-4emenf	normale	4etplus	0	oui	oui	non	1	0	0	0	entr24-48m	0	oui	moyeneleve	Acceptable	0	0	1	0	0	0	0	0	0	Pauvre	29a35	6etsup	0	0
02061202201	Moramanga	8.64	6a11m	0	1	non scolarise	Correcte	int	protege	non	inf1m	Matrone	Domicile	Marieeactu	Travaille	5et plus	normale	4etplus	0	non		non	0	1	0	0	7-24m	1	oui	eleve	Acceptable	0	0	0	0	0	0	0	0	0	Pauvre	29a35	6etsup	0	0
02061300501	Moramanga	30.75	24a35m	1	0	non scolarise	Incorrecte	int	non protege	oui	1a3m	Persante	Domicile	Marieeactu	Travaille	2-4emenf	normale	4etplus	0	oui	oui	oui	0	0	0	0	7-24m	1	oui	eleve	Acceptable	0	0	0	0	0	0	0	0	0	Moyen riche	23a28	6etsup	1	0
02061300801	Moramanga	16.1	12a23m	1	1	non scolarise	Correcte	int	protege	oui	1a3m	Persante	Domicile	Marieeactu	Travaille	Premenf		unseul	0	oui	oui	oui	0	0	1	0		1	oui	moyenfaible	Acceptable	0	0	0	0	0	0	0	1	0	Moyen pauvre	inf23	3etmoins	0	0
02061301401	Moramanga	14.72	12a23m	1	1	non scolarise	Correcte	int	protege	oui	supegal4m	Non	Domicile	Marieeactu	Travaille	2-4emenf	normale	4etplus	0	non	non	non	0	0	0	0	sup 48m	1	oui	eleve	Limite	0	0	1	0	0	0	0	0	0	Pauvre	23a28	4a5	1	0
02061301801	Moramanga	49.28	supegal36m	0	0	primaire	Correcte	int	protege	non	inf1m	Persante	Centrsant	Marieeactu	Travaille	2-4emenf	normale	2a3	0	oui	oui	non	0	1	0	1	7-24m	1	oui	eleve	Limite	1	0	0	0	0	0	0	0	0	Moyen riche	inf23	4a5	0	0
02061302701	Moramanga	24.97	24a35m	0	0	non scolarise	Correcte	int	protege	oui	1a3m	Non	Domicile	Marieeactu	Travaille	2-4emenf	exces	2a3	0									1	oui	faible	Acceptable	0	0	0	0	0	0	0	0	0	Pauvre	23a28	4a5	1	1
02061502601	Moramanga	8.61	6a11m	0	1	primaire	Incorrecte	int	non protege	non	inf1m	Persante	Centrsant	Marieeactu	Travaille	2-4emenf	normale	2a3	0	oui		oui	0	1	1	0	entr24-48m	1	oui	moyenfaible	Limite	0	0	0	0	0	0	0	0	0	Moyen riche	inf23	3etmoins	1	0
02070104301	Moramanga	50.66	supegal36m	1	0	non scolarise	Correcte	int	protege	oui	inf1m	Persante	Centrsant	Marieeactu	Travaille	2-4emenf	normale	4etplus	0	oui	oui	non	0	0	0	0	7-24m	0	oui	moyenfaible	Limite	0	0	0	0	0	0	0	0	0	Pauvre	36etplus	6etsup	1	0
02070104901	Moramanga	21.95	12a23m	1	0	primaire	Correcte	int	protege	oui	supegal4m	Persante	Centrsant	Marieeactu	Travaille	2-4emenf	normale	4etplus	0	non	non	oui	1	1	0	0	sup 48m	1	oui	moyenfaible	Limite	0	0	1	0	0	0	0	0	0	Pauvre	36etplus	4a5	0	1
02070303401	Moramanga	50.23	supegal36m	0	0	primaire	Correcte	int	protege	oui	inf1m		Domicile	Jamaismariee	Travaille		normale		0	non	oui	oui	1	0	0	0		1	oui	eleve	Limite	0	0	1	0	0	0	0	0	0	Pauvre	inf23		1	0
02070303601	Moramanga	43.7	supegal36m	1	0	primaire	Correcte	ext	protege	non	inf1m	Matrone	Domicile	Etemariee	Travaille	2-4emenf	normale	2a3	0	oui	oui	non	0	0	0	0	entr24-48m	1	oui	moyenfaible	Acceptable	0	0	1	0	0	0	0	0	0	Pauvre	23a28	3etmoins	1	1
02070902201	Moramanga	32.26	24a35m	1	0	secondouplus	Correcte	int	protege	oui	inf1m	Persante	Domicile	Marieeactu	Travaille	Premenf	normale	2a3	0	oui	oui	non	1	1	1	0		1	oui	faible	Limite	0	0	0	0	0	0	0	0	0	Moyen pauvre	inf23	3etmoins	0	1
02071000401	Moramanga	39.69	supegal36m	1	0	primaire	Correcte	int	non protege	non	1a3m	Persante	Domicile	Marieeactu	Travaille	2-4emenf	normale	2a3	0	non	non	oui	0	0	0	0	entr24-48m	1	oui	eleve	Limite	0	0	0	0	0	0	0	0	0	Moyen riche	29a35	4a5	0	1
02071101501	Moramanga	23.89	12a23m	0	1	primaire	Incorrecte	int	protege	oui	inf1m	Persante	Domicile	Marieeactu	Travaille	2-4emenf	normale	2a3	0	non	oui	oui	1	1	1	0	sup 48m	0	oui	moyeneleve	Acceptable	0	0	0	0	0	0	0	0	0	Pauvre	29a35	4a5	1	0
02071103401	Moramanga	48.95	supegal36m	0	0	primaire	Incorrecte	int	protege	non	inf1m	Persante	Centrsant	Etemariee	Travaille		normale		0	oui	oui	non	1	1	0	0		1	oui	eleve	Acceptable	0	0	0	0	0	0	0	0	0	Riche	36etplus		0	0
02071103601	Moramanga	17.38	12a23m	1	0	primaire	Correcte	int	protege	non	inf1m	Persante	Centrsant	Etemariee	Travaille		normale		0	oui	oui	oui	0	0	0	0		1	oui	moyeneleve	Acceptable	0	0	0	0	0	0	0	0	0	Pauvre	36etplus		0	0
02071105001	Moramanga	51.12	supegal36m	1	0	primaire	Incorrecte	ext	protege	non	inf1m	Persante	Centrsant	Marieeactu	Travaille	5et plus	normale	4etplus	0	non	non	non	0	0	0	0	entr24-48m	1	oui	eleve	Acceptable	0	0	0	0	0	0	0	0	0	Moyen pauvre	36etplus	6etsup	1	1
02071105901	Moramanga	23.98	12a23m	1	0	primaire	Correcte	int	protege	oui	supegal4m	Persante	Domicile	Marieeactu	Travaille		normale		0	oui	oui	oui	1	1	0	0		1	oui	moyenfaible	Acceptable	0	0	0	0	0	0	0	0	0	Pauvre	23a28		1	0
02071106001	Moramanga	42.58	supegal36m	1	0	primaire	Incorrecte	int	protege	non	1a3m	Matrone	Domicile	Marieeactu	Travaille	2-4emenf	maigreur	2a3	0	oui	oui	non	0	1	0	0	7-24m	1	oui	moyenfaible	Limite	0	0	0	0	0	0	0	0	0	Pauvre	29a35	3etmoins	1	0
02071106501	Moramanga	37.88	supegal36m	1	0	primaire	Correcte	int	protege	oui	inf1m	Persante	Centrsant	Marieeactu	Travaille	Premenf	normale	unseul	0	oui	oui	non	1	1	0	1		0	oui	moyenfaible	Limite	0	0	0	0	0	0	0	0	0	Moyen pauvre	inf23	3etmoins	0	1
02071107701	Moramanga	18.6	12a23m	1	1	secondouplus	Incorrecte	int	non protege	oui	inf1m	Persante	Domicile	Marieeactu	Travaille	5et plus	normale	4etplus	0	oui	oui	oui	1	1	0	0	7-24m	1	oui	eleve	Limite	0	0	1	0	0	0	0	0	0	Moyen pauvre	29a35	4a5	1	1
02071200501	Moramanga	22.01	12a23m	1	1	primaire	Correcte	int	protege	non	supegal4m	Persante	Centrsant	Marieeactu	Travaille	2-4emenf	normale	2a3	0	oui	oui	non	1	0	0	0	sup 48m	1	oui	eleve	Limite	0	0	0	0	0	0	0	0	0	Moyen riche	23a28	3etmoins	0	0
02071201601	Moramanga	28.91	24a35m	1	0	non scolarise	Correcte	int	protege	non	inf1m	Matrone	Domicile	Marieeactu	Travaille	5et plus	normale	4etplus	0	non	oui	non	1	0	0	0	sup 48m	1	oui	eleve	Limite	0	0	0	0	0	0	0	0	0	Pauvre	29a35	6etsup	1	1
02071202101	Moramanga	20.44	12a23m	0	1	primaire	Correcte	int	protege	oui	supegal4m	Persante	Domicile	Marieeactu	Travaille	2-4emenf	normale	4etplus	0	non	non	non	1	0	1	1		1	oui	eleve	Limite	0	0	1	0	0	0	0	0	0	Pauvre	23a28	4a5	1	0
02071202701	Moramanga	27.63	24a35m	1	0	primaire	Incorrecte	int	protege	non	inf1m	Persante	Centrsant	Marieeactu	Travaille	2-4emenf	normale	2a3	0	non	oui	non	0	1	0	0	7-24m	1	oui	faible	Limite	0	0	0	0	0	0	0	0	0	Pauvre	23a28	3etmoins	1	0
02071203101	Moramanga	20.53	12a23m	0	1	primaire	Incorrecte	ext	protege	oui	inf1m	Persante	Domicile	Marieeactu	Travaille	5et plus	normale	4etplus	0									1	oui	eleve	Acceptable	0	0	1	0	0	0	0	0	0	Pauvre	36etplus	4a5	0	0
02071400202	Moramanga	12.22	12a23m	1	1	primaire	Correcte	int	protege	oui	inf1m	Persante	Centrsant	Marieeactu	Travaille	Premenf	normale	unseul	0	oui	non	non	1	0	0	0		1	oui	faible	Pauvre	0	0	0	0	0	0	0	0	0	Riche	inf23	3etmoins	0	1
02071400701	Moramanga	46.85	supegal36m	1	0	secondouplus	Correcte	int	protege	oui	inf1m	Persante	Centrsant	Etemariee	Travaille	5et plus	exces	4etplus	0	oui	oui	non	1	0	0	0	sup 48m	1	oui	moyenfaible	Acceptable	0	0	0	0	0	0	0	0	0	Riche	29a35	4a5	1	0
02071600701	Moramanga	19.88	12a23m	1	0	non scolarise	Incorrecte	int	non protege	non	1a3m	Persante	Domicile	Marieeactu	Travaille	5et plus	exces	4etplus	0									0	oui	moyenfaible	Acceptable	0	0	1	0	0	0	0	0	0	Pauvre	36etplus	6etsup	1	1
02071600901	Moramanga	16.66	12a23m	0	1	secondouplus	Correcte	ext	non protege	non	1a3m	Persante	Domicile	Marieeactu	Travaille	2-4emenf	normale	2a3	0	non	oui	non	1	0	0	0	sup 48m	1	oui	eleve	Limite	1	0	0	0	0	0	0	0	0	Moyen pauvre	inf23	3etmoins	0	0
02071602301	Moramanga	19.32	12a23m	1	1	primaire	Correcte	int	protege	oui	inf1m	Persante	Centrsant	Marieeactu	Travaille	2-4emenf	normale	2a3	0	oui	oui	oui	1	1	1	0	entr24-48m	0	oui	faible	Limite	0	0	0	0	0	0	0	0	0	Moyen pauvre	23a28	3etmoins	1	0
02071602601	Moramanga	22.34	12a23m	0	0	primaire	Correcte	int	non protege	non	inf1m	Persante	Domicile	Marieeactu	Travaille	2-4emenf	normale	2a3	0	non	non	non	1	0	0	0	entr24-48m	1	oui	faible	Limite	0	0	0	0	0	0	0	0	0	Moyen pauvre	23a28	3etmoins	0	1
02071700802	Moramanga	56.28	supegal36m	1	0	primaire	Correcte	int	protege	oui	1a3m	Persante	Centrsant	Marieeactu	Travaille	Premenf	normale	2a3	0	oui	oui	non	1	0	0	0		1	oui	eleve	Limite	0	0	0	0	0	0	0	0	0	Moyen riche	inf23	3etmoins	1	0
02071800401	Moramanga	21.82	12a23m	1	1	primaire	Correcte	int	protege	non	supegal4m	Persante	Centrsant	Marieeactu	Travaille	2-4emenf	normale	2a3	0	oui	oui	oui	1	1	0	1	7-24m	1	oui	faible	Acceptable	0	0	0	0	0	0	0	0	0	Riche	23a28	3etmoins	0	0
02071901501	Moramanga	23.69	12a23m	0	1	primaire	Correcte	int	non protege	oui	supegal4m	Persante	Domicile	Marieeactu	Travaille	2-4emenf	normale	2a3	0	oui	oui	oui	1	1	1	1	sup 48m	0	oui	faible	Acceptable	0	0	0	0	0	0	0	0	0	Pauvre	29a35	3etmoins	0	0
02071902001	Moramanga	44.88	supegal36m	0	0	primaire	Correcte	int	protege	non	supegal4m	Persante	Domicile	Marieeactu	Travaille	2-4emenf	normale	4etplus	0	oui	oui	non	1	0	0	0	entr24-48m	1	oui	moyeneleve	Acceptable	0	0	0	1	0	0	0	0	0	Moyen pauvre	29a35	6etsup	1	0
02071902201	Moramanga	50.46	supegal36m	1	0	primaire	Incorrecte	int	protege	oui	supegal4m	Persante	Domicile	Marieeactu	Travaille	5et plus	normale	4etplus	0	oui	oui	non	1	1	0	1	entr24-48m	1	oui	moyenfaible	Limite	0	0	1	1	0	0	0	0	0	Moyen pauvre	36etplus	6etsup	0	1
02072000801	Moramanga	24.44	24a35m	1	1	primaire	Correcte	int	protege	oui	supegal4m	Persante	Domicile	Marieeactu	Travaille	5et plus	normale	4etplus	0	oui	oui	oui	1	0	1	0	7-24m	1	oui	moyenfaible	Limite	0	0	1	0	0	0	0	0	0	Moyen pauvre	36etplus	6etsup	0	1
02072101601	Moramanga	26.78	24a35m	0	0	secondouplus	Correcte	int	protege	oui	inf1m	Persante	Centrsant	Etemariee	Travaille	Premenf	normale	unseul	0									1	oui	eleve	Acceptable	0	0	0	0	0	0	0	0	0	Riche	inf23	3etmoins	1	0
02072103901	Moramanga	38.28	supegal36m	0	0	primaire	Incorrecte	int	protege	oui	inf1m	Persante	Domicile	Etemariee	Travaille		maigreur		0	non	non	oui	1	0	0	0		1	oui	moyenfaible	Acceptable	0	0	1	0	0	0	0	0	0	Pauvre	36etplus		0	0
02072104001	Moramanga	35.38	24a35m	1	0	primaire	Incorrecte	int	non protege	non	inf1m	Persante	Domicile	Etemariee	Travaille	2-4emenf	normale	2a3	0	oui	oui	oui	1	1	0	1	sup 48m	0	oui	faible	Limite	0	0	1	0	0	0	0	0	0	Moyen pauvre	23a28	3etmoins	1	0
02072200601	Moramanga	52.86	supegal36m	0	0	primaire	Correcte	int	non protege	non	inf1m	Persante	Domicile	Marieeactu	Travaille	5et plus	normale	4etplus	0	non	non	non	0	0	0	0	7-24m	1	oui	eleve	Acceptable	0	0	0	0	0	0	0	0	0	Pauvre	29a35	6etsup	1	0
02072200701	Moramanga	52.63	supegal36m	1	0	non scolarise	Correcte	int	protege	non	supegal4m	Matrone	Domicile	Marieeactu	Travaille		normale		0									1	oui	eleve	Limite	0	0	0	0	0	0	0	0	0	Pauvre	36etplus		0	1
02072201201	Moramanga	51.91	supegal36m	0	0	secondouplus	Correcte	int	non protege	non	inf1m	Persante	Centrsant	Marieeactu	Netravaille	Premenf		2a3	0	oui	oui	non	0	0	1	0		0	oui	eleve	Acceptable	0	0	0	0	0	0	0	0	0	Riche	23a28	3etmoins	0	0
02072202001	Moramanga	28.19	24a35m	1	0	primaire	Correcte	int	protege	oui	supegal4m	Persante	Domicile	Marieeactu	Travaille	5et plus	normale	4etplus	0	oui	oui	non	1	0	0	0	entr24-48m	1	oui	moyeneleve	Acceptable	1	0	0	0	0	0	0	0	0	Pauvre	36etplus	6etsup	0	0
02072302201	Moramanga	27.86	24a35m	1	1	non scolarise	Correcte	int	protege	oui	supegal4m	Persante	Domicile	Marieeactu	Travaille	2-4emenf	normale	2a3	0	oui	oui	oui	1	0	0	0	sup 48m	1	oui	eleve	Acceptable	0	0	0	0	0	0	0	0	0	Moyen riche	29a35	3etmoins	1	0
02072302801	Moramanga	39.46	supegal36m	1	0	primaire	Correcte	int	protege	non	1a3m	Persante	Domicile	Etemariee	Travaille	Premenf	maigreur	2a3	0	non	non	oui	0	0	1	1		0	oui	eleve	Acceptable	0	0	1	0	0	0	0	0	0	Pauvre	23a28	3etmoins	1	1
02072303301	Moramanga	48.26	supegal36m	0	0	secondouplus	Correcte			oui	inf1m	Persante	Domicile	Etemariee	Travaille	Premenf	normale	2a3	0	non	non	non	1	1	1	0		0	oui	moyenfaible	Acceptable	0	0	1	0	0	0	0	0	0	Moyen pauvre	inf23	3etmoins	1	1
02072400302	Moramanga	46.06	supegal36m	0	0	secondouplus	Correcte	int	protege	oui	inf1m	Persante	Centrsant	Marieeactu	Travaille		normale		0	non	oui	non	1	0	0	0		0	oui	moyenfaible	Acceptable	0	0	1	0	0	0	0	0	0	Riche	23a28		0	0
02072400303	Moramanga	25.07	24a35m	1	0	secondouplus	Correcte	int	protege	non	inf1m	Persante	Domicile	Marieeactu	Travaille		normale		0									1	oui	eleve	Acceptable	0	0	0	0	0	0	0	0	0	Moyen riche	23a28		1	1
02072401503	Moramanga	58.05	supegal36m	1	0	primaire	Correcte	int	protege	oui	inf1m	Persante	Domicile	Marieeactu	Netravaille	Premenf	exces	unseul	0	oui	oui	oui	0	0	0	0		1	oui	eleve	Acceptable	0	0	0	0	0	0	0	0	0	Riche	23a28	3etmoins	0	0
02072403301	Moramanga	20.11	12a23m	1	1	secondouplus	Correcte	ext	non protege	oui	inf1m	Persante	Centrsant	Marieeactu	Travaille	Premenf	normale	unseul	0	oui	oui	non	1	1	0	0		1	oui	faible	Limite	0	0	0	0	0	0	0	0	0	Moyen riche	inf23	3etmoins	0	0
02072405401	Moramanga	54.7	supegal36m	0	0	secondouplus	Incorrecte	int	protege	non	1a3m	Persante	Domicile	Jamaismariee	Netravaille		exces		0	non	non	oui	1	1	0	1		1	oui	eleve	Limite	0	0	0	0	0	0	0	0	0	Moyen riche	inf23		1	0
02072407601	Moramanga	43.4	supegal36m	0	0	non scolarise	Correcte	int	protege	oui	inf1m	Persante	Domicile	Marieeactu	Travaille	5et plus	normale	4etplus	0	oui	oui	oui	1	0	0	0	entr24-48m	0	oui	eleve	Acceptable	1	0	0	0	0	0	0	0	0	Moyen riche	23a28	6etsup	1	1
02072409101	Moramanga	26.12	24a35m	1	0	secondouplus	Correcte	int	non protege	non	supegal4m	Persante	Centrsant	Etemariee	Travaille	2-4emenf	normale	2a3	0	oui	oui	non	1	1	0	1	sup 48m	0	non	faible	Limite	0	0	0	0	0	0	0	0	0	Riche	29a35	3etmoins	0	0
02072410001	Moramanga	13.11	12a23m	0	1	primaire	Correcte	int	protege	non	inf1m	Persante	Domicile	Marieeactu	Travaille	2-4emenf	normale	2a3	0	oui	oui	oui	0	0	0	0	sup 48m	1	oui	moyenfaible	Limite	0	0	0	0	0	0	0	0	0	Moyen riche	23a28	3etmoins	1	0
02072410901	Moramanga	27.07	24a35m	1	0	primaire	Correcte	int	protege	non	inf1m	Persante	Domicile	Marieeactu	Travaille	5et plus	normale	4etplus	0	oui	oui	oui	1	1	1	1	sup 48m	1	oui	eleve	Limite	0	0	0	0	0	0	0	0	0	Moyen pauvre	36etplus	6etsup	1	0
02072412101	Moramanga	50.63	supegal36m	0	0	secondouplus	Correcte	int	non protege	oui	inf1m	Persante	Domicile	Marieeactu	Travaille		normale		0									1	oui	eleve	Acceptable	0	0	0	0	0	0	0	0	0	Riche	36etplus		1	0
02072413101	Moramanga	13.31	12a23m	0	1	primaire	Correcte	int	non protege	oui	inf1m	Persante	Domicile	Marieeactu	Travaille	2-4emenf	normale	2a3	0	oui	non	non	1	0	1	0	entr24-48m	0	oui	moyenfaible	Acceptable	0	0	0	0	0	0	0	0	0	Moyen riche	inf23	3etmoins	0	0
02072501901	Moramanga	27.7	24a35m	0	0	secondouplus	Correcte	int	protege	oui	inf1m	Persante	Domicile	Marieeactu	Netravaille	2-4emenf	normale	2a3	0	oui	oui	non	1	0	0	0	7-24m	1	oui	moyeneleve	Acceptable	0	0	1	0	0	0	0	0	0	Moyen pauvre	23a28	3etmoins	0	0
02072503001	Moramanga	20.11	12a23m	1	1	primaire	Correcte	int	non protege	non	inf1m	Persante	Domicile	Etemariee	Travaille	Premenf	normale	unseul	0	non	non	non	0	1	1	0		0	oui	eleve	Limite	0	0	0	0	0	0	0	0	0	Pauvre	inf23	3etmoins	0	1
02072503301	Moramanga	15.57	12a23m	1	1	primaire	Correcte	int	non protege	oui	supegal4m	Persante	Domicile	Marieeactu	Travaille	2-4emenf	normale	2a3	0	non	oui	oui	1	0	0	0	7-24m	1	oui	eleve	Limite	0	0	1	0	0	0	0	0	0	Pauvre	inf23	3etmoins	1	0
02072505101	Moramanga	13.67	12a23m	0	1	secondouplus	Correcte	int	protege	non	1a3m	Persante	Domicile	Etemariee	Travaille	Premenf	normale	unseul	0	non	non	non	0	0	0	0		1	oui	eleve	Limite	0	0	0	0	0	0	0	0	0	Moyen riche	inf23	3etmoins	1	0
02072505301	Moramanga	53.95	supegal36m	1	0	primaire	Correcte	int	protege	oui	1a3m	Persante	Domicile	Marieeactu	Travaille	5et plus	normale	4etplus	0	oui	oui	oui	1	1	0	1	entr24-48m	1	oui	moyenfaible	Acceptable	0	0	0	0	0	0	0	0	0	Moyen pauvre	23a28	4a5	1	0
02072505701	Moramanga	20.3	12a23m	1	1	primaire	Correcte	int	protege	oui	inf1m	Persante	Domicile	Etemariee	Travaille		normale		0	oui	oui	oui	1	1	1	0		0	oui	eleve	Acceptable	0	0	0	0	0	0	0	0	0	Pauvre	36etplus		0	0
02072505801	Moramanga	18.6	12a23m	1	1	non scolarise	Correcte	int	protege	non	inf1m	Persante	Domicile	Marieeactu	Travaille	2-4emenf	normale	4etplus	0	non	non	non	0	0	1	0	entr24-48m	1	oui	moyeneleve	Acceptable	0	0	0	1	0	0	0	0	0	Pauvre	29a35	4a5	1	0
02072600401	Moramanga	19.55	12a23m	1	0	non scolarise	Incorrecte	int	non protege	non	1a3m	Persante	Domicile	Marieeactu	Travaille	Premenf	normale	2a3	0	non	non	oui	0	1	1	0		0	oui	moyeneleve	Limite	0	0	0	0	0	0	0	0	0	Moyen pauvre	23a28	3etmoins	0	1
02080301501	Moramanga	30.13	24a35m	0	0	primaire	Correcte	int	protege	non	supegal4m	Persante	Domicile	Marieeactu	Travaille	2-4emenf	normale	2a3	0	oui	oui	oui	1	1	1	0	sup 48m	1	oui	eleve	Acceptable	1	0	0	0	0	0	0	0	0	Moyen riche	23a28	3etmoins	0	0
02080303301	Moramanga	42.51	supegal36m	0	0	secondouplus	Correcte	ext	non protege	non	inf1m	Matrone	Domicile	Marieeactu	Travaille	2-4emenf	normale	2a3	0	oui	oui	non	1	1	0	0	entr24-48m	0	oui	faible	Limite	0	0	0	0	0	0	0	0	0	Pauvre	23a28	3etmoins	0	0
02080701001	Moramanga	22.21	12a23m	0	1	primaire	Correcte	int	non protege	non	inf1m	Persante	Domicile	Marieeactu	Travaille	5et plus	maigreur	4etplus	0	non	non	non	1	1	0	0	sup 48m	1	oui	eleve	Limite	0	0	1	0	0	0	0	0	0	Pauvre	36etplus	6etsup	0	0
02080701301	Moramanga	10.25	6a11m	1	1	non scolarise	Correcte	int	protege	oui	1a3m	Persante	Centrsant	Marieeactu	Travaille	2-4emenf	normale	2a3	0	non	non	non	0	1	0	0	sup 48m	1	oui	moyenfaible	Limite	0	0	0	0	0	0	0	0	0	Pauvre	23a28	3etmoins	1	0
02080900401	Moramanga	19.15	12a23m	1	1	primaire	Correcte	int	protege	non	supegal4m	Persante	Domicile	Etemariee	Travaille	Premenf	normale	unseul	0	oui	oui	non	1	0	0	0		0	oui	moyenfaible	Acceptable	0	0	0	0	0	0	0	0	0	Moyen riche	inf23	3etmoins	1	0
02081100801	Moramanga	54.31	supegal36m	1	0	non scolarise	Correcte	int	non protege	non	inf1m	Persante	Domicile	Marieeactu	Travaille	2-4emenf	maigreur	2a3	0									1	oui	moyenfaible	Acceptable	0	0	0	0	0	0	0	0	0	Pauvre	23a28	3etmoins	1	0
02081100901	Moramanga	25.23	24a35m	1	0	primaire	Correcte	int	protege	non	inf1m	Persante	Domicile	Marieeactu	Travaille		maigreur		0	oui	oui	oui	1	0	0	0		1	oui	moyenfaible	Acceptable	0	0	0	0	0	0	0	0	0	Moyen pauvre	36etplus		1	0
02081101001	Moramanga	15.87	12a23m	1	1	primaire	Correcte	int	protege	non	supegal4m	Persante	Domicile	Marieeactu	Travaille	5et plus	normale	4etplus	0	oui	oui	non	1	0	0	0	entr24-48m	1	oui	eleve	Pauvre	0	0	0	0	0	0	0	0	0	Pauvre	36etplus	6etsup	0	0
02081101501	Moramanga	23.69	12a23m	1	1	primaire	Correcte	int	non protege	oui	inf1m	Persante	Domicile	Marieeactu	Travaille	5et plus	maigreur	4etplus	0	oui	oui	non	1	0	0	0	entr24-48m	1	oui	moyeneleve	Limite	0	0	0	0	0	0	0	0	0	Pauvre	36etplus	6etsup	0	0
02081200101	Moramanga	28.58	24a35m	0	0	primaire	Correcte	int	protege	oui	1a3m	Persante	Centrsant	Marieeactu	Travaille	5et plus	normale	4etplus	0	oui	oui	oui	1	0	0	0	sup 48m	1	oui	faible	Acceptable	0	0	0	0	0	0	0	0	0	Moyen riche	36etplus	6etsup	1	0
02081200401	Moramanga	16.76	12a23m	0	0	secondouplus	Incorrecte	int	protege	oui	supegal4m	Persante	Domicile	Marieeactu	Travaille		maigreur		0	non	non	oui	1	1	0	0		1	oui	moyenfaible	Acceptable	0	0	0	0	0	0	0	0	0	Moyen riche	36etplus		0	0
02081300801	Moramanga	31.08	24a35m	0	0	secondouplus	Correcte	int	protege	oui	supegal4m	Persante	Centrsant	Marieeactu	Travaille	5et plus	exces	4etplus	0	oui	oui	oui	1	0	0	0	sup 48m	1	oui	eleve	Acceptable	0	0	0	0	0	0	0	0	0	Moyen riche	36etplus	6etsup	1	0
02081301201	Moramanga	52.44	supegal36m	0	0	primaire	Correcte	int	protege	oui	1a3m	Persante	Centrsant	Marieeactu	Travaille	2-4emenf	normale	4etplus	0	oui	oui	non	1	1	1	0	entr24-48m	1	oui	eleve	Limite	0	0	0	0	0	0	0	0	0	Moyen pauvre	29a35	4a5	0	1
02081301501	Moramanga	39.89	supegal36m	1	0	primaire	Correcte	int	protege	oui	1a3m	Persante	Domicile	Etemariee	Travaille	Premenf	normale	unseul	0									1	oui	moyenfaible	Limite	0	0	0	0	0	0	0	0	0	Moyen pauvre	inf23	3etmoins	1	0
02081400501	Moramanga	23.98	12a23m	0	0	primaire	Correcte	int	protege	non	inf1m	Persante	Domicile	Marieeactu	Travaille	Premenf	normale	unseul	0	oui	oui	oui	0	1	1	1		1	oui	faible	Limite	0	0	0	0	0	0	0	0	0	Moyen riche	23a28	3etmoins	0	0
02081403401	Moramanga	10.12	6a11m	0	1	primaire	Correcte	int	protege	non	inf1m	Persante	Domicile	Marieeactu	Travaille	5et plus	normale	4etplus	0	oui	non	oui	0	1	0	0	sup 48m	1	oui	eleve	Limite	0	0	0	0	0	0	0	0	0	Moyen riche	36etplus	6etsup	1	0
02081404001	Moramanga	16.59	12a23m	0	1	secondouplus	Correcte	int	protege	oui	supegal4m	Persante	Domicile	Marieeactu	Travaille	2-4emenf	normale	2a3	0	oui	oui	non	1	0	0	0	sup 48m	1	oui	moyenfaible	Acceptable	0	0	0	0	0	0	0	0	0	Riche	29a35	4a5	0	0
02081415001	Moramanga	46.59	supegal36m	0	0	secondouplus	Correcte	int	protege	oui	1a3m	Persante	Domicile	Marieeactu	Netravaille	2-4emenf	normale	4etplus	0	oui	oui	oui	0	0	0	0	sup 48m	1	oui	eleve	Acceptable	0	0	0	0	0	0	0	0	0	Riche	29a35	4a5	1	0
02081415101	Moramanga	13.04	12a23m	1	1	secondouplus	Correcte	int	non protege	oui	inf1m	Persante	Domicile	Marieeactu	Travaille	5et plus	maigreur	4etplus	0	oui	non	oui	1	0	1	1	entr24-48m	1	oui	moyeneleve	Acceptable	0	0	0	0	0	0	0	0	0	Riche	36etplus	4a5	1	0
02081415701	Moramanga	47.57	supegal36m	0	0	secondouplus	Correcte	int	protege	oui	inf1m	Persante	Centrsant	Etemariee	Travaille	2-4emenf	normale	2a3	0	non	non	non	0	0	1	0	7-24m	1	oui	moyenfaible	Limite	0	0	0	0	0	0	0	0	0	Moyen riche	23a28	3etmoins	0	0
02081500801	Moramanga	47.01	supegal36m	0	0	primaire	Correcte	int	protege	non	supegal4m	Persante	Domicile	Marieeactu	Travaille	Premenf	normale	unseul	0	oui	oui	non	1	0	0	0		1	oui	moyenfaible	Limite	0	0	0	0	0	0	0	0	0	Moyen pauvre	23a28	3etmoins	1	1
02081502001	Moramanga	27.6	24a35m	1	0	primaire	Incorrecte	int	non protege	non	inf1m	Persante	Domicile	Etemariee	Travaille	Premenf	normale	unseul	0	oui	oui	oui	1	1	0	0		1	oui	faible	Acceptable	0	0	0	0	0	0	0	0	0	Moyen pauvre	inf23	3etmoins	0	1
02081502901	Moramanga	19.35	12a23m	0	1	secondouplus	Correcte	int	protege	oui	supegal4m	Persante	Domicile	Etemariee	Travaille	5et plus	maigreur	4etplus	0	oui	oui	non	1	0	1	0	entr24-48m	0	oui	moyenfaible	Limite	0	0	0	0	0	0	0	0	0	Moyen pauvre	36etplus	6etsup	0	0
02082000701	Moramanga	54.6	supegal36m	1	1	primaire	Correcte	int	protege	non	inf1m	Persante	Centrsant	Marieeactu	Travaille	5et plus	normale	4etplus	0	oui	oui	non	1	0	0	0	entr24-48m	0	oui	moyeneleve	Limite	0	0	0	1	0	0	0	0	0	Pauvre	23a28	6etsup	0	0
02082001401	Moramanga	18.69	12a23m	1	1	primaire	Correcte	int	protege	non	supegal4m	Persante	Domicile	Marieeactu	Travaille	Premenf	normale	unseul	0	oui	oui	non	1	1	1	0		0	oui	eleve	Limite	1	0	0	0	0	0	0	0	0	Pauvre	inf23	3etmoins	1	0
02082001602	Moramanga	26.68	24a35m	1	0	primaire	Correcte	int	protege	oui	inf1m	Persante	Centrsant	Marieeactu	Travaille		maigreur		0	oui	oui	oui	1	0	0	0		1	oui	eleve	Limite	0	0	0	0	0	0	0	0	0	Pauvre	36etplus		1	0
02082001701	Moramanga	12.06	12a23m	1	1	secondouplus	Correcte	int	protege	oui	supegal4m	Persante	Domicile	Marieeactu	Travaille	5et plus	normale	4etplus	0	oui	non	oui	1	0	0	0	entr24-48m	1	oui	moyenfaible	Limite	0	0	1	0	0	0	0	0	0	Moyen pauvre	36etplus	4a5	1	0
02082600301	Moramanga	53.39	supegal36m	0	0	primaire	Correcte	int	non protege	non	1a3m	Persante	Domicile	Marieeactu	Travaille	2-4emenf	normale	2a3	0	oui	oui	oui	1	1	1	1	7-24m	1	oui	eleve	Limite	0	0	0	0	0	0	0	0	0	Moyen riche	23a28	3etmoins	1	0
02082600401	Moramanga	57.79	supegal36m	0	0	primaire	Correcte	int	non protege	non	inf1m	Persante	Domicile	Marieeactu	Travaille		normale		0	oui	oui	oui	1	1	0	0	entr24-48m	1	oui	eleve	Limite	0	0	0	0	0	0	0	0	0	Moyen riche	36etplus		1	1
02082700301	Moramanga	48.85	supegal36m	1	0	primaire	Correcte	int	non protege	non	inf1m	Persante	Centrsant	Marieeactu	Travaille	Premenf	normale	unseul	0	oui	oui	non	1	1	0	0		1	oui	moyenfaible	Limite	0	0	0	0	0	0	0	0	0	Moyen pauvre	inf23	3etmoins	1	0
02082701301	Moramanga	50.46	supegal36m	1	0	secondouplus	Correcte	int	protege	non	inf1m	Persante	Domicile	Etemariee	Travaille	Premenf	normale	unseul	0									1	oui	faible	Limite	0	0	0	0	0	0	0	0	0	Riche	inf23	3etmoins	0	0
02082801501	Moramanga	27.7	24a35m	1	1	primaire	Correcte	int	protege	oui	supegal4m	Persante	Domicile	Marieeactu	Travaille	5et plus	maigreur	4etplus	0	oui	oui	non	1	0	0	1	sup 48m	1	oui	eleve	Limite	0	0	0	0	0	0	0	0	0	Moyen riche	36etplus	6etsup	0	0
02082802301	Moramanga	28.29	24a35m	1	0	primaire	Correcte	int	non protege	non	1a3m	Matrone	Domicile	Etemariee	Travaille	2-4emenf	normale	2a3	0	oui	oui	non	1	0	0	0	entr24-48m	1	oui	faible	Limite	1	0	0	0	0	0	0	0	0	Moyen pauvre	23a28	3etmoins	1	1
02082803201	Moramanga	26.71	24a35m	1	0	primaire	Correcte			non	supegal4m	Persante	Domicile	Marieeactu	Travaille	5et plus	exces	4etplus	0	oui	oui	oui	1	0	0	0	sup 48m	1	oui	eleve	Limite	0	0	0	0	0	0	0	0	0	Riche	36etplus	6etsup	1	0
02082804001	Moramanga	58.41	supegal36m	0	0	primaire	Correcte	int	protege	non	1a3m	Persante	Domicile	Marieeactu	Travaille	Premenf	normale	2a3	0	oui	oui	non	1	0	1	0		1	oui	faible	Limite	0	0	0	0	0	0	0	0	0	Riche	29a35	3etmoins	0	1
02082809701	Moramanga	49.81	supegal36m	1	0	primaire	Incorrecte	int	non protege	non	inf1m	Persante	Domicile	Marieeactu	Travaille	5et plus	maigreur	4etplus	0	oui	oui	non	1	1	0	0	7-24m	1	oui	faible	Limite	0	0	0	0	0	0	0	0	0	Moyen pauvre	29a35	4a5	1	0
02082814201	Moramanga	45.7	supegal36m	1	0	secondouplus	Correcte	int	protege	oui	inf1m	Persante	Centrsant	Marieeactu	Travaille	2-4emenf	normale	2a3	0	oui	oui	oui	1	1	1	1	sup 48m	1	oui	eleve	Acceptable	0	0	0	0	0	0	0	0	0	Moyen riche	23a28	3etmoins	1	0
02082815401	Moramanga	17.77	12a23m	0	1	primaire	Incorrecte	int	non protege	non	1a3m	Matrone	Domicile	Marieeactu	Travaille	5et plus	maigreur	4etplus	0	non	oui	oui	1	0	0	0	entr24-48m	1	oui	eleve	Limite	0	0	0	0	0	0	0	0	0	Moyen pauvre	29a35	6etsup	1	0
02082815601	Moramanga	58.18	supegal36m	1	0	primaire	Incorrecte	int	protege	non	inf1m	Persante	Domicile	Etemariee	Travaille	Premenf	normale	2a3	0	non	non	oui	1	0	1	1		1	oui	eleve	Limite	0	0	1	0	0	0	0	0	0	Pauvre	23a28	3etmoins	1	1
02082900101	Moramanga	21.68	12a23m	1	1	primaire	Correcte	int	non protege	oui	inf1m	Persante	Centrsant	Etemariee	Travaille	5et plus	maigreur	4etplus	0	non	oui	oui	0	1	0	0	sup 48m	1	oui	eleve	Acceptable	0	0	0	0	0	0	0	0	0	Pauvre	36etplus	6etsup	0	0
02090200301	Moramanga	9.79	6a11m	0	1	primaire	Correcte	int	protege	non	supegal4m	Persante	Centrsant	Marieeactu	Travaille	5et plus	normale	4etplus	0	oui	non	non	1	1	1	0	entr24-48m	1	oui	eleve	Acceptable	0	0	0	0	0	0	0	0	0	Pauvre	29a35	4a5	1	0
02090201401	Moramanga	46.26	supegal36m	0	1	primaire	Correcte	int	protege	non	inf1m	Persante	Centrsant	Marieeactu	Travaille	2-4emenf	normale	2a3	0	oui	oui	non	0	1	0	0		1	oui	faible	Limite	1	0	0	0	0	0	0	0	0	Pauvre	36etplus	4a5	1	1
02090302701	Moramanga	34.66	24a35m	0	0	non scolarise	Correcte	int	protege	oui	supegal4m	Persante	Centrsant	Marieeactu	Travaille	2-4emenf	normale	2a3	0	oui	oui	oui	1	0	0	0	entr24-48m	1	oui	moyeneleve	Limite	0	0	0	0	0	0	0	0	0	Pauvre	23a28	3etmoins	0	0
02090303901	Moramanga	31.11	24a35m	1	0	non scolarise	Correcte	int	non protege	non	inf1m	Persante	Centrsant	Marieeactu	Travaille	Premenf	normale	unseul	0	non	non	oui	0	1	1	0		1	oui	eleve	Pauvre	0	0	1	0	0	0	0	0	0	Moyen pauvre	inf23	3etmoins	1	1
02090304801	Moramanga	51.58	supegal36m	1	0	secondouplus	Correcte	int	protege	oui	supegal4m	Persante	Domicile	Marieeactu	Travaille	2-4emenf	normale	2a3	0	oui	oui	oui	1	1	0	1	7-24m	1	oui	moyenfaible	Acceptable	0	0	0	1	0	0	0	0	0	Moyen riche	23a28	3etmoins	0	1
02090501501	Moramanga	21.95	12a23m	0	0	primaire	Correcte	int	non protege	non	1a3m	Persante	Centrsant	Marieeactu	Travaille	2-4emenf	normale	2a3	0	non	non	oui	1	0	0	0	entr24-48m	1	oui	moyeneleve	Limite	0	0	0	0	0	0	1	0	0	Pauvre	inf23	4a5	0	1
02090504101	Moramanga	32.92	24a35m	1	0	primaire	Correcte	int	non protege	oui	supegal4m	Persante	Domicile	Marieeactu	Travaille	Premenf	normale	2a3	0	oui	oui	oui	1	1	1	0		1	oui	moyenfaible	Limite	1	0	0	0	0	0	0	0	0	Pauvre	inf23	3etmoins	0	0
02090601901	Moramanga	48.53	supegal36m	1	0	primaire	Correcte	int	protege	non	inf1m	Persante	Domicile	Marieeactu	Travaille	5et plus	maigreur	4etplus	0	oui	oui	oui	1	1	1	0	7-24m	0	oui	eleve	Limite	0	0	0	0	0	0	0	0	0	Pauvre	29a35	6etsup	1	1
02090602101	Moramanga	41.63	supegal36m	0	0	primaire	Incorrecte	int	non protege	non	inf1m	Persante	Domicile	Marieeactu	Travaille	Premenf	normale	2a3	0	non	non	oui	0	0	1	0		0	oui	faible	Limite	0	0	1	0	0	0	0	0	0	Pauvre	inf23	3etmoins	1	0
02090602201	Moramanga	44.42	supegal36m	1	0	primaire	Incorrecte	int	protege	oui	supegal4m	Persante	Domicile	Marieeactu	Travaille	5et plus	normale	4etplus	0	non	non	oui	1	0	0	0	7-24m	1	oui	moyenfaible	Limite	0	0	0	0	0	0	0	0	0	Pauvre	36etplus	6etsup	1	1
02090700101	Moramanga	44.45	supegal36m	0	0	primaire	Incorrecte	int	protege	non	supegal4m	Persante	Domicile	Marieeactu	Travaille	5et plus	normale	4etplus	0	oui	oui	oui	1	1	0	1	entr24-48m	1	oui	moyenfaible	Acceptable	1	0	0	0	0	0	0	0	0	Pauvre	29a35	6etsup	1	0
02091300401	Moramanga	11.14	6a11m	0	1	non scolarise	Correcte	int	non protege	non	supegal4m	Persante	Domicile	Marieeactu	Travaille	2-4emenf	exces	4etplus	0	oui	non	oui	1	0	0	0	sup 48m	1	oui	moyenfaible	Limite	0	0	0	0	0	0	0	0	0	Pauvre	29a35	4a5	1	0
02091401901	Moramanga	14.29	12a23m	0	1	primaire	Incorrecte	int	non protege	non	supegal4m	Persante	Domicile	Marieeactu	Travaille	5et plus	normale	4etplus	0	oui	oui	oui	1	1	1	1	entr24-48m	1	oui	moyenfaible	Acceptable	0	0	0	0	0	0	0	0	0	Pauvre	36etplus	6etsup	0	0
02091500901	Moramanga	7.43	6a11m	0	1	primaire	Incorrecte	int	protege	non	supegal4m	Persante	Centrsant	Marieeactu	Travaille	5et plus	normale	4etplus	0	oui		non	1	1	0	1	entr24-48m	1	oui	moyeneleve	Pauvre	0	0	1	0	0	0	0	0	0	Moyen pauvre	23a28	6etsup	0	0
02091601401	Moramanga	44.71	supegal36m	0	0	primaire	Incorrecte	int	non protege	non	inf1m	Persante	Domicile	Marieeactu	Travaille		normale		0	oui	oui	oui	0	0	0	0		1	oui	moyenfaible	Limite	0	0	0	0	0	0	0	0	0	Moyen riche	36etplus		1	0
02091700601	Moramanga	46.88	supegal36m	0	0	non scolarise	Correcte	int	protege	oui	supegal4m	Persante	Domicile	Marieeactu	Travaille	5et plus	normale	4etplus	0	non	oui	oui	1	0	0	1	entr24-48m	1	oui	moyeneleve	Limite	0	0	0	0	0	0	0	0	0	Pauvre	36etplus	6etsup	1	1
02091701601	Moramanga	32.79	24a35m	1	0	non scolarise	Correcte	int	non protege	non	inf1m	Persante	Domicile	Marieeactu	Travaille	Premenf	normale	2a3	0	oui	oui	oui	0	1	1	0		1	oui	moyenfaible	Pauvre	0	0	0	0	0	0	0	0	0	Pauvre	inf23	3etmoins	0	0
02100201001	Moramanga	57.26	supegal36m	0	0	primaire	Correcte	int	protege	oui	supegal4m	Persante	Centrsant	Marieeactu	Travaille	Premenf	normale	2a3	0	oui	oui	oui	1	0	1	0		1	oui	faible	Acceptable	0	0	0	0	0	0	0	0	0	Moyen pauvre	23a28	3etmoins	0	0
02100202101	Moramanga	27.3	24a35m	1	1	primaire	Incorrecte	int	protege	non	inf1m	Persante	Domicile	Marieeactu	Travaille	5et plus	normale	4etplus	0	oui	oui	oui	1	1	1	0	sup 48m	1	oui	moyeneleve	Limite	0	0	0	0	0	0	0	0	0	Pauvre	29a35	6etsup	1	1
02100203201	Moramanga	34.76	24a35m	0	0	primaire	Incorrecte	int	protege	non	inf1m	Persante	Domicile	Marieeactu	Travaille	5et plus	normale	4etplus	0	oui	oui	oui	0	1	0	0	entr24-48m	1	oui	moyeneleve	Acceptable	0	0	0	0	0	0	0	0	0	Moyen pauvre	29a35	6etsup	0	1
02100701001	Moramanga	21.52	12a23m	0	1	secondouplus	Correcte	int	protege	oui	supegal4m	Persante	Domicile	Marieeactu	Travaille	2-4emenf	maigreur	4etplus	0	oui	oui	oui	1	1	0	0	entr24-48m	1	oui	faible	Acceptable	0	0	0	0	0	0	0	0	0	Pauvre	36etplus	4a5	1	1
02100701201	Moramanga	37.72	supegal36m	0	0	primaire	Incorrecte	int	non protege	oui	inf1m	Persante	Domicile	Marieeactu	Travaille	2-4emenf	maigreur	2a3	0	oui	oui	oui	1	1	1	1	7-24m	1	oui	eleve	Acceptable	0	0	0	0	0	0	0	0	0	Moyen pauvre	29a35	3etmoins	0	0
02100703401	Moramanga	15.24	12a23m	1	1	primaire	Correcte	int	non protege	non	1a3m	Persante	Centrsant	Marieeactu	Travaille	5et plus	normale	4etplus	0	oui	oui	non	1	0	0	0	sup 48m	1	oui	moyeneleve	Limite	0	0	0	0	0	0	0	0	0	Moyen pauvre	29a35	4a5	0	0
02100703801	Moramanga	55.56	supegal36m	0	0	primaire	Correcte	int	non protege	oui	1a3m	Persante	Centrsant	Marieeactu	Travaille	2-4emenf	normale	2a3	0	non	non	non	0	1	1	0	sup 48m	1	oui	eleve	Limite	0	1	0	1	0	0	0	0	0	Moyen riche	36etplus	4a5	0	0
02100900501	Moramanga	21.68	12a23m	1	0	non scolarise	Correcte	int	non protege	non	1a3m	Persante	Domicile	Marieeactu	Travaille		normale		0	oui	oui	oui	0	1	0	0		1	oui	eleve	Limite	0	0	0	0	0	0	0	0	0	Pauvre	23a28		0	0
02100901801	Moramanga	47.93	supegal36m	0	0	non scolarise	Correcte	int	non protege	oui	inf1m	Persante	Domicile	Marieeactu	Travaille	5et plus	normale	4etplus	0	non	non	oui	0	1	1	1	entr24-48m	1	oui	eleve	Limite	0	0	1	0	0	0	0	0	0	Pauvre	36etplus	6etsup	0	1
02101200601	Moramanga	34.14	24a35m	1	0	primaire	Incorrecte	int	non protege	oui	inf1m	Non	Domicile	Etemariee	Travaille	Premenf	normale	unseul	0	non	oui	non	0	0	0	0		1	oui	moyeneleve	Limite	0	0	0	0	0	0	0	0	0	Pauvre	inf23	3etmoins	1	0
02101201601	Moramanga	18.66	12a23m	0	1	primaire	Correcte	int	non protege	oui	inf1m	Persante	Domicile	Marieeactu	Travaille	2-4emenf	normale	2a3	0	non	non	oui	1	0	1	0	entr24-48m	1	oui	eleve	Pauvre	0	0	1	0	0	0	0	0	0	Moyen riche	23a28	4a5	0	1
02101201901	Moramanga	31.57	24a35m	0	0	primaire	Incorrecte	int	protege	non	inf1m	Persante	Domicile	Marieeactu	Travaille	2-4emenf	normale	4etplus	0	oui	oui	oui	0	1	0	0	7-24m	1	oui	moyeneleve	Acceptable	0	0	0	0	0	0	0	0	0	Moyen riche	23a28	4a5	1	1
02101400302	Moramanga	42.22	supegal36m	0	0	non scolarise	Incorrecte	ext	protege	non	inf1m	Persante	Domicile	Marieeactu	Travaille	2-4emenf	normale	2a3	0	non	oui	oui	0	1	0	0	7-24m	1	oui	moyenfaible	Limite	0	0	1	1	0	0	0	0	0	Pauvre	23a28	3etmoins	0	0
02101402201	Moramanga	17.35	12a23m	1	1	primaire	Correcte	int	non protege	non	inf1m	Persante	Domicile	Marieeactu	Travaille	2-4emenf	maigreur	2a3	0	oui	non	oui	0	1	0	1	sup 48m	1	oui	faible	Limite	0	0	0	0	0	0	0	0	0	Moyen pauvre	23a28	4a5	1	0
02101402401	Moramanga	13.8	12a23m	1	1	primaire	Incorrecte	int	protege	oui	inf1m	Persante	Domicile	Jamaismariee	Travaille	Premenf	normale	unseul	0	non	non	oui	1	1	1	0		0	oui	faible	Acceptable	0	0	1	0	0	0	0	0	0	Pauvre	inf23	3etmoins	0	0
02101600501	Moramanga	35.09	24a35m	1	0	primaire	Correcte	int	protege	oui	supegal4m	Persante	Domicile	Marieeactu	Travaille	Premenf	normale	2a3	0	oui	non	oui	0	0	0	0		1	oui	moyenfaible	Limite	0	0	0	0	0	0	0	0	0	Moyen pauvre	23a28	3etmoins	1	1
02101801201	Moramanga	32.39	24a35m	0	0	non scolarise	Incorrecte	ext	protege	non	inf1m	Persante	Domicile	Marieeactu	Travaille	2-4emenf	normale	2a3	0	oui	oui	non	1	1	1	0	sup 48m	1	oui	faible	Limite	0	0	0	0	0	0	0	0	0	Pauvre	29a35	3etmoins	1	1
02101901201	Moramanga	7.79	6a11m	0	1	primaire	Incorrecte	int	protege	non	inf1m	Persante	Domicile	Marieeactu	Travaille	5et plus	normale	4etplus	0	oui	non	non	1	0	0	0	entr24-48m	1	oui	eleve	Limite	0	0	0	0	0	0	0	0	0	Pauvre	29a35	6etsup	0	0
02102000401	Moramanga	56.41	supegal36m	1	0	primaire	Incorrecte	int	protege	oui	inf1m	Persante	Domicile	Marieeactu	Travaille	5et plus	normale	4etplus	0	non	non	oui	1	1	0	0	7-24m	1	oui	moyenfaible	Pauvre	0	0	1	0	0	0	0	0	0	Moyen pauvre	36etplus	6etsup	1	1
02102500801	Moramanga	10.09	6a11m	0	1	primaire	Incorrecte	int	protege	oui	inf1m	Non	Domicile	Jamaismariee	Travaille	2-4emenf	maigreur	4etplus	0	non		oui	0	1	1	1	sup 48m	1	oui	faible	Acceptable	0	0	0	0	0	0	0	0	0	Pauvre	36etplus	4a5	1	0
02110101301	Moramanga	29.08	24a35m	1	0	primaire	Correcte	int	non protege	oui	inf1m	Persante	Centrsant	Marieeactu	Travaille	2-4emenf	exces	2a3	0	oui	oui	non	0	0	0	0		1	oui	faible	Limite	0	0	0	0	0	0	0	0	0	Riche	inf23	3etmoins	0	1
02110102602	Moramanga	18.73	12a23m	0	0	primaire	Correcte	int	protege	oui	inf1m	Persante	Domicile	Marieeactu	Travaille		normale		0	non	non	oui	0	0	0	0		0	oui	moyenfaible	Limite	0	0	0	0	0	0	0	0	0	Pauvre	36etplus		1	1
02110105201	Moramanga	9.43	6a11m	0	1	primaire	Correcte	int	protege	oui	supegal4m	Persante	Centrsant	Marieeactu	Netravaille	Premenf	exces	unseul	0	oui		non	1	1	0	0		1	oui	faible	Limite	0	0	1	0	0	0	0	0	0	Riche	23a28	3etmoins	1	0
02110107001	Moramanga	30.06	24a35m	0	0	secondouplus	Correcte	int	non protege	oui	inf1m	Persante	Centrsant	Marieeactu	Netravaille	5et plus	normale	4etplus	0	oui	oui	non	1	1	0	1	sup 48m	1	oui	moyenfaible	Limite	0	0	0	0	0	0	0	0	0	Riche	36etplus	4a5	1	1
02110107401	Moramanga	24.08	24a35m	0	1	primaire	Correcte	int	non protege	non	1a3m	Persante	Centrsant	Marieeactu	Travaille	2-4emenf	normale	2a3	0	oui	oui	non	1	1	1	0	sup 48m	1	oui	moyeneleve	Limite	0	0	0	0	0	0	0	0	0	Moyen riche	36etplus	3etmoins	0	0
02110107601	Moramanga	10.38	6a11m	1	1	secondouplus	Correcte	int	protege	oui	inf1m	Persante	Centrsant	Marieeactu	Travaille	Premenf	normale	unseul	0	non	non	oui	1	1	1	0		1	oui	faible	Pauvre	0	0	0	0	0	0	0	0	0	Moyen riche	inf23	3etmoins	1	0
02110108001	Moramanga	43.4	supegal36m	1	0	secondouplus	Correcte	int	protege	oui	1a3m	Persante	Centrsant	Marieeactu	Netravaille	2-4emenf	exces	4etplus	0	oui	oui	non	1	1	1	0	7-24m	1	oui	eleve	Acceptable	0	0	0	0	0	0	0	0	0	Riche	36etplus	4a5	0	0
02110108501	Moramanga	36.4	supegal36m	1	0	primaire	Correcte	int	non protege	non	supegal4m	Persante	Domicile	Marieeactu	Netravaille	2-4emenf	exces	2a3	0	oui	oui	oui	1	0	0	0	entr24-48m	1	oui	faible	Limite	0	0	0	0	0	0	0	0	0	Pauvre	inf23	3etmoins	0	1
02110109401	Moramanga	23.62	12a23m	1	1	secondouplus	Correcte	int	protege	oui	inf1m	Persante	Centrsant	Marieeactu	Netravaille	2-4emenf	normale	2a3	0	oui	oui	non	1	0	1	1	sup 48m	1	oui	moyeneleve	Acceptable	0	0	0	0	0	0	0	1	0	Riche	23a28	3etmoins	1	0
02110111601	Moramanga	27.27	24a35m	1	0	secondouplus	Correcte	int	protege	oui	inf1m	Persante	Centrsant	Marieeactu	Travaille	Premenf	normale	unseul	0	oui	oui	non	1	0	0	0		1	oui	faible	Limite	0	0	0	0	0	0	0	0	0	Riche	inf23	3etmoins	0	0
02110112001	Moramanga	20.96	12a23m	1	1	secondouplus	Correcte	int	protege	non	inf1m	Persante	Centrsant	Etemariee	Travaille	Premenf	normale	unseul	0	oui	oui	non	0	1	1	1		1	oui	eleve	Pauvre	0	0	0	0	0	0	0	0	0	Moyen riche	inf23	3etmoins	1	0
02110113201	Moramanga	16.3	12a23m	0	1	secondouplus	Correcte	int	protege	oui	inf1m	Persante	Domicile	Etemariee	Travaille	Premenf	normale	unseul	0	oui	oui	oui	1	1	0	1		1	oui	faible	Acceptable	0	0	0	0	0	0	0	0	0	Riche	23a28	3etmoins	1	0
02110113501	Moramanga	16.39	12a23m	1	1	secondouplus	Correcte	int	protege	non	supegal4m	Persante	Centrsant	Marieeactu	Netravaille	Premenf	normale	unseul	0	oui	oui	non	1	0	0	0		0	non	eleve	Limite	0	0	0	1	0	0	0	0	0	Riche	inf23	3etmoins	1	0
02110114101	Moramanga	38.05	supegal36m	0	0	non scolarise	Correcte	int	non protege	non	supegal4m	Persante	Domicile	Marieeactu	Netravaille	2-4emenf	exces	2a3	0	oui	oui	non	0	1	0	0	sup 48m	1	oui	eleve	Limite	0	0	0	0	0	0	0	0	0	Riche	29a35	3etmoins	0	0
02110114401	Moramanga	25.89	24a35m	0	0	primaire	Correcte	int	protege	oui	supegal4m	Persante	Centrsant	Marieeactu	Travaille	2-4emenf	normale	2a3	0	oui	oui	non	1	0	0	0	sup 48m	0	oui	eleve	Limite	0	0	0	0	0	0	0	0	0	Moyen riche	23a28	3etmoins	0	0
02110114601	Moramanga	18.1	12a23m	1	1	primaire	Correcte	int	non protege	non	inf1m	Persante	Domicile	Marieeactu	Travaille	5et plus	normale	4etplus	0	oui	oui	non	1	1	1	0	sup 48m	1	oui	moyenfaible	Acceptable	0	0	0	0	0	0	0	0	0	Moyen riche	36etplus	6etsup	0	0
02110115902	Moramanga	9.53	6a11m	1	1	secondouplus	Correcte	int	protege	non	supegal4m	Persante	Domicile	Marieeactu	Travaille	2-4emenf	normale	2a3	0	non	non	oui	0	1	0	0	entr24-48m	0	oui	moyenfaible	Limite	0	0	0	0	0	0	0	0	0	Moyen riche	inf23	3etmoins	0	0
02110116001	Moramanga	15.74	12a23m	1	1	secondouplus	Correcte	int	non protege	oui	supegal4m	Persante	Centrsant	Marieeactu	Travaille	2-4emenf	normale	4etplus	0	non	non	non	1	1	0	0	sup 48m	0	oui	eleve	Limite	0	0	0	0	0	0	0	0	0	Moyen riche	36etplus	4a5	0	1
02110117101	Moramanga	14.23	12a23m	0	1	primaire	Correcte	int	protege	oui	inf1m	Persante	Centrsant	Marieeactu	Travaille	2-4emenf	normale	4etplus	0	oui	oui	non	1	1	1	0	sup 48m	0	oui	eleve	Acceptable	0	0	0	0	0	0	0	0	0	Riche	36etplus	4a5	0	0
02110118401	Moramanga	39.36	supegal36m	1	0	secondouplus	Correcte	int	protege	non	supegal4m	Persante	Centrsant	Etemariee	Travaille	2-4emenf	normale	2a3	0	oui	oui	non	1	1	1	1	sup 48m	1	oui	moyenfaible	Acceptable	0	0	0	0	0	0	0	0	0	Riche	36etplus	3etmoins	0	0
02110118601	Moramanga	19.19	12a23m	1	1	primaire	Correcte	int	protege	non	supegal4m	Persante	Centrsant	Marieeactu	Netravaille	2-4emenf	normale	2a3	0	oui	oui	non	1	1	0	0	entr24-48m	0	oui	eleve	Limite	0	0	0	0	0	0	0	0	0	Riche	29a35	3etmoins	1	1
02110118701	Moramanga	57.4	supegal36m	0	0	primaire	Incorrecte	int	non protege	non	1a3m	Persante	Domicile	Marieeactu	Netravaille	2-4emenf	normale	2a3	0	oui	oui	oui	1	0	0	0	entr24-48m	0	non	faible	Acceptable	0	0	0	0	0	0	0	0	0	Moyen riche	29a35	3etmoins	1	0
02110119301	Moramanga	41.53	supegal36m	0	0	secondouplus	Correcte	int	protege	non	supegal4m	Persante	Centrsant	Marieeactu	Travaille	5et plus	normale	4etplus	0	oui	oui	non	1	0	0	0	sup 48m	1	oui	eleve	Acceptable	0	0	0	0	0	0	0	0	0	Riche	36etplus	4a5	1	0
02110121301	Moramanga	39.33	supegal36m	0	0	primaire	Correcte	int	protege	oui	supegal4m	Persante	Centrsant	Marieeactu	Netravaille	5et plus	maigreur	4etplus	0	oui	oui	non	0	1	0	0	entr24-48m	1	oui	moyeneleve	Limite	0	0	0	0	0	0	0	0	0	Riche	36etplus	6etsup	0	0
02110121701	Moramanga	18.1	12a23m	1	1	primaire	Correcte	int	protege	oui	supegal4m	Persante	Domicile	Marieeactu	Travaille	2-4emenf	normale	2a3	0	oui	oui	non	1	1	0	0	sup 48m	1	oui	moyenfaible	Limite	0	0	0	0	0	0	0	0	0	Riche	23a28	4a5	1	0
02110121801	Moramanga	35.91	24a35m	1	0	secondouplus	Correcte	int	non protege	oui	inf1m	Persante	Centrsant	Etemariee	Netravaille	Premenf	normale	unseul	0	oui	oui	non	0	1	0	0		1	oui	eleve	Limite	0	0	0	0	0	0	0	0	0	Moyen pauvre	inf23	3etmoins	1	1
02110122101	Moramanga	10.84	6a11m	1	1	secondouplus	Correcte	int	non protege	oui	inf1m	Persante	Centrsant	Marieeactu	Travaille	Premenf	exces	unseul	0	oui		non	1	0	1	1		0	oui	moyenfaible	Limite	0	0	0	0	0	0	0	0	0	Moyen pauvre	inf23	3etmoins	1	0
02110122301	Moramanga	27.3	24a35m	0	0	secondouplus	Correcte	int	protege	oui	supegal4m	Persante	Domicile	Marieeactu	Travaille	Premenf	normale	unseul	0	oui	oui	non	1	1	1	1		1	oui	moyeneleve	Acceptable	0	0	0	0	0	0	0	0	0	Moyen riche	23a28	3etmoins	1	0
02110123201	Moramanga	46.03	supegal36m	0	0	secondouplus	Correcte	int	non protege	oui	inf1m	Persante	Centrsant	Marieeactu	Netravaille	Premenf	normale	unseul	0	oui	oui	non	1	1	0	0		1	oui	faible	Acceptable	0	0	0	0	0	0	0	0	0	Riche	23a28	3etmoins	1	0
02110200801	Moramanga	8.64	6a11m	0	1	primaire	Correcte	int	protege	oui	inf1m	Persante	Domicile	Marieeactu	Travaille	5et plus		4etplus	0	non	non	non	0	0	0	0	entr24-48m	1	oui	moyenfaible	Pauvre	0	0	0	0	0	0	0	0	0	Moyen pauvre	36etplus	6etsup	0	0
02110202701	Moramanga	44.16	supegal36m	1	0	primaire	Correcte	int	non protege	non	inf1m	Persante	Centrsant	Etemariee	Travaille	Premenf	normale	unseul	0	oui	oui	non	0	0	1	0		1	oui	faible	Limite	0	0	0	0	0	0	0	0	0	Moyen riche	inf23	3etmoins	0	0
02110203001	Moramanga	22.08	12a23m	1	1	primaire	Correcte	int	protege	oui	supegal4m	Persante	Domicile	Marieeactu	Travaille	5et plus	normale	4etplus	0	oui	oui	oui	1	1	0	0	entr24-48m	1	oui	moyenfaible	Acceptable	0	0	0	0	0	0	0	0	0	Moyen riche	23a28	6etsup	0	0
02110203502	Moramanga	29.86	24a35m	1	0	primaire	Correcte	int	protege	oui	supegal4m	Persante	Centrsant	Marieeactu	Travaille	2-4emenf	normale	2a3	0	oui	oui	non	1	1	0	0	entr24-48m	0	oui	faible	Limite	0	0	0	0	0	0	0	0	0	Moyen pauvre	23a28	3etmoins	0	0
02110203601	Moramanga	36.76	supegal36m	1	0	primaire	Incorrecte	int	non protege	oui	inf1m	Persante	Domicile	Marieeactu	Travaille	2-4emenf	normale	2a3	0	oui	oui	oui	1	0	0	0	entr24-48m	0	oui	faible	Limite	0	0	0	0	0	0	0	0	0	Moyen pauvre	inf23	3etmoins	0	0
02110204101	Moramanga	9.26	6a11m	0	0	primaire	Correcte	int	non protege	non	supegal4m	Persante	Centrsant	Etemariee	Travaille		normale		0	oui	non	oui	1	0	0	0		1	oui	moyeneleve	Acceptable	0	0	0	0	0	0	0	0	0	Moyen pauvre	36etplus		0	0
02110205701	Moramanga	27.01	24a35m	0	0	primaire	Correcte	int	protege	oui	supegal4m	Persante	Centrsant	Marieeactu	Travaille	Premenf	exces	unseul	0	non	oui	non	0	1	1	1		1	oui	faible	Acceptable	0	0	0	0	0	0	0	0	0	Riche	inf23	3etmoins	0	0
02110302401	Moramanga	16.26	12a23m	1	1	primaire	Correcte	int	non protege	non	inf1m	Matrone	Domicile	Marieeactu	Travaille	Premenf	normale	unseul	0	non	non	oui	1	1	1	0		1	oui	faible	Limite	0	0	1	0	0	0	0	0	0	Moyen pauvre	inf23	3etmoins	0	0
02110303601	Moramanga	42.94	supegal36m	1	0	non scolarise	Incorrecte	int	non protege	non	1a3m	Persante	Domicile	Marieeactu	Travaille	5et plus	normale	4etplus	0	non	non	oui	1	0	0	0	7-24m	1	oui	eleve	Acceptable	0	0	0	0	0	0	0	0	0	Moyen pauvre	36etplus	6etsup	1	0
02110305902	Moramanga	20.11	12a23m	1	1	secondouplus	Correcte	int	non protege	oui	inf1m	Persante	Centrsant	Etemariee	Travaille	2-4emenf	normale	2a3	0	oui	oui	non	1	0	0	0	sup 48m	1	oui	faible	Acceptable	0	0	1	0	0	0	0	0	0	Pauvre	36etplus	3etmoins	1	0
02110306501	Moramanga	41.76	supegal36m	1	0	primaire	Correcte	int	non protege	oui	inf1m	Persante	Centrsant	Marieeactu	Travaille	2-4emenf	exces	2a3	0	oui	oui	oui	0	0	1	0	sup 48m	1	oui	faible	Limite	0	0	0	0	0	0	0	0	0	Moyen pauvre	36etplus	4a5	0	0
02110306601	Moramanga	53.13	supegal36m	0	1	non scolarise	Incorrecte	int	non protege	non	inf1m	Matrone	Domicile	Marieeactu	Travaille	5et plus	normale	4etplus	0	oui	oui	oui	0	0	0	0	sup 48m	1	oui	moyeneleve	Limite	0	0	0	0	0	0	0	0	0	Pauvre	36etplus	6etsup	1	1
02110308301	Moramanga	13.96	12a23m	0	1	primaire	Correcte	int	protege	oui	inf1m	Persante	Centrsant	Marieeactu	Travaille	5et plus	normale	4etplus	0	oui	non	non	1	0	0	0	sup 48m	1	oui	eleve	Limite	0	0	0	0	0	0	0	0	0	Moyen riche	29a35	6etsup	1	0
02110311001	Moramanga	30.03	24a35m	1	0	primaire	Correcte	int	non protege	oui	supegal4m	Persante	Centrsant	Marieeactu	Travaille	2-4emenf	normale	2a3	0	non	oui	non	1	1	0	0	entr24-48m	1	oui	eleve	Acceptable	0	0	0	0	0	0	0	0	0	Moyen riche	29a35	4a5	1	0
02110311401	Moramanga	18.92	12a23m	1	1	primaire	Incorrecte	int	non protege	non	inf1m	Persante	Domicile	Marieeactu	Travaille	2-4emenf	normale	4etplus	0	non	non	oui	1	1	0	0	entr24-48m	0	oui	moyeneleve	Acceptable	0	0	0	0	0	0	0	0	0	Pauvre	29a35	4a5	1	0
02110312801	Moramanga	50	supegal36m	1	0	non scolarise	Correcte	int	non protege	non	1a3m	Persante	Centrsant	Marieeactu	Travaille	Premenf	normale	unseul	0	non	non	non	0	0	0	0		1	oui	faible	Limite	0	0	0	0	0	0	0	0	0	Moyen pauvre	inf23	3etmoins	1	0
02110312901	Moramanga	22.8	12a23m	1	0	primaire	Correcte	int	non protege	non	supegal4m	Persante	Domicile	Marieeactu	Travaille	2-4emenf	normale	2a3	0	oui	oui	oui	0	1	0	0	entr24-48m	1	oui	faible	Limite	0	0	0	0	0	0	0	0	0	Riche	23a28	3etmoins	1	0
02110313801	Moramanga	42.91	supegal36m	0	0	primaire	Correcte	int	non protege	non	inf1m	Persante	Centrsant	Marieeactu	Travaille	2-4emenf	normale	2a3	0	non	non	non	1	0	0	0	sup 48m	1	oui	moyenfaible	Pauvre	0	0	0	0	0	0	0	0	0	Moyen riche	23a28	3etmoins	0	1
02110313901	Moramanga	59.3	supegal36m	1	0	primaire	Correcte	int	non protege	oui	inf1m	Persante	Domicile	Marieeactu	Travaille	2-4emenf	normale	4etplus	0	oui	oui	non	0	0	0	0	entr24-48m	0	oui	eleve	Limite	0	0	0	0	0	0	0	1	0	Moyen pauvre	29a35	4a5	0	1
02110401701	Moramanga	51.12	supegal36m	1	0	primaire	Correcte	int	protege	oui	1a3m	Persante	Centrsant	Marieeactu	Travaille	2-4emenf	normale	2a3	0									1	oui	moyenfaible	Limite	0	0	0	0	0	0	0	0	0	Moyen pauvre	29a35	3etmoins	0	0
02110401901	Moramanga	8.15	6a11m	0	1	secondouplus	Correcte	int	non protege	oui	inf1m	Persante	Centrsant	Marieeactu	Travaille	Premenf	normale	unseul	0			non	0	1	1	0		1	oui	moyenfaible	Limite	0	0	0	0	0	0	0	0	0	Riche	inf23	3etmoins	0	0
02110402501	Moramanga	35.09	24a35m	0	0	primaire	Incorrecte	int	protege	oui	supegal4m	Persante	Centrsant	Marieeactu	Travaille	2-4emenf	exces	4etplus	0	oui	oui	non	1	1	0	0	sup 48m	1	oui	eleve	Acceptable	0	0	1	0	0	0	0	0	0	Riche	29a35	4a5	1	0
02110404101	Moramanga	48.07	supegal36m	0	0	secondouplus	Incorrecte	int	non protege	oui	supegal4m	Persante	Centrsant	Marieeactu	Travaille	2-4emenf		2a3	0	oui	oui	non	1	0	0	0	sup 48m	1	oui	eleve	Acceptable	0	0	0	0	0	0	0	0	0	Riche	29a35	3etmoins	1	1
02110404801	Moramanga	37.42	supegal36m	0	0	secondouplus	Correcte	int	protege	oui	inf1m	Persante	Centrsant	Marieeactu	Travaille	Premenf	exces	2a3	0	oui	oui	oui	1	1	0	0		1	oui	eleve	Acceptable	0	0	0	0	0	0	0	0	0	Riche	inf23	3etmoins	1	0
02110406201	Moramanga	43.2	supegal36m	1	0	primaire	Correcte	int	protege	oui	inf1m	Persante	Centrsant	Marieeactu	Travaille	2-4emenf	normale	2a3	0	oui	oui	non	0	0	1	0	sup 48m	1	oui	faible	Acceptable	0	0	0	1	0	0	0	0	0	Riche	23a28	3etmoins	0	0
02110406501	Moramanga	46.92	supegal36m	1	0	secondouplus	Incorrecte	int	protege	oui	supegal4m	Persante	Centrsant	Marieeactu	Netravaille	2-4emenf	normale	2a3	0	oui	oui	non	1	0	0	0	sup 48m	1	oui	moyenfaible	Limite	0	0	0	0	0	0	0	0	0	Riche	36etplus	3etmoins	0	0
02110406601	Moramanga	37.72	supegal36m	0	0	secondouplus	Correcte	int	protege	oui	supegal4m	Persante	Domicile	Marieeactu	Netravaille	2-4emenf	normale	2a3	0	oui	oui	non	1	1	0	0	sup 48m	1	oui	faible	Limite	0	0	0	0	0	0	0	0	0	Riche	23a28	3etmoins	1	0
02110407101	Moramanga	51.06	supegal36m	0	0	primaire	Incorrecte	int	protege	non	inf1m	Persante	Domicile	Marieeactu	Travaille	2-4emenf	normale	2a3	0	oui	oui	oui	1	0	0	0	sup 48m	1	oui	eleve	Limite	0	0	0	0	0	0	0	0	0	Moyen pauvre	29a35	3etmoins	0	0
02110407201	Moramanga	18.07	12a23m	1	0	primaire	Correcte	int	protege	oui	supegal4m	Persante	Domicile	Marieeactu	Travaille	2-4emenf	exces	2a3	0	oui	oui	oui	0	0	0	0	entr24-48m	0	oui	moyenfaible	Limite	1	0	0	0	0	0	0	0	0	Moyen riche	23a28	3etmoins	1	0
02110409203	Moramanga	24.51	24a35m	1	1	secondouplus	Correcte	int	protege	oui	supegal4m	Persante	Centrsant	Marieeactu	Travaille	5et plus	maigreur	2a3	0	oui	oui	non	1	1	0	1	entr24-48m	1	oui	moyenfaible	Acceptable	0	0	0	0	0	0	0	0	0	Moyen riche	29a35	4a5	0	0
02110409801	Moramanga	39.52	supegal36m	0	0	primaire	Correcte	int	protege	oui	inf1m	Persante	Centrsant	Marieeactu	Travaille	2-4emenf	exces	2a3	0	oui	oui	non	0	1	0	0	sup 48m	1	oui	moyenfaible	Acceptable	0	0	0	0	0	0	0	0	0	Riche	29a35	3etmoins	1	1
02110410801	Moramanga	44.19	supegal36m	0	0	secondouplus	Correcte	int	protege	oui	supegal4m	Persante	Centrsant	Marieeactu	Travaille	2-4emenf	exces	2a3	0	oui	oui	non	1	1	0	1	entr24-48m	1	oui	eleve	Limite	0	0	0	0	0	0	0	0	0	Riche	29a35	3etmoins	0	1
02110412801	Moramanga	11.76	6a11m	0	1	primaire	Incorrecte	int	protege	non	supegal4m	Persante	Centrsant	Marieeactu	Travaille	2-4emenf	normale	2a3	0	oui	non	non	1	1	0	0	entr24-48m	1	oui	moyeneleve	Limite	0	0	0	0	0	0	0	0	0	Riche	inf23	3etmoins	1	0
02110501101	Moramanga	44.94	supegal36m	0	0	primaire	Correcte			non	1a3m	Persante	Centrsant	Etemariee	Travaille		exces		0	oui	oui	non	1	1	0	0		1	oui	eleve	Limite	0	0	0	0	0	0	0	0	0	Riche	36etplus		0	0
02110502402	Moramanga	20.76	12a23m	0	1	primaire	Correcte	int	protege	non	1a3m	Persante	Domicile	Marieeactu	Travaille	2-4emenf	normale	2a3	0	oui	oui	oui	1	1	0	0	sup 48m	0	oui	moyeneleve	Limite	0	0	0	0	0	0	0	0	0	Moyen riche	23a28	3etmoins	0	0
02110503501	Moramanga	55.29	supegal36m	0	0	secondouplus	Correcte	int	non protege	oui	inf1m	Persante	Centrsant	Etemariee	Travaille	Premenf	normale	2a3	0	oui	oui	non	0	0	1	0		1	oui	faible	Limite	0	0	0	0	0	0	0	0	0	Pauvre	23a28	3etmoins	1	0
02110504301	Moramanga	26.97	24a35m	1	1	secondouplus	Correcte	int	protege	non	supegal4m	Persante	Centrsant	Marieeactu	Travaille	Premenf	normale	unseul	0	oui	oui	oui	1	1	0	0		0	oui	eleve	Acceptable	0	0	0	0	0	0	0	0	0	Riche	23a28	3etmoins	0	0
02110504701	Moramanga	42.74	supegal36m	1	0	secondouplus	Correcte	int	protege	oui	supegal4m	Persante	Domicile	Marieeactu	Travaille	2-4emenf	normale	2a3	0	oui	oui	non	1	1	1	0	entr24-48m	0	oui	faible	Pauvre	0	0	0	0	0	0	0	0	0	Riche	23a28	3etmoins	0	0
02110505001	Moramanga	14.69	12a23m	1	1	primaire	Correcte	int	protege	oui	inf1m	Persante	Centrsant	Marieeactu	Travaille	2-4emenf	maigreur	2a3	0	oui	oui	non	1	1	0	0	sup 48m	1	oui	moyenfaible	Limite	0	0	1	0	0	1	0	0	0	Moyen pauvre	29a35	3etmoins	0	0
02110505101	Moramanga	58.25	supegal36m	0	0	primaire	Incorrecte	int	non protege	oui	inf1m	Persante	Centrsant	Marieeactu	Netravaille	2-4emenf	normale	2a3	0	oui	oui	non	0	0	0	0	sup 48m	1	oui	eleve	Limite	0	0	0	0	0	0	0	0	0	Moyen riche	23a28	3etmoins	0	0
02110505201	Moramanga	43.79	supegal36m	0	0	primaire	Correcte	int	non protege	non	supegal4m	Persante	Centrsant	Marieeactu	Travaille	Premenf	normale	2a3	0	oui	oui	non	0	0	0	1		1	oui	eleve	Acceptable	1	0	0	0	0	0	0	0	0	Riche	23a28	3etmoins	1	0
02110506901	Moramanga	42.45	supegal36m	0	0	primaire	Incorrecte	int	protege	oui	supegal4m	Persante	Centrsant	Etemariee	Travaille	Premenf	normale	unseul	0	oui	oui	non	1	1	1	1		1	oui	moyenfaible	Acceptable	0	0	0	0	0	0	0	0	0	Moyen riche	23a28	3etmoins	1	0
02110507001	Moramanga	9.99	6a11m	0	1	primaire	Correcte	int	protege	oui	supegal4m	Persante	Centrsant	Marieeactu	Travaille	2-4emenf	normale	2a3	0	non	non	non	0	1	1	0	entr24-48m	1	oui	moyeneleve	Limite	0	0	0	0	0	0	0	0	0	Riche	29a35	3etmoins	0	0
02110507701	Moramanga	17.84	12a23m	1	1	primaire	Correcte	int	non protege	non	inf1m	Persante	Centrsant	Marieeactu	Netravaille	2-4emenf	normale	2a3	0	oui		non	0	1	0	1	sup 48m	1	oui	moyeneleve	Acceptable	0	0	0	0	0	0	0	0	0	Moyen riche	36etplus	4a5	1	0
02110508201	Moramanga	23.82	12a23m	1	0	primaire	Correcte	int	non protege	oui	inf1m	Persante	Centrsant	Marieeactu	Travaille	2-4emenf	normale	4etplus	0	oui	oui	non	1	0	1	1	entr24-48m	1	oui	eleve	Limite	0	0	0	0	0	0	0	0	0	Riche	36etplus	6etsup	1	1
02110509101	Moramanga	51.55	supegal36m	1	0	primaire	Correcte	int	protege	oui	inf1m	Persante	Domicile	Etemariee	Travaille	5et plus	normale	4etplus	0	oui	oui	oui	1	1	0	1	sup 48m	1	oui	faible	Limite	0	0	0	0	0	0	0	0	0	Riche	36etplus	6etsup	0	0
02110509201	Moramanga	38.21	supegal36m	1	0	primaire	Correcte	int	non protege	non	supegal4m	Persante	Centrsant	Marieeactu	Travaille	2-4emenf	exces	4etplus	0	oui	oui	non	0	0	0	0	sup 48m	1	oui	moyeneleve	Acceptable	0	0	0	0	0	0	0	0	0	Moyen riche	29a35	4a5	1	0
02110510101	Moramanga	13.08	12a23m	1	1	secondouplus	Correcte	int	non protege	non	supegal4m	Persante	Domicile	Etemariee	Travaille	2-4emenf	normale	2a3	0	non	non	oui	1	1	0	0	entr24-48m	1	oui	moyenfaible	Acceptable	0	0	0	0	0	0	0	0	0	Riche	23a28	3etmoins	0	0
02110511301	Moramanga	44.94	supegal36m	0	0	primaire	Correcte	int	protege	oui	supegal4m	Persante	Domicile	Marieeactu	Travaille	2-4emenf	normale	2a3	0	non	non	oui	0	1	1	0	entr24-48m	1	oui	eleve	Limite	0	0	1	0	0	0	0	0	0	Moyen pauvre	23a28	3etmoins	1	1
02110511701	Moramanga	47.54	supegal36m	1	0	primaire	Correcte	int	non protege	oui	inf1m	Persante	Centrsant	Marieeactu	Travaille	2-4emenf	exces	2a3	0	oui	oui	non	0	1	0	1	sup 48m	1	oui	eleve	Limite	0	0	1	0	0	0	0	0	0	Riche	23a28	4a5	0	1
02110514001	Moramanga	9.69	6a11m	0	1	primaire	Correcte	int	non protege	oui	inf1m	Persante	Centrsant	Marieeactu	Travaille	2-4emenf	maigreur	2a3	0	oui	oui	oui	0	0	0	1	entr24-48m	0	oui	moyenfaible	Limite	0	0	0	0	0	0	0	0	0	Moyen pauvre	inf23	3etmoins	1	0
02110514801	Moramanga	35.58	24a35m	1	0	non scolarise	Correcte	int	non protege	oui	inf1m	Matrone	Domicile	Marieeactu	Travaille		normale		0	non	non	non	0	1	0	1		1	oui	faible	Limite	0	0	1	0	0	0	0	0	0	Pauvre	36etplus		1	1
02110515901	Moramanga	19.94	12a23m	0	1	primaire	Correcte	int	non protege	oui	inf1m	Persante	Centrsant	Marieeactu	Travaille	2-4emenf	exces	2a3	0	oui	non	non	1	1	1	0	entr24-48m	0	oui	moyeneleve	Acceptable	0	0	0	0	0	0	0	0	0	Riche	29a35	4a5	0	0
02110600501	Moramanga	39	supegal36m	1	1	primaire	Correcte	int	non protege	non	1a3m	Persante	Domicile	Etemariee	Netravaille	2-4emenf	normale	2a3	0	oui	oui	oui	1	1	1	0	sup 48m	1	oui	faible	Acceptable	0	0	0	0	0	0	0	0	0	Moyen riche	36etplus	3etmoins	1	0
02110601301	Moramanga	8.11	6a11m	1	1	primaire	Correcte	int	non protege	non	inf1m	Persante	Domicile	Marieeactu	Travaille	2-4emenf	exces	2a3	0	oui		non	1	0	0	0	sup 48m	1	oui	eleve	Limite	0	0	0	0	0	0	0	0	0	Riche	23a28	3etmoins	1	0
02110603102	Moramanga	29.9	24a35m	0	0	primaire	Correcte	int	non protege	non	inf1m	Persante	Domicile	Marieeactu	Travaille	2-4emenf	normale	2a3	0	oui	oui	non	0	0	0	0	7-24m	0	oui	moyenfaible	Acceptable	0	0	0	0	0	0	0	0	0	Moyen pauvre	inf23	3etmoins	1	0
02110603201	Moramanga	17.68	12a23m	0	1	primaire	Correcte	int	non protege	non	inf1m	Persante	Domicile	Marieeactu	Travaille	2-4emenf	normale	2a3	1	non	oui	non	1	0	0	0	entr24-48m	0	oui	faible	Acceptable	0	0	0	0	0	0	0	0	0	Moyen pauvre	23a28	3etmoins	0	0
02110604401	Moramanga	14.85	12a23m	1	1	primaire	Correcte	int	protege	oui	inf1m	Persante	Domicile	Marieeactu	Travaille	5et plus	normale	4etplus	1	oui	oui	oui	1	0	1	0	sup 48m	1	oui	moyenfaible	Limite	0	0	0	0	0	0	0	0	0	Moyen pauvre	36etplus	6etsup	0	0
02110605901	Moramanga	21.62	12a23m	1	1	primaire	Incorrecte	int	protege	non	inf1m	Persante	Domicile	Marieeactu	Travaille	5et plus	normale	4etplus	1	oui	oui	oui	0	0	0	0	entr24-48m	1	oui	moyenfaible	Limite	0	0	0	0	0	0	0	0	0	Moyen pauvre	29a35	4a5	0	1
02110606601	Moramanga	23.33	12a23m	0	0	primaire	Incorrecte	ext	non protege	oui	inf1m	Persante	Domicile	Marieeactu	Travaille	Premenf	exces	unseul	1	oui	oui	non	0	0	0	0		0	oui	moyenfaible	Limite	0	0	0	0	0	0	0	0	0	Moyen riche	inf23	3etmoins	1	1
02110606801	Moramanga	54.9	supegal36m	1	0	primaire	Correcte	int	non protege	non	inf1m	Persante	Domicile	Etemariee	Netravaille	2-4emenf	normale	2a3	1	oui	oui	oui	0	0	0	1		0	oui	faible	Acceptable	0	0	0	0	0	0	0	0	0	Riche	23a28	3etmoins	1	1
02110607901	Moramanga	16.43	12a23m	0	1	primaire	Correcte	int	protege	oui	inf1m	Persante	Domicile	Etemariee	Travaille	2-4emenf	maigreur	4etplus	1	oui	non	oui	1	0	0	0	sup 48m	0	oui	faible	Limite	0	0	1	0	0	0	0	0	0	Moyen pauvre	36etplus	4a5	0	1
02110608601	Moramanga	12.16	12a23m	1	1	non scolarise	Correcte	int	non protege	oui	inf1m	Persante	Centrsant	Marieeactu	Travaille	5et plus	normale	4etplus	1	oui	oui	non	1	0	0	0	sup 48m	1	oui	eleve	Limite	0	0	0	0	0	0	0	0	0	Moyen riche	36etplus	6etsup	1	0
02110609901	Moramanga	37.13	supegal36m	0	0	primaire	Correcte	int	protege	oui	inf1m	Persante	Domicile	Marieeactu	Travaille	2-4emenf	normale	2a3	1	oui	oui	oui	1	1	0	1	entr24-48m	1	oui	moyeneleve	Acceptable	0	0	0	0	0	0	0	0	0	Moyen riche	23a28	3etmoins	1	0
02110610001	Moramanga	12.62	12a23m	0	1	primaire	Correcte	int	non protege	oui	inf1m	Persante	Centrsant	Marieeactu	Travaille	5et plus	normale	4etplus	1	oui	oui	oui	0	1	0	0	sup 48m	0	oui	moyenfaible	Limite	0	0	0	0	0	0	0	0	0	Pauvre	36etplus	6etsup	0	1
02110610201	Moramanga	40.41	supegal36m	1	0	primaire	Correcte	int	protege	non	inf1m	Persante	Domicile	Etemariee	Travaille	2-4emenf	normale	2a3	1	oui	oui	oui	0	0	0	1	entr24-48m	1	oui	eleve	Acceptable	0	0	0	0	0	0	0	0	0	Moyen riche	29a35	3etmoins	1	0
02110610601	Moramanga	46.65	supegal36m	1	0	primaire	Correcte	int	non protege	non	inf1m	Persante	Centrsant	Marieeactu	Travaille	5et plus	normale	4etplus	1	oui	oui	oui	1	1	0	0	sup 48m	1	oui	eleve	Acceptable	0	0	0	0	0	0	0	0	0	Moyen pauvre	23a28	4a5	0	0
02110612201	Moramanga	30.72	24a35m	0	0	primaire	Correcte	int	non protege	non	inf1m	Persante	Centrsant	Marieeactu	Travaille	Premenf	normale	unseul	1	oui	oui	oui	1	1	0	0		1	oui	moyenfaible	Limite	0	1	0	0	0	0	0	0	0	Moyen pauvre	23a28	3etmoins	0	1
02110612901	Moramanga	34.73	24a35m	0	0	primaire	Correcte	int	protege	oui	inf1m	Persante	Centrsant	Marieeactu	Travaille	2-4emenf	normale	2a3	1	non	non	oui	0	0	0	0	entr24-48m	1	oui	faible	Acceptable	0	0	1	0	0	0	0	0	0	Moyen riche	29a35	4a5	0	1
02110613201	Moramanga	15.08	12a23m	0	1	primaire	Correcte	int	non protege	non	supegal4m	Persante	Centrsant	Marieeactu	Travaille	2-4emenf	normale	2a3	1	non	non	oui	1	1	0	0	entr24-48m	1	oui	eleve	Limite	0	0	0	0	0	0	0	0	0	Moyen riche	23a28	3etmoins	1	1
02110613501	Moramanga	34.53	24a35m	1	0	primaire	Correcte	int	non protege	oui	supegal4m	Persante	Centrsant	Marieeactu	Netravaille	2-4emenf	normale	4etplus	1	oui	oui	non	1	0	0	0	sup 48m	1	oui	faible	Acceptable	0	0	0	0	0	0	0	0	0	Riche	29a35	4a5	0	0
02110613901	Moramanga	23.1	12a23m	0	1	non scolarise	Correcte	int	protege	oui	supegal4m	Persante	Domicile	Marieeactu	Travaille	5et plus	normale	4etplus	1	oui	oui	oui	1	1	0	0	sup 48m	0	oui	eleve	Limite	0	0	0	0	0	0	0	0	0	Moyen riche	36etplus	6etsup	1	0
02110615001	Moramanga	23	12a23m	0	0	primaire	Correcte	int	non protege	non	inf1m	Persante	Centrsant	Marieeactu	Travaille	Premenf	normale	unseul	1	oui	oui	non	1	1	1	0		1	oui	moyenfaible	Pauvre	0	0	0	0	0	0	0	0	0	Moyen riche	inf23	3etmoins	1	1
02110615101	Moramanga	11.14	6a11m	1	1	primaire	Correcte	int	non protege	non	inf1m	Persante	Centrsant	Marieeactu	Travaille	Premenf	maigreur	unseul	1	oui	non	non	1	1	1	0		1	oui	eleve	Limite	0	0	0	0	0	0	0	0	0	Moyen riche	23a28	3etmoins	1	0
02110615701	Moramanga	32.79	24a35m	0	0	primaire	Correcte	int	non protege	oui	inf1m	Persante	Domicile	Marieeactu	Travaille	2-4emenf	normale	2a3	1	oui	oui	non	0	1	0	0	sup 48m	1	oui	moyenfaible	Acceptable	0	0	0	0	0	0	0	0	0	Riche	29a35	3etmoins	1	0
02110615801	Moramanga	32.66	24a35m	0	0	secondouplus	Correcte	int	protege	non	1a3m	Persante	Centrsant	Marieeactu	Travaille	2-4emenf	normale	2a3	1	oui	oui	non	1	1	0	0	7-24m	1	oui	eleve	Limite	0	0	0	0	0	0	0	0	0	Moyen riche	23a28	3etmoins	1	0
02110616001	Moramanga	32.33	24a35m	1	0	secondouplus	Correcte	int	protege	oui	inf1m	Persante	Centrsant	Marieeactu	Netravaille	5et plus	normale	4etplus	1	oui	oui	non	0	0	0	0	entr24-48m	1	oui	eleve	Acceptable	0	0	0	0	0	0	0	0	0	Riche	36etplus	6etsup	1	0
02110616701	Moramanga	42.91	supegal36m	1	0	primaire	Correcte	int	non protege	non	inf1m	Persante	Centrsant	Marieeactu	Travaille	2-4emenf	maigreur	4etplus	1									0	oui	eleve	Limite	0	0	1	0	0	0	0	0	0	Pauvre	23a28	4a5	1	0
02110617401	Moramanga	45.37	supegal36m	0	0	secondouplus	Correcte	int	non protege	oui	supegal4m	Persante	Centrsant	Marieeactu	Netravaille	2-4emenf	normale	4etplus	1	oui	oui	non	0	0	0	0	sup 48m	1	oui	eleve	Acceptable	0	0	0	0	0	0	0	0	0	Riche	36etplus	4a5	0	0
02110617701	Moramanga	41	supegal36m	0	0	primaire	Correcte	int	non protege	non	inf1m	Persante	Domicile	Marieeactu	Travaille	2-4emenf	exces	2a3	1	non	non	non	1	0	0	1	sup 48m	1	oui	eleve	Limite	0	0	0	0	0	0	0	0	0	Moyen riche	23a28	3etmoins	0	0
02110618701	Moramanga	31.44	24a35m	1	0	primaire	Correcte	int	protege	oui	inf1m	Persante	Domicile	Marieeactu	Travaille	2-4emenf	normale	2a3	1	oui	oui	non	1	0	0	0	sup 48m	1	oui	faible	Acceptable	0	0	0	0	0	0	0	0	0	Moyen riche	23a28	3etmoins	0	0
02110619501	Moramanga	15.97	12a23m	1	1	non scolarise	Incorrecte	int	protege	oui	supegal4m	Persante	Domicile	Marieeactu	Travaille	2-4emenf	normale	4etplus	1	oui	oui	oui	1	1	0	1	sup 48m	0	oui	moyenfaible	Limite	0	0	0	0	0	0	0	0	0	Moyen pauvre	29a35	4a5	1	0
02110700801	Moramanga	39.69	supegal36m	0	0	secondouplus	Correcte	int	protege	oui	supegal4m	Persante	Centrsant	Marieeactu	Travaille	2-4emenf	normale	2a3	1	oui	oui	non	1	1	1	0	entr24-48m	1	oui	moyeneleve	Limite	0	0	0	0	0	0	0	0	0	Moyen pauvre	23a28	3etmoins	1	1
02110702601	Moramanga	48.76	supegal36m	0	0	primaire	Correcte	int	protege	oui	1a3m	Persante	Centrsant	Etemariee	Travaille	2-4emenf	normale	2a3	1	oui	oui	non	0	0	0	1	entr24-48m	1	oui	eleve	Acceptable	0	0	0	0	0	0	0	0	0	Moyen riche	29a35	3etmoins	0	0
02110702701	Moramanga	42.97	supegal36m	1	0	primaire	Correcte	int	non protege	non	1a3m	Persante	Centrsant	Marieeactu	Travaille	Premenf	normale	unseul	1	oui	oui	non	0	0	0	0		1	oui	eleve	Acceptable	0	0	0	0	0	0	0	0	0	Riche	inf23	3etmoins	0	0
02110704701	Moramanga	33.74	24a35m	1	0	secondouplus	Correcte	int	protege	oui	inf1m	Persante	Centrsant	Marieeactu	Travaille	Premenf		unseul	1	oui	oui	non	1	1	1	1		1	oui	eleve	Acceptable	0	0	0	0	0	0	0	0	0	Riche	23a28	3etmoins	1	0
02110704801	Moramanga	41.03	supegal36m	0	0	primaire	Correcte	int	protege	non	supegal4m	Persante	Centrsant	Marieeactu	Travaille	2-4emenf	normale	2a3	1	oui	oui	oui	1	1	0	1	entr24-48m	1	oui	faible	Limite	0	0	0	0	0	0	0	0	0	Moyen riche	23a28	3etmoins	0	0
02110705701	Moramanga	37.26	supegal36m	0	0	primaire	Correcte	int	protege	non	supegal4m	Persante	Domicile	Marieeactu	Travaille	5et plus	normale	4etplus	1	oui	oui	oui	1	1	0	0	sup 48m	0	oui	moyeneleve	Limite	0	0	0	0	0	0	0	0	0	Riche	36etplus	4a5	1	1
02110801201	Moramanga	43.86	supegal36m	1	0	primaire	Correcte	int	non protege	non	1a3m	Persante	Domicile	Marieeactu	Travaille	2-4emenf	normale	2a3	1	non	oui	oui	1	0	0	0	sup 48m	1	oui	moyenfaible	Limite	0	0	0	0	0	0	0	0	0	Moyen pauvre	29a35	3etmoins	1	1
02110802001	Moramanga	25.03	24a35m	0	0	primaire	Correcte	int	non protege	non	inf1m	Persante	Centrsant	Marieeactu	Travaille	Premenf	normale	unseul	1	non	non	non	1	0	0	0		1	oui	moyenfaible	Limite	0	0	0	0	0	0	0	0	0	Moyen riche	23a28	3etmoins	1	1
02110803301	Moramanga	32	24a35m	1	0	primaire	Incorrecte	int	non protege	non	supegal4m	Persante	Centrsant	Marieeactu	Travaille	5et plus	normale	4etplus	1									1	oui	eleve	Limite	0	0	0	0	0	0	0	0	0	Moyen pauvre	29a35	6etsup	0	1
02110900501	Moramanga	54.74	supegal36m	0	0	secondouplus	Correcte	int	protege	oui	supegal4m	Persante	Centrsant	Marieeactu	Travaille	2-4emenf	normale	2a3	1	non	oui	non	1	1	0	1	entr24-48m	1	oui	eleve	Limite	0	0	0	0	0	0	0	0	0	Moyen riche	23a28	3etmoins	0	0
02110900901	Moramanga	9.46	6a11m	1	1	primaire	Correcte	int	protege	oui	supegal4m	Persante	Domicile	Jamaismariee	Travaille	Premenf	maigreur	unseul	1									1	oui	eleve	Pauvre	0	0	0	0	0	0	0	0	0	Pauvre	inf23	3etmoins	1	0
02110902301	Moramanga	53.65	supegal36m	1	0	primaire	Correcte	int	protege	non	supegal4m	Persante	Domicile	Marieeactu	Travaille	5et plus	normale	4etplus	1	non	non	non	1	0	0	0	entr24-48m	1	oui	eleve	Acceptable	0	0	0	0	0	0	0	0	0	Moyen riche	29a35	4a5	0	0
02110902601	Moramanga	30.88	24a35m	1	0	primaire	Correcte	int	non protege	oui	inf1m	Persante	Domicile	Marieeactu	Travaille	2-4emenf	normale	2a3	1	oui	oui	oui	1	0	0	0	sup 48m	1	oui	moyenfaible	Limite	0	0	0	0	0	0	0	0	0	Pauvre	23a28	3etmoins	0	1
02110902701	Moramanga	12.06	12a23m	0	1	secondouplus	Correcte	int	protege	oui	supegal4m	Persante	Centrsant	Marieeactu	Travaille	2-4emenf	normale	2a3	1	oui	non	non	1	0	0	0	entr24-48m	1	oui	moyenfaible	Acceptable	0	0	0	0	0	0	0	0	0	Moyen pauvre	inf23	3etmoins	0	0
02110903501	Moramanga	38.8	supegal36m	0	0	primaire	Correcte	int	non protege	oui	inf1m	Persante	Centrsant	Marieeactu	Travaille	Premenf	maigreur	2a3	1	oui	oui	oui	0	0	0	0		1	oui	faible	Limite	0	0	0	0	0	0	0	0	0	Moyen riche	29a35	3etmoins	0	0
02110904201	Moramanga	38.18	supegal36m	1	0	non scolarise	Correcte	int	non protege	non	inf1m	Persante	Centrsant	Marieeactu	Travaille	2-4emenf	maigreur	4etplus	1	oui	oui	oui	1	0	1	0	entr24-48m	1	oui	moyenfaible	Limite	0	0	0	0	0	0	0	0	0	Moyen pauvre	29a35	4a5	1	0
02110904301	Moramanga	8.44	6a11m	0	1	primaire	Correcte	int	non protege	oui	inf1m	Persante	Centrsant	Marieeactu	Travaille	5et plus	normale	4etplus	1	oui	non	oui	1	1	0	0	7-24m	1	oui	eleve	Limite	0	0	0	0	0	0	0	0	0	Moyen pauvre	36etplus	4a5	1	0
02111000101	Moramanga	26.64	24a35m	1	1	primaire	Correcte	int	non protege	oui	inf1m	Persante	Centrsant	Marieeactu	Travaille	2-4emenf	normale	2a3	1	oui	oui	oui	1	0	1	0	7-24m	1	oui	eleve	Acceptable	0	0	0	0	0	0	0	0	0	Moyen pauvre	inf23	3etmoins	0	0
02111000201	Moramanga	34.76	24a35m	1	1	primaire	Correcte	int	protege	oui	inf1m	Persante	Centrsant	Marieeactu	Travaille	5et plus	normale	4etplus	1	oui	oui	oui	1	0	1	1	sup 48m	1	oui	moyenfaible	Acceptable	0	0	0	0	0	0	0	0	0	Pauvre	36etplus	6etsup	0	0
02111001101	Moramanga	26.48	24a35m	1	0	secondouplus	Correcte	int	non protege	oui	inf1m	Persante	Domicile	Marieeactu	Travaille	Premenf	normale	unseul	1	non	non	oui	0	1	0	0		0	oui	faible	Limite	0	0	0	0	0	0	0	0	0	Moyen pauvre	inf23	3etmoins	0	0
02111002201	Moramanga	44.35	supegal36m	0	0	primaire	Correcte	int	protege	oui	supegal4m	Persante	Centrsant	Marieeactu	Travaille	2-4emenf	normale	2a3	1	oui	oui	non	0	1	0	0	entr24-48m	1	oui	faible	Acceptable	0	0	0	0	0	0	0	0	0	Moyen pauvre	23a28	3etmoins	0	0
02111101501	Moramanga	36.76	supegal36m	1	0	primaire	Correcte	int	protege	non	inf1m	Persante	Domicile	Jamaismariee	Travaille	Premenf	normale	unseul	1	non	non	oui	1	0	0	0		1	oui	moyenfaible	Pauvre	0	0	0	0	0	0	0	0	0	Riche	inf23	3etmoins	0	1
02111300201	Moramanga	40.21	supegal36m	0	0	primaire	Correcte	int	protege	non	1a3m	Persante	Domicile	Marieeactu	Travaille	5et plus	exces	4etplus	1									1	oui	moyenfaible	Acceptable	0	0	1	0	0	0	0	0	0	Moyen riche	29a35	4a5	0	0
02111300301	Moramanga	9.69	6a11m	0	1	secondouplus	Correcte	int	protege	oui	inf1m	Persante	Centrsant	Marieeactu	Travaille	2-4emenf	normale	2a3	1	oui	non	non	0	1	0	0	sup 48m	1	oui	eleve	Limite	0	0	0	0	0	0	0	0	0	Moyen riche	23a28	3etmoins	0	0
02111301001	Moramanga	45.73	supegal36m	0	0	primaire	Correcte	int	non protege	oui	inf1m	Persante	Centrsant	Marieeactu	Travaille	2-4emenf	exces	4etplus	1	oui	oui	oui	1	0	0	0	sup 48m	1	oui	moyenfaible	Limite	0	0	0	0	0	0	0	0	0	Moyen pauvre	29a35	4a5	1	0
02111301302	Moramanga	13.96	12a23m	0	1	primaire	Correcte	int	non protege	non	inf1m	Persante	Domicile	Marieeactu	Travaille	2-4emenf	normale	2a3	1	oui	oui	non	0	1	0	0	entr24-48m	1	oui	moyenfaible	Limite	0	0	1	0	0	0	0	0	0	Pauvre	inf23	3etmoins	1	0
02111301601	Moramanga	8.08	6a11m	0	1	primaire	Correcte	int	non protege	non	inf1m	Persante	Centrsant	Marieeactu	Travaille	2-4emenf	normale	2a3	1	non	non	non	1	1	1	0	sup 48m	1	oui	eleve	Limite	0	0	0	0	0	0	0	0	0	Moyen riche	23a28	3etmoins	0	0
02111400501	Moramanga	46.62	supegal36m	0	0	primaire	Correcte	int	protege	non	inf1m	Persante	Domicile	Marieeactu	Travaille	2-4emenf	normale	2a3	1	oui	oui	oui	1	0	0	0	sup 48m	0	oui	moyenfaible	Limite	0	0	1	0	0	0	0	0	0	Pauvre	23a28	3etmoins	1	1
02111400601	Moramanga	45.34	supegal36m	1	0	primaire	Correcte	int	protege	non	inf1m	Persante	Domicile	Marieeactu	Travaille	5et plus	normale	4etplus	1	oui	oui	non	1	0	0	0	entr24-48m	1	oui	faible	Limite	0	0	1	0	0	0	0	0	0	Moyen pauvre	29a35	6etsup	1	1
02111400901	Moramanga	33.25	24a35m	0	0	primaire	Correcte	int	protege	non	1a3m	Persante	Domicile	Marieeactu	Travaille	2-4emenf	normale	2a3	1	oui	oui	oui	0	1	1	1		1	oui	faible	Limite	0	0	0	0	0	0	0	0	0	Moyen pauvre	inf23	4a5	0	1
02111401501	Moramanga	15.15	12a23m	1	1	primaire	Correcte	int	protege	oui	inf1m	Persante	Domicile	Marieeactu	Travaille	2-4emenf	maigreur	2a3	1									1	oui	moyeneleve	Acceptable	0	0	1	0	0	0	0	0	0	Pauvre	23a28	3etmoins	1	0
02111405101	Moramanga	47.31	supegal36m	0	0	secondouplus	Correcte	int	non protege	oui	inf1m	Persante	Domicile	Marieeactu	Travaille	2-4emenf	normale	2a3	1	oui	oui	non	1	0	1	1	7-24m	1	oui	eleve	Limite	0	0	1	0	0	0	0	0	0	Moyen pauvre	23a28	3etmoins	1	0
02111405401	Moramanga	39.89	supegal36m	1	0	primaire	Correcte	int	non protege	non	supegal4m	Persante	Domicile	Marieeactu	Travaille	2-4emenf	normale	2a3	1	non	non	non	1	1	0	0	7-24m	0	oui	faible	Limite	0	0	1	0	0	0	1	0	0	Pauvre	23a28	3etmoins	1	1
02111405901	Moramanga	46.95	supegal36m	0	0	non scolarise	Correcte	int	protege	non	inf1m	Matrone	Domicile	Marieeactu	Travaille	5et plus	normale	4etplus	1	oui	oui	non	1	1	1	1	entr24-48m	1	oui	faible	Limite	0	0	0	0	0	0	0	0	0	Pauvre	36etplus	6etsup	0	1
02111406801	Moramanga	55.03	supegal36m	0	0	primaire	Correcte	int	non protege	non	1a3m	Persante	Domicile	Marieeactu	Travaille	2-4emenf	maigreur	4etplus	1	non	non	oui	1	1	0	0		1	oui	eleve	Acceptable	0	0	0	0	0	0	0	0	0	Moyen riche	36etplus	4a5	0	0
02111407801	Moramanga	53.06	supegal36m	0	0	secondouplus	Correcte	int	protege	oui	1a3m	Persante	Centrsant	Marieeactu	Travaille	Premenf	normale	2a3	1	oui	oui	non	1	1	0	0		1	oui	faible	Limite	0	0	0	0	0	0	0	0	0	Moyen riche	23a28	3etmoins	0	0
02111500801	Moramanga	56.87	supegal36m	1	0	primaire	Correcte	int	protege	oui	supegal4m	Persante	Centrsant	Marieeactu	Travaille	2-4emenf	normale	4etplus	1	oui	oui	oui	0	1	1	1	entr24-48m	1	oui	moyenfaible	Limite	0	0	0	0	0	0	0	0	0	Pauvre	29a35	6etsup	1	1
02111701401	Moramanga	49.38	supegal36m	0	0	primaire	Correcte	int	non protege	non	inf1m	Persante	Centrsant	Marieeactu	Netravaille	5et plus	exces	4etplus	1	oui	oui	non	0	0	0	0		1	oui	eleve	Limite	0	0	0	0	0	0	0	0	0	Moyen pauvre	36etplus	6etsup	0	1
02111701602	Moramanga	39.39	supegal36m	0	0	primaire	Correcte	int	non protege	oui	inf1m	Persante	Centrsant	Marieeactu	Travaille	2-4emenf	maigreur	2a3	1	oui	oui	non	0	0	0	0	7-24m	1	oui	faible	Acceptable	0	0	1	0	0	0	0	0	0	Moyen pauvre	inf23	3etmoins	1	0
02111900102	Moramanga	53.95	supegal36m	0	0	non scolarise	Correcte	int	non protege	non	inf1m	Matrone	Domicile	Marieeactu	Travaille	2-4emenf	normale	2a3	1	non	non	non	1	0	0	0	7-24m	1	oui	moyenfaible	Limite	0	0	1	0	0	0	0	0	0	Moyen riche	23a28	3etmoins	1	0
02112000301	Moramanga	49.45	supegal36m	0	0	primaire	Correcte			oui	supegal4m	Persante	Domicile	Marieeactu	Travaille	5et plus	normale	4etplus	1	oui	oui	oui	1	1	0	1	entr24-48m	1	oui	eleve	Limite	0	0	0	0	0	0	0	0	0	Moyen riche	36etplus	6etsup	1	1
02112001101	Moramanga	16.82	12a23m	1	1	primaire	Correcte	int	protege	oui	supegal4m	Persante	Domicile	Marieeactu	Travaille	5et plus	maigreur	4etplus	1	oui	oui	oui	0	1	1	0	entr24-48m	1	oui	moyenfaible	Limite	0	0	0	0	0	0	0	0	0	Pauvre	29a35	6etsup	1	1
02120100201	Moramanga	22.54	12a23m	0	0	primaire	Correcte	int	non protege	oui	supegal4m	Persante	Centrsant	Marieeactu	Travaille	2-4emenf	normale	2a3	1	oui	oui	non	1	0	0	0	sup 48m	1	oui	moyeneleve	Limite	0	0	0	0	0	0	0	0	0	Moyen riche	36etplus	3etmoins	1	1
02120101901	Moramanga	18.76	12a23m	1	1	primaire	Correcte			oui	1a3m	Persante	Centrsant	Marieeactu	Travaille	5et plus	normale	4etplus	1	oui	oui	non	1	1	0	0	sup 48m	1	oui	eleve	Limite	0	0	0	0	0	0	0	0	0	Moyen riche	36etplus	6etsup	0	0
02120104101	Moramanga	54.64	supegal36m	1	0	primaire	Incorrecte	int	protege	non	inf1m	Persante	Centrsant	Marieeactu	Travaille	Premenf	normale	unseul	1	oui	oui	non	1	1	0	0		1	oui	eleve	Limite	0	0	0	0	0	0	0	0	0	Moyen pauvre	23a28	3etmoins	0	1
02120105301	Moramanga	35.61	24a35m	0	0	secondouplus	Correcte	int	non protege	non	inf1m	Persante	Centrsant	Marieeactu	Travaille	2-4emenf	normale	2a3	1	oui	oui	non	0	1	0	0	entr24-48m	1	oui	moyenfaible	Acceptable	0	0	0	0	0	0	0	0	0	Moyen riche	23a28	3etmoins	1	1
02120105401	Moramanga	25.43	24a35m	0	0	primaire	Incorrecte	int	protege	non	inf1m	Persante	Centrsant	Marieeactu	Travaille	2-4emenf	normale	4etplus	1	oui	oui	non	1	1	1	0	sup 48m	1	oui	eleve	Acceptable	0	0	0	0	0	0	0	0	0	Moyen riche	29a35	4a5	0	0
02120106601	Moramanga	55.13	supegal36m	0	0	primaire	Correcte	int	protege	oui	supegal4m	Persante	Centrsant	Jamaismariee	Travaille	2-4emenf	normale	2a3	1	oui	oui	non	1	0	0	0	sup 48m	1	oui	faible	Limite	0	0	0	0	0	0	0	0	0	Moyen pauvre	36etplus	3etmoins	0	1
02120106801	Moramanga	15.05	12a23m	1	1	secondouplus	Correcte	int	protege	oui	supegal4m	Persante	Centrsant	Jamaismariee	Travaille	Premenf	normale	unseul	1	oui	oui	non	1	0	0	0		0	oui	moyenfaible	Pauvre	0	0	0	0	0	0	0	0	0	Riche	23a28	3etmoins	1	0
02120107502	Moramanga	54.8	supegal36m	1	0	primaire	Correcte	int	protege	oui	supegal4m	Persante	Centrsant	Marieeactu	Travaille	2-4emenf	normale	2a3	1	oui	oui	non	1	1	0	0	sup 48m	1	oui	moyenfaible	Limite	0	0	0	0	0	0	0	0	0	Pauvre	29a35	4a5	1	1
02120108701	Moramanga	26.97	24a35m	0	0	non scolarise	Correcte	int	non protege	oui	supegal4m	Persante	Centrsant	Marieeactu	Travaille	5et plus	normale	4etplus	1	oui	oui	non	1	0	1	0	sup 48m	1	oui	moyenfaible	Limite	0	0	0	0	0	0	0	0	0	Moyen pauvre	36etplus	4a5	1	1
02120108901	Moramanga	39.2	supegal36m	1	0	primaire	Correcte	int	protege	oui	supegal4m	Persante	Centrsant	Marieeactu	Travaille	5et plus	maigreur	4etplus	1	oui	oui	non	0	1	0	0	entr24-48m	1	oui	eleve	Acceptable	0	0	0	1	0	0	0	0	0	Moyen pauvre	36etplus	6etsup	0	0
02120110701	Moramanga	18.46	12a23m	1	1	primaire	Correcte	int	non protege	non	inf1m	Persante	Centrsant	Marieeactu	Travaille	5et plus	exces	4etplus	1	oui	oui	non	1	1	0	0	sup 48m	1	oui	moyeneleve	Limite	0	0	0	0	0	0	0	0	0	Moyen pauvre	36etplus	6etsup	1	0
02120111301	Moramanga	48.82	supegal36m	0	0	secondouplus	Correcte	int	protege	oui	inf1m	Persante	Centrsant	Marieeactu	Travaille	Premenf	normale	2a3	1	oui	oui	oui	1	0	0	0		1	oui	faible	Limite	0	0	0	0	0	0	0	0	0	Moyen riche	inf23	3etmoins	0	0
02120111401	Moramanga	26.71	24a35m	1	0	primaire	Correcte	int	non protege	oui	supegal4m	Persante	Centrsant	Marieeactu	Travaille	5et plus	normale	4etplus	1	oui	oui	non	1	0	0	0	sup 48m	1	oui	eleve	Pauvre	0	0	0	0	0	0	0	0	0	Pauvre	36etplus	4a5	0	1
02120113101	Moramanga	49.64	supegal36m	0	0	secondouplus	Correcte	int	protege	oui	supegal4m	Persante	Centrsant	Marieeactu	Travaille	5et plus	normale	4etplus	1	oui	oui	non	1	1	0	0	entr24-48m	0	oui	moyenfaible	Acceptable	0	0	0	0	0	0	0	0	0	Moyen pauvre	36etplus	6etsup	0	0
02120113601	Moramanga	50.76	supegal36m	1	0	primaire	Correcte	int	non protege	non	1a3m	Persante	Centrsant	Marieeactu	Travaille	2-4emenf	normale	2a3	1	non	non	non	0	1	0	0		0	oui	eleve	Limite	0	0	0	0	0	0	0	0	0	Pauvre	23a28	3etmoins	0	0
02120115601	Moramanga	49.87	supegal36m	0	0	primaire	Incorrecte	int	protege	non	inf1m	Persante	Domicile	Etemariee	Travaille		maigreur		1	non	non	non	1	0	0	0		0	oui	moyenfaible	Acceptable	0	0	0	0	0	0	0	0	0	Moyen pauvre	36etplus		0	1
02120116201	Moramanga	30.62	24a35m	1	0	primaire	Correcte	int	protege	non	supegal4m	Persante	Centrsant	Marieeactu	Travaille	2-4emenf	normale	4etplus	1	oui	oui	non	1	0	0	0	sup 48m	0	oui	faible	Limite	0	0	0	0	0	0	0	0	0	Moyen pauvre	36etplus	4a5	1	0
02120117101	Moramanga	49.97	supegal36m	0	0	primaire	Correcte	ext	protege	non	inf1m	Persante	Centrsant	Marieeactu	Netravaille	5et plus	normale	4etplus	1	oui	oui	non	0	0	0	0	entr24-48m	0	oui	faible	Limite	0	0	0	0	0	0	0	0	0	Pauvre	36etplus	6etsup	0	1
02120117801	Moramanga	41.72	supegal36m	0	0	primaire	Correcte	int	protege	oui	supegal4m	Persante	Centrsant	Marieeactu	Travaille	2-4emenf	normale	2a3	1	oui	oui	non	0	1	0	0	sup 48m	1	oui	eleve	Limite	0	0	0	0	0	0	0	0	0	Moyen riche	23a28	3etmoins	0	0
02120117901	Moramanga	23.26	12a23m	0	0	primaire	Correcte	int	protege	non	1a3m	Persante	Centrsant	Marieeactu	Travaille	2-4emenf	exces	2a3	1	oui	oui	non	1	0	0	0	sup 48m	1	oui	eleve	Limite	0	0	0	0	0	0	0	0	0	Riche	29a35	3etmoins	1	1
02120119101	Moramanga	21.09	12a23m	1	1	non scolarise	Correcte	int	protege	oui	inf1m	Persante	Domicile	Marieeactu	Travaille	2-4emenf	maigreur	4etplus	1	oui	oui	non	1	0	0	0	entr24-48m	1	oui	moyenfaible	Acceptable	0	0	0	0	0	0	0	0	0	Pauvre	29a35	4a5	0	0
02120119301	Moramanga	24.54	24a35m	0	0	secondouplus	Correcte	int	non protege	oui	inf1m	Persante	Centrsant	Marieeactu	Travaille	2-4emenf	normale	2a3	1	oui	oui	non	0	1	0	0	7-24m	1	oui	moyenfaible	Acceptable	0	0	0	0	0	0	0	0	0	Riche	23a28	3etmoins	1	0
02120121101	Moramanga	41.33	supegal36m	0	0	primaire	Correcte	int	protege	non	inf1m	Persante	Centrsant	Marieeactu	Travaille	2-4emenf	exces	2a3	1	oui	oui	non	1	1	0	0	sup 48m	1	oui	faible	Limite	0	0	0	0	0	0	0	0	0	Moyen riche	29a35	3etmoins	1	0
02120122401	Moramanga	15.08	12a23m	0	1	primaire	Correcte	int	non protege	oui	supegal4m	Persante	Centrsant	Marieeactu	Travaille	Premenf	normale	unseul	1	oui	oui	non	0	1	0	0		1	oui	moyeneleve	Limite	0	0	0	0	0	0	0	0	0	Moyen pauvre	inf23	3etmoins	1	1
02120122801	Moramanga	22.67	12a23m	0	0	non scolarise	Correcte	int	protege	non	inf1m	Persante	Centrsant	Marieeactu	Travaille	5et plus	normale	2a3	1	oui	oui	oui	1	1	1	0	sup 48m	1	oui	eleve	Limite	0	0	0	0	0	0	0	0	0	Moyen riche	36etplus	6etsup	0	0
02120124301	Moramanga	56.77	supegal36m	0	0	primaire	Correcte	int	non protege	non	inf1m	Persante	Centrsant	Marieeactu	Travaille	Premenf	exces	unseul	1	non	non	non	1	0	0	0		1	oui	faible	Limite	0	0	0	0	0	0	0	0	0	Moyen riche	inf23	3etmoins	1	1
02120125401	Moramanga	15.21	12a23m	0	1	secondouplus	Correcte	int	protege	oui	inf1m	Persante	Centrsant	Marieeactu	Travaille	Premenf	normale	unseul	1	oui	oui	non	1	1	1	1		1	oui	eleve	Acceptable	0	0	0	0	0	0	1	0	0	Riche	inf23	3etmoins	0	0
02120125701	Moramanga	52.3	supegal36m	0	0	primaire	Correcte		non protege	oui	inf1m	Persante	Centrsant	Marieeactu	Travaille	2-4emenf	exces	4etplus	1	oui	oui	non	0	1	0	0	7-24m	1	oui	eleve	Limite	0	0	0	0	0	0	0	0	0	Riche	29a35	6etsup	0	1
02120125801	Moramanga	17.41	12a23m	1	1	secondouplus	Correcte	int	protege	oui	supegal4m	Persante	Domicile	Marieeactu	Travaille	2-4emenf	normale	2a3	1	oui	oui	non	1	1	1	0	sup 48m	1	oui	moyenfaible	Acceptable	0	0	0	0	0	0	0	0	0	Riche	29a35	3etmoins	1	0
02120126301	Moramanga	27.96	24a35m	0	0	primaire	Correcte	int	non protege	non	supegal4m	Persante	Centrsant	Marieeactu	Travaille	5et plus	maigreur	4etplus	1	non	non	oui	1	0	0	0	sup 48m	1	oui	moyenfaible	Limite	0	0	0	0	0	0	0	0	0	Moyen riche	36etplus	6etsup	0	1
02120301401	Moramanga	50.37	supegal36m	0	0	primaire	Correcte	ext	non protege	non	supegal4m	Persante	Centrsant	Marieeactu	Travaille	2-4emenf	maigreur	2a3	1	non	non	oui	1	1	1	1		1	oui	faible	Limite	0	0	0	0	0	0	0	0	0	Moyen riche	29a35	4a5	1	0
02120302301	Moramanga	16.99	12a23m	1	1	primaire	Correcte	int	non protege	non	1a3m	Persante	Centrsant	Marieeactu	Travaille	5et plus	maigreur	4etplus	1	oui	oui	non	1	0	1	0	sup 48m	1	oui	moyenfaible	Pauvre	0	0	0	0	0	0	0	0	0	Moyen riche	36etplus	4a5	1	1
02120302501	Moramanga	21.45	12a23m	1	1	primaire	Correcte	int	non protege	oui	1a3m	Persante	Centrsant	Jamaismariee	Travaille	Premenf	maigreur	unseul	1	oui	oui	non	1	1	0	1		0	oui	moyenfaible	Limite	0	0	0	0	0	0	0	0	0	Pauvre	inf23	3etmoins	1	0
02120400701	Moramanga	17.81	12a23m	1	1	primaire	Incorrecte	int	non protege	non	1a3m	Persante	Centrsant	Marieeactu	Travaille	5et plus	normale	4etplus	1	oui	oui	non	1	1	1	1	sup 48m	1	oui	eleve	Limite	0	0	0	0	0	0	0	0	0	Pauvre	36etplus	6etsup	1	0
02120400901	Moramanga	40.18	supegal36m	0	0	non scolarise	Incorrecte	int	non protege	non	1a3m	Persante	Centrsant	Marieeactu	Travaille	5et plus	normale	2a3	1	oui	oui	non	1	1	0	0	7-24m	1	oui	faible	Pauvre	0	0	0	0	0	0	0	0	0	Pauvre	29a35	4a5	1	1
02120401001	Moramanga	35.06	24a35m	0	0	non scolarise	Correcte	int	protege	oui	supegal4m	Persante	Centrsant	Marieeactu	Travaille	5et plus	normale	4etplus	1	oui	oui	oui	1	1	0	0	entr24-48m	1	oui	moyenfaible	Limite	0	0	0	0	0	0	1	0	0	Pauvre	29a35	6etsup	1	0
02120401801	Moramanga	25.03	24a35m	0	0	secondouplus	Correcte	int	protege	oui	supegal4m	Persante	Centrsant	Marieeactu	Travaille		exces		1	oui	oui	non	1	0	0	0		1	oui	moyenfaible	Limite	0	0	1	0	0	0	0	0	0	Pauvre	36etplus		0	1
02120603201	Moramanga	30.42	24a35m	1	1	primaire	Correcte	int	non protege	oui	supegal4m	Persante	Centrsant	Marieeactu	Travaille	2-4emenf	normale	2a3	1	oui	oui	non	1	1	0	0	sup 48m	1	oui	faible	Limite	0	0	0	0	0	0	0	0	0	Moyen riche	23a28	3etmoins	1	0
02120700301	Moramanga	7.62	6a11m	1	1	primaire	Correcte	int	protege	oui	1a3m	Persante	Domicile	Marieeactu	Travaille	5et plus	normale	4etplus	1	oui	non	oui	1	1	0	0	entr24-48m	1	oui	eleve	Limite	0	0	0	0	0	0	0	0	0	Moyen pauvre	36etplus	6etsup	1	0
02120701201	Moramanga	13.47	12a23m	0	1	primaire	Correcte	int	non protege	oui	inf1m	Persante	Domicile	Marieeactu	Travaille	2-4emenf	normale	2a3	1	oui	non	oui	1	1	1	1	entr24-48m	1	oui	eleve	Limite	0	0	0	0	0	0	0	0	0	Moyen pauvre	23a28	3etmoins	0	0
02120704201	Moramanga	16.62	12a23m	0	1	primaire	Correcte	int	protege	oui	1a3m	Persante	Domicile	Marieeactu	Travaille	2-4emenf	normale	2a3	1	oui	oui	non	1	1	1	1	entr24-48m	1	oui	moyenfaible	Limite	0	0	0	0	0	0	0	0	0	Moyen riche	23a28	3etmoins	1	0
02120705201	Moramanga	19.42	12a23m	0	1	primaire	Correcte	int	protege	non	supegal4m	Persante	Domicile	Etemariee	Travaille	2-4emenf	normale	unseul	1	oui	oui	oui	1	0	0	0		1	oui	faible	Limite	0	0	0	0	0	0	0	0	0	Moyen pauvre	29a35	3etmoins	0	0
02120708302	Moramanga	42.87	supegal36m	1	0	primaire	Correcte	int	protege	oui	1a3m	Persante	Centrsant	Marieeactu	Travaille	5et plus	normale	4etplus	1	oui	oui	oui	1	1	0	0	entr24-48m	1	oui	faible	Acceptable	0	0	0	0	0	0	0	0	0	Pauvre	29a35	4a5	0	0
02120708401	Moramanga	13.31	12a23m	1	1	non scolarise	Incorrecte	int	non protege	non	supegal4m	Persante	Centrsant	Marieeactu	Travaille	5et plus	normale	4etplus	1	non	non	non	0	0	0	0	7-24m	1	oui	eleve	Limite	0	0	0	0	0	0	0	0	0	Moyen pauvre	36etplus	6etsup	1	0
02120708501	Moramanga	19.35	12a23m	1	1	primaire	Incorrecte	int	protege	oui	inf1m	Persante	Domicile	Etemariee	Travaille	Premenf	normale	unseul	1	oui	oui	oui	0	0	0	0		0	oui	eleve	Limite	0	0	0	0	0	0	0	0	0	Pauvre	inf23	3etmoins	1	1
02120800101	Moramanga	9.49	6a11m	0	1	primaire	Correcte	int	protege	oui	inf1m	Persante	Domicile	Marieeactu	Travaille	Premenf	normale	unseul	1	oui		oui	1	0	0	0		1	oui	moyenfaible	Limite	0	0	0	0	0	0	0	0	0	Moyen riche	inf23	3etmoins	0	0
02120800301	Moramanga	58.25	supegal36m	1	0	primaire	Correcte	int	protege	oui	inf1m	Persante	Centrsant	Etemariee	Travaille	Premenf	normale	unseul	1	oui	oui	non	1	0	0	0		1	oui	moyenfaible	Limite	0	0	0	0	0	0	0	0	0	Moyen pauvre	23a28	3etmoins	1	1
02120801501	Moramanga	19.58	12a23m	0	1	primaire	Correcte	int	protege	oui	1a3m	Persante	Domicile	Marieeactu	Travaille	2-4emenf	normale	4etplus	1	oui	oui	oui	1	0	0	0	sup 48m	1	oui	faible	Limite	0	0	0	0	0	0	0	0	0	Moyen pauvre	29a35	4a5	0	1
02120802001	Moramanga	50.69	supegal36m	0	0	secondouplus	Incorrecte	int	non protege	oui	supegal4m	Persante	Domicile	Marieeactu	Travaille		normale		1	oui	oui	non	1	0	1	0		1	oui	eleve	Acceptable	0	0	0	0	0	0	0	0	0	Moyen riche	36etplus		1	1
02120803401	Moramanga	45.14	supegal36m	1	0	secondouplus	Correcte	int	protege	non	supegal4m	Persante	Domicile	Marieeactu	Travaille	2-4emenf	normale	4etplus	1	oui	oui	non	1	0	0	0	entr24-48m	1	oui	eleve	Acceptable	0	0	0	0	0	0	0	0	0	Riche	36etplus	4a5	0	0
02120803601	Moramanga	17.61	12a23m	1	1	primaire	Correcte	int	non protege	oui	supegal4m	Persante	Domicile	Marieeactu	Travaille	5et plus	maigreur	4etplus	1	oui	oui	non	1	0	0	0	entr24-48m	1	oui	moyeneleve	Acceptable	0	0	0	0	0	0	0	0	0	Moyen pauvre	36etplus	6etsup	0	0
02120900201	Moramanga	22.28	12a23m	0	0	primaire	Correcte	int	protege	oui	supegal4m	Persante	Centrsant	Marieeactu	Travaille	5et plus	normale	4etplus	1	oui	oui	non	1	1	0	0	sup 48m	1	oui	moyenfaible	Acceptable	0	0	0	0	0	0	0	0	0	Moyen riche	36etplus	4a5	0	0
02120900401	Moramanga	52.17	supegal36m	0	0	primaire	Correcte	int	protege	oui	inf1m	Persante	Centrsant	Marieeactu	Travaille		normale		1	oui	oui	oui	1	0	0	0		1	oui	eleve	Acceptable	0	0	0	0	0	0	0	0	0	Moyen riche	36etplus		0	0
02121000901	Moramanga	25.03	24a35m	0	1	secondouplus	Correcte	ext	non protege	non	inf1m	Persante	Centrsant	Marieeactu	Travaille	Premenf	normale	unseul	1	oui	oui	non	1	0	0	0		1	oui	faible	Acceptable	0	0	0	0	0	0	0	0	0	Pauvre	23a28	3etmoins	1	0
02121001101	Moramanga	27.33	24a35m	1	0	non scolarise	Correcte	int	protege	oui	supegal4m	Persante	Centrsant	Marieeactu	Travaille	2-4emenf	normale	2a3	1	oui	oui	non	1	1	0	1	entr24-48m	1	oui	moyenfaible	Limite	0	0	0	0	0	0	0	0	0	Pauvre	36etplus	4a5	0	0
02121002101	Moramanga	25.4	24a35m	0	0	non scolarise	Correcte	int	non protege	non	inf1m	Persante	Centrsant	Marieeactu	Travaille	Premenf	normale	2a3	1	non	non	non	1	1	1	1		0	non	moyenfaible	Limite	0	0	1	0	0	0	0	0	0	Pauvre	inf23	3etmoins	0	1
02121002501	Moramanga	27.83	24a35m	0	0	primaire	Correcte	int	protege	oui	1a3m	Persante	Centrsant	Marieeactu	Travaille	Premenf	maigreur	unseul	1	oui	oui	non	1	0	0	0		1	oui	eleve	Limite	0	0	0	0	0	0	0	0	0	Moyen riche	23a28	3etmoins	1	1
02121100701	Moramanga	47.34	supegal36m	0	0	primaire	Correcte	int	protege	non	supegal4m	Persante	Centrsant	Marieeactu	Travaille	5et plus	normale	4etplus	1	non	non	oui	1	0	0	1	entr24-48m	1	oui	eleve	Acceptable	0	0	0	0	0	0	0	0	0	Riche	29a35	4a5	1	0
02121300401	Moramanga	9.53	6a11m	0	1	primaire	Correcte	int	non protege	non	inf1m	Persante	Centrsant	Marieeactu	Travaille	Premenf	maigreur	unseul	1			non	0	0	0	0		1	oui	faible	Limite	0	0	1	0	0	0	0	0	0	Pauvre	inf23	3etmoins	0	0
02121400301	Moramanga	31.64	24a35m	0	0	secondouplus	Correcte	int	non protege	oui	supegal4m	Persante	Centrsant	Marieeactu	Travaille	5et plus	normale	4etplus	1	oui	oui	non	1	1	0	0	sup 48m	1	oui	eleve	Acceptable	0	0	0	0	0	0	0	0	0	Moyen pauvre	36etplus	6etsup	0	0
03010103101	Moramanga	46.46	supegal36m	1	0	secondouplus	Correcte	int	non protege	oui	inf1m	Persante	Domicile	Marieeactu	Netravaille	Premenf	normale	unseul	1	oui	oui	oui	1	1	0	0		1	oui	eleve	Acceptable	0	0	0	0	0	0	0	0	0	Riche	29a35	3etmoins	1	0
03010104101	Moramanga	43.96	supegal36m	1	0	secondouplus	Correcte	int	protege	non	inf1m	Persante	Centrsant	Marieeactu	Travaille		maigreur		1	oui	oui	oui	0	1	0	0		1	oui	eleve	Acceptable	0	0	0	0	0	0	0	0	0	Moyen riche	23a28		0	0
03010104703	Moramanga	53.85	supegal36m	0	0	secondouplus	Correcte	int	non protege	oui	inf1m	Persante	Centrsant	Marieeactu	Travaille	2-4emenf	normale	2a3	1	oui	oui	non	1	0	0	0	sup 48m	1	oui	eleve	Limite	0	0	1	0	0	0	0	0	0	Moyen riche	36etplus	3etmoins	1	0
03010105301	Moramanga	24.87	24a35m	1	0	primaire	Correcte	int	protege	non	inf1m	Persante	Centrsant	Marieeactu	Travaille	Premenf	normale	unseul	1	oui	oui	non	1	1	0	0		1	oui	faible	Acceptable	0	0	1	0	0	0	0	0	0	Moyen riche	inf23	3etmoins	0	1
03010105502	Moramanga	37.06	supegal36m	1	0	secondouplus	Correcte	int	protege	oui	1a3m	Persante	Domicile	Marieeactu	Travaille	Premenf	normale	unseul	1	non	non	non	1	1	1	1		0	oui	faible	Limite	0	0	1	0	0	0	0	0	0	Moyen riche	23a28	3etmoins	0	1
03010105901	Moramanga	55.79	supegal36m	1	0	secondouplus	Correcte	int	protege	non	supegal4m	Persante	Domicile	Marieeactu	Netravaille	Premenf	normale	unseul	1	oui	oui	oui	1	1	0	1		1	oui	moyenfaible	Acceptable	0	0	1	0	0	0	0	0	0	Moyen riche	29a35	3etmoins	1	0
03010107101	Moramanga	49.08	supegal36m	0	0	secondouplus	Correcte	int	protege	non	supegal4m	Persante	Domicile	Marieeactu	Travaille		normale		1	oui	oui	oui	1	0	0	0		1	oui	eleve	Limite	0	0	1	1	0	0	0	0	0	Riche	36etplus		0	1
03010108302	Moramanga	23	12a23m	1	1	primaire	Correcte	int	non protege	non	1a3m	Persante	Domicile	Marieeactu	Travaille	2-4emenf	normale	2a3	1	oui	oui	oui	1	1	0	0	7-24m	0	oui	moyenfaible	Limite	0	0	0	0	0	0	0	0	0	Pauvre	29a35	3etmoins	0	0
03010110701	Moramanga	54.47	supegal36m	1	0	secondouplus	Correcte	int	protege	non	inf1m	Persante	Centrsant	Marieeactu	Netravaille	Premenf	normale	unseul	1	oui	oui	non	0	0	1	0		1	oui	faible	Acceptable	0	0	0	0	0	0	0	0	0	Moyen riche	23a28	3etmoins	0	0
03010111002	Moramanga	50.43	supegal36m	0	0	secondouplus	Correcte	int	protege	oui	1a3m	Persante	Centrsant	Marieeactu	Travaille	2-4emenf	normale	2a3	1	oui	oui	non	1	1	1	1	entr24-48m	1	oui	faible	Acceptable	0	0	0	0	0	0	0	0	0	Riche	23a28	3etmoins	1	0
03010111003	Moramanga	55.2	supegal36m	0	0	secondouplus	Correcte	int	protege	non	supegal4m	Persante	Centrsant	Marieeactu	Travaille	2-4emenf	normale	2a3	1	oui	oui	non	1	0	1	0		1	oui	moyenfaible	Pauvre	0	0	0	0	0	0	0	0	0	Riche	36etplus	3etmoins	1	0
03010200801	Moramanga	10.71	6a11m	1	1	primaire	Correcte	int	non protege	oui	inf1m	Persante	Domicile	Marieeactu	Travaille	5et plus	normale	4etplus	1	oui		non	1	1	0	0	sup 48m	1	oui	moyeneleve	Limite	0	0	0	0	0	0	0	0	0	Pauvre	36etplus	6etsup	1	0
03010201701	Moramanga	18.56	12a23m	1	1	primaire	Correcte	int	protege	oui	inf1m	Persante	Centrsant	Marieeactu	Travaille	5et plus	maigreur	4etplus	1	oui	oui	non	1	0	0	0	sup 48m	1	oui	eleve	Acceptable	1	0	0	0	0	0	0	0	0	Pauvre	29a35	4a5	1	0
03010203101	Moramanga	25.79	24a35m	1	1	primaire	Correcte	int	protege	non	inf1m	Persante	Domicile	Etemariee	Travaille	5et plus	maigreur	4etplus	1	non	non	oui	1	0	0	0	entr24-48m	1	oui	eleve	Pauvre	0	0	1	0	0	0	0	0	0	Pauvre	29a35	4a5	0	0
03010203201	Moramanga	26.64	24a35m	1	0	primaire	Correcte	int	protege	oui	1a3m	Persante	Domicile	Marieeactu	Travaille	2-4emenf	normale	2a3	1	oui	oui	non	0	1	0	0	sup 48m	1	oui	moyeneleve	Limite	0	0	1	0	0	0	0	0	0	Moyen pauvre	29a35	3etmoins	1	0
03010203401	Moramanga	19.61	12a23m	0	0	primaire	Correcte	int	protege	oui	supegal4m	Persante	Domicile	Marieeactu	Travaille	Premenf	normale	unseul		oui	oui	non	1	0	0	0		1	oui	moyenfaible	Acceptable	0	0	0	0	0	0	0	0	0	Moyen pauvre	inf23	3etmoins	1	0
03010203601	Moramanga	53.75	supegal36m	1	0	primaire	Correcte	int	protege	non	inf1m	Persante	Domicile	Marieeactu	Travaille	2-4emenf	normale	2a3		non	non	non	0	1	0	0	entr24-48m	1	oui	moyenfaible	Acceptable	0	0	0	0	0	0	0	0	0	Moyen pauvre	23a28	3etmoins	0	0
03010204601	Moramanga	14.42	12a23m	1	1	secondouplus	Correcte	int	protege	oui	supegal4m	Persante	Domicile	Marieeactu	Travaille	2-4emenf	normale	2a3		oui	oui	oui	1	0	0	0	sup 48m	1	oui	moyenfaible	Limite	0	0	0	0	0	0	0	0	0	Moyen riche	29a35	4a5	1	1
03010204801	Moramanga	28.22	24a35m	1	0	non scolarise	Correcte			non	inf1m	Persante	Domicile	Marieeactu	Travaille	2-4emenf	maigreur	2a3		non	non	oui	1	0	0	0	sup 48m	0	oui	moyenfaible	Limite	0	0	1	0	0	0	0	0	0	Moyen pauvre	23a28	3etmoins	0	1
03010208001	Moramanga	53.32	supegal36m	0	0	secondouplus	Incorrecte	int	non protege	non	1a3m	Persante	Domicile	Marieeactu	Travaille		normale			oui	oui	oui	1	1	0	0		0	oui	eleve	Limite	1	0	0	0	0	0	0	0	0	Moyen pauvre	36etplus		0	0
03010209401	Moramanga	15.01	12a23m	1	1	secondouplus	Correcte	int	protege	non	supegal4m	Persante	Domicile	Marieeactu	Travaille		normale			oui	oui	oui	1	0	1	0		1	oui	moyeneleve	Limite	0	0	1	0	0	0	1	0	0	Moyen pauvre	36etplus		1	0
03010210301	Moramanga	40.8	supegal36m	1	0	secondouplus	Correcte	int	non protege	oui	supegal4m	Persante	Centrsant	Jamaismariee	Netravaille		exces			oui	oui	non	1	0	0	0		1	oui	eleve	Acceptable	0	0	0	0	0	0	0	0	0	Riche	inf23		1	0
03010211901	Moramanga	25.63	24a35m	1	0	primaire	Correcte	int	protege	oui	inf1m	Persante	Domicile	Marieeactu	Travaille	5et plus	maigreur	2a3		oui	oui	oui	1	0	0	0	sup 48m	1	oui	moyeneleve	Limite	0	0	0	0	0	0	0	0	0	Pauvre	36etplus	4a5	0	1
03010301201	Moramanga	48.46	supegal36m	0	0	primaire	Correcte	int	protege	oui	supegal4m	Persante	Centrsant	Marieeactu	Travaille	5et plus	maigreur	2a3		oui	oui	non	1	0	0	0	sup 48m	1	oui	moyenfaible	Limite	0	0	1	0	0	0	0	0	0	Pauvre	36etplus	4a5	0	1
03010302601	Moramanga	45.63	supegal36m	0	0	primaire	Correcte	int	protege	non	supegal4m	Persante	Domicile	Marieeactu	Travaille	2-4emenf	normale	2a3		oui	oui	oui	1	1	0	1	sup 48m	1	oui	moyenfaible	Limite	0	0	0	0	0	0	0	0	0	Moyen pauvre	29a35	3etmoins	1	0
03010400501	Moramanga	48.36	supegal36m	0	0	primaire	Correcte	int	protege	oui	supegal4m	Persante	Centrsant	Marieeactu	Travaille	5et plus	normale	4etplus		oui	oui	oui	1	0	1	0	7-24m	1	oui	eleve	Acceptable	0	0	0	0	0	0	0	0	0	Moyen pauvre	29a35	4a5	1	0
03010700101	Moramanga	17.68	12a23m	0	0	primaire	Incorrecte	int	protege	oui	inf1m	Persante	Centrsant	Etemariee	Travaille	Premenf	normale	unseul		non	oui	non	1	1	1	0		0	oui	eleve	Limite	0	0	1	0	0	0	1	0	0	Pauvre	29a35	3etmoins	1	1
03010900901	Moramanga	14.49	12a23m	0	1	primaire	Correcte	int	protege	non	inf1m	Persante	Domicile	Marieeactu	Travaille	Premenf	normale	unseul		oui	oui	oui	1	1	1	1		1	oui	eleve	Limite	0	0	0	0	0	0	0	0	0	Moyen riche	inf23	3etmoins	0	0
03010901901	Moramanga	47.24	supegal36m	1	0	primaire	Correcte	int	non protege	non	inf1m	Persante	Domicile	Etemariee	Travaille	2-4emenf	normale	2a3		oui	oui	oui	0	1	0	0	entr24-48m	1	oui	moyeneleve	Acceptable	0	0	0	0	0	0	0	0	0	Pauvre	23a28	3etmoins	0	0
03010902101	Moramanga	38.74	supegal36m	0	0	secondouplus	Correcte	int	protege	oui	1a3m	Persante	Centrsant	Marieeactu	Travaille	2-4emenf	normale	2a3		oui	oui	oui	1	1	1	0	entr24-48m	1	oui	moyeneleve	Acceptable	0	0	0	0	0	0	0	0	0	Riche	23a28	3etmoins	1	0
03011100301	Moramanga	54.37	supegal36m	1	0	non scolarise	Correcte	int	protege	non	1a3m	Persante	Centrsant	Marieeactu	Travaille	2-4emenf	normale	4etplus		oui	oui	non	1	1	1	0	entr24-48m	1	oui	eleve	Limite	0	0	0	0	0	0	0	0	0	Pauvre	29a35	4a5	0	1
03011101101	Moramanga	56.31	supegal36m	1	0	primaire	Correcte	int	non protege	oui	inf1m	Persante	Centrsant	Marieeactu	Travaille	2-4emenf	normale	2a3		oui	oui	oui	1	1	1	0	entr24-48m	1	oui	faible	Limite	0	0	1	0	0	0	0	0	0	Moyen riche	23a28	3etmoins	0	0
03011101501	Moramanga	26.32	24a35m	0	0	primaire	Correcte	int	protege	oui	supegal4m	Persante	Domicile	Etemariee	Travaille	5et plus	normale	4etplus		oui	oui	oui	1	0	0	0	entr24-48m	1	oui	eleve	Acceptable	0	0	0	0	0	0	0	0	0	Pauvre	36etplus	6etsup	0	0
03011101601	Moramanga	23	12a23m	1	0	primaire	Correcte	int	protege	non	supegal4m	Persante	Domicile	Marieeactu	Travaille	2-4emenf	normale	4etplus		oui	oui	oui	1	1	0	0	entr24-48m	1	oui	moyenfaible	Pauvre	0	0	0	0	0	0	0	0	0	Pauvre	23a28	4a5	1	1
03011102601	Moramanga	45.21	supegal36m	0	0	non scolarise	Incorrecte	int	protege	non	inf1m	Persante	Domicile	Marieeactu	Travaille	5et plus	normale	4etplus		non	oui	oui	1	0	0	0	7-24m	0	oui	faible	Limite	0	0	0	0	0	0	0	0	0	Pauvre	29a35	6etsup	1	0
03011103001	Moramanga	27.7	24a35m	0	1	secondouplus	Correcte	int	protege	non	1a3m	Persante	Domicile	Etemariee	Travaille	2-4emenf	normale	2a3		non	non	non	1	1	1	1	sup 48m	1	oui	moyenfaible	Acceptable	0	0	0	0	0	0	0	0	0	Moyen pauvre	29a35	3etmoins	0	0
03011103601	Moramanga	8.9	6a11m	1	1	secondouplus	Correcte	int	protege	oui	1a3m	Persante	Domicile	Marieeactu	Travaille	5et plus	exces	4etplus		oui		oui	1	1	1	0	entr24-48m	1	oui	moyenfaible	Acceptable	0	0	0	0	0	0	0	0	0	Pauvre	36etplus	6etsup	1	0
03011104101	Moramanga	41.66	supegal36m	0	0	primaire	Correcte	int	protege	oui	supegal4m	Persante	Domicile	Marieeactu	Travaille		normale			oui	oui	oui	1	0	0	0		1	oui	eleve	Acceptable	0	0	0	0	0	0	0	0	0	Moyen pauvre	36etplus		0	1
03011201001	Moramanga	52.6	supegal36m	0	0	non scolarise	Incorrecte	int	non protege	non	inf1m	Persante	Domicile	Marieeactu	Travaille	2-4emenf	normale	2a3		non	oui	oui	1	0	0	0	entr24-48m	1	oui	eleve	Acceptable	0	0	0	0	0	0	0	0	0	Pauvre	29a35	3etmoins	1	0
03011302801	Moramanga	35.61	24a35m	0	1	primaire	Correcte	int	protege	oui	supegal4m	Persante	Domicile	Marieeactu	Travaille	5et plus	normale	4etplus		non	oui	oui	1	1	1	0	7-24m	1	oui	eleve	Limite	0	0	0	0	0	0	0	0	0	Moyen riche	29a35	6etsup	0	1
03011403001	Moramanga	57.82	supegal36m	0	0	secondouplus	Correcte	int	protege	oui	inf1m	Persante	Centrsant	Marieeactu	Travaille	2-4emenf	normale	4etplus		oui	oui	non	0	1	1	1	entr24-48m	1	oui	moyenfaible	Acceptable	0	0	0	0	0	0	0	0	0	Riche	29a35	4a5	1	0
03011403601	Moramanga	41.2	supegal36m	1	0	secondouplus	Correcte	int	non protege	non	inf1m	Persante	Domicile	Marieeactu	Travaille	2-4emenf	normale	2a3		non	non	non	0	1	0	1		1	oui	moyenfaible	Limite	1	0	0	0	0	0	0	0	0	Moyen pauvre	23a28	3etmoins	1	0
03011404301	Moramanga	14.13	12a23m	1	1	secondouplus	Correcte	int	protege	non	inf1m	Persante	Centrsant	Marieeactu	Travaille	Premenf	normale	unseul		non	oui	non	1	1	0	0		0	oui	eleve	Limite	0	0	0	0	0	0	0	0	0	Moyen pauvre	inf23	3etmoins	1	1
03011404501	Moramanga	45.86	supegal36m	0	0	primaire	Incorrecte	int	protege	oui	inf1m	Persante	Centrsant	Marieeactu	Travaille	2-4emenf	exces	2a3		non	non	non	1	1	1	1	sup 48m	1	oui	faible	Limite	0	0	1	0	0	0	0	0	0	Riche	23a28	3etmoins	1	0
03011404801	Moramanga	26.87	24a35m	1	0	primaire	Correcte	int	protege	non	1a3m	Persante	Domicile	Marieeactu	Travaille	5et plus	exces	4etplus		non	non	oui	1	1	0	0	sup 48m	1	oui		Limite	0	0	1	0	0	0	0	0	0	Moyen riche	36etplus	4a5	0	0
03011406301	Moramanga	52.96	supegal36m	1	0	secondouplus	Correcte	int	protege	non	inf1m	Persante	Domicile	Marieeactu	Travaille	5et plus	exces	4etplus		oui	oui	oui	1	1	1	1	sup 48m	0	oui	moyenfaible	Pauvre	0	0	0	0	0	0	0	0	0	Moyen pauvre	36etplus	6etsup	1	0
03020101801	Moramanga	28.02	24a35m	1	0	non scolarise	Correcte	int	non protege	non	1a3m	Persante	Domicile	Marieeactu	Travaille	Premenf	normale	unseul		oui	oui	oui	0	1	0	1		1	oui		Limite	0	0	0	0	0	0	0	0	0	Moyen pauvre	23a28	3etmoins	0	1
03020102301	Moramanga	30.26	24a35m	1	0	primaire	Correcte	int	protege	oui	1a3m	Persante	Domicile	Marieeactu	Netravaille	Premenf	normale	unseul		oui	oui	oui	0	0	1	0		1	oui	eleve	Limite	0	0	0	0	0	0	0	0	0	Moyen pauvre	inf23	3etmoins	0	0
03020103201	Moramanga	26.97	24a35m	1	0	secondouplus	Correcte	int	protege	oui	supegal4m	Persante	Centrsant	Etemariee	Netravaille	Premenf	normale	unseul		oui	oui	non	0	0	0	1		1	oui	moyenfaible	Acceptable	0	0	0	0	0	0	0	0	0	Riche	inf23	3etmoins	1	0
03020103401	Moramanga	37.22	supegal36m	1	0	primaire	Correcte	int	protege	oui	1a3m	Persante	Domicile	Marieeactu	Travaille		maigreur			oui	oui	oui	1	0	0	0		0	oui	eleve	Acceptable	0	0	0	0	0	0	0	0	0	Moyen pauvre	36etplus		0	1
03020200301	Moramanga	33.51	24a35m	0	1	primaire	Correcte	int	protege	non	inf1m	Persante	Domicile	Marieeactu	Travaille	5et plus	normale	4etplus		oui	oui	oui	1	1	0	0	sup 48m	1	oui	moyenfaible	Acceptable	0	0	0	0	0	0	0	0	0	Moyen riche	36etplus	6etsup	0	0
03020200901	Moramanga	15.77	12a23m	1	1	secondouplus	Incorrecte	int	protege	oui	inf1m	Persante	Domicile	Marieeactu	Travaille	5et plus	normale	4etplus		non	non	non	0	1	0	1	7-24m	1	oui	eleve	Acceptable	0	0	1	0	0	0	0	0	0	Moyen riche	29a35	4a5	1	0
03020302201	Moramanga	36.4	supegal36m	0	1	primaire	Correcte	int	protege	oui	supegal4m	Persante	Domicile	Marieeactu	Travaille	5et plus	normale	4etplus		non	non	non	1	1	0	0	sup 48m	1	oui	eleve	Acceptable	0	1	0	0	0	0	0	0	0	Moyen riche	36etplus	6etsup	0	1
03020400401	Moramanga	21.13	12a23m	1	1	primaire	Correcte	int	protege	oui	supegal4m	Persante	Domicile	Marieeactu	Travaille	Premenf	normale	unseul		oui	oui	non	1	1	1	1		1	oui	eleve	Limite	0	0	1	0	0	0	0	0	0	Riche	inf23	3etmoins	1	0
03020500101	Moramanga	24.38	24a35m	0	0	primaire	Incorrecte	int	protege	oui	inf1m	Persante	Domicile	Marieeactu	Travaille	2-4emenf	normale	2a3		oui	oui	oui	1	0	1	0	entr24-48m	1	oui	eleve	Limite	0	0	1	0	0	0	0	0	0	Moyen pauvre	inf23	4a5	0	1
03020500201	Moramanga	13.77	12a23m	1	1	primaire	Correcte	int	non protege	oui	inf1m	Persante	Domicile	Marieeactu	Travaille	5et plus	normale	4etplus		non	non	non	1	0	0	0	entr24-48m	1	oui	moyeneleve	Acceptable	0	0	0	0	0	0	0	0	0	Moyen pauvre	36etplus	6etsup	0	0
03020700501	Moramanga	29.44	24a35m	1	0	secondouplus	Correcte	int	protege	oui	supegal4m	Persante	Domicile	Jamaismariee	Travaille	Premenf	normale	unseul		oui	oui	oui	0	1	0	0		1	oui	eleve	Pauvre	0	0	0	0	0	0	0	0	0	Moyen pauvre	inf23	3etmoins	1	1
03020700901	Moramanga	11.1	6a11m	1	1	primaire	Correcte	int	non protege	non	inf1m	Persante	Domicile	Marieeactu	Travaille	Premenf	normale	unseul		oui		non	1	1	0	0		1	oui	eleve	Limite	0	0	1	0	0	0	0	0	0	Pauvre	inf23	3etmoins	1	0
03020701501	Moramanga	32.16	24a35m	0	0	secondouplus	Incorrecte	int	protege	non	supegal4m	Persante	Domicile	Marieeactu	Travaille	5et plus	normale	4etplus		non	non	oui	1	0	0	0	sup 48m	1	oui	eleve	Limite	0	0	1	0	0	0	0	0	0	Moyen pauvre	36etplus	4a5	1	1
[truncated: 156 more rows]

## Sheet: Variable
Variable	Signification
idenf	Identification of the child
district	Name of the district
[truncated: 44 more rows]
